# Supplementary material for: CELF1 is a central node in post-transcriptional regulatory programmes underlying EMT
Source: Nat Commun. 2016 Nov 21;7:13362. doi: 10.1038/ncomms13362 (PMC5121338; doi:10.1038/ncomms13362)
Supplement: Supplementary Data 1 — Modified output from Partek Flow Analysis of Polyribosomal Enrichment/Depletion in Treated and Untreated MCF10A cells. [file ncomms13362-s2.xlsx]

## Sheet: gsafilterlow.txt
Supplementary Data file 1. Modified output from Partek Flow Analysis of Supplementary Data file 1. Modified output from Partek Flow Analysis of Polyribosomal Enrichment/Depletion in Treated and Untreated MCF10A cells.
Gene Symbol	Contrast 1	Storey q-value	log2 difference		Contrast 2	Storey q-value	log2 difference		log2 Polysomal Enrichment/Depletion Change	q-val <0.03		Contrast 3	Storey q-value	log2 difference	Total reads	Total reads, normalized
MTRNR2L1	poly/total plus TGFbeta	3.07e-05	-1.97		poly/total minus TGFbeta	3.42e-06	-2.56		0.59	Yes		total RNA plus/minus TGFbeta	2.19e-06	-1.022	30459	5372
CHD3	poly/total plus TGFbeta	0.256	-0.05		poly/total minus TGFbeta	1.86e-05	1.06		-1.11	Yes		total RNA plus/minus TGFbeta	0.0044	0.201	11900	2153
ZFP36	poly/total plus TGFbeta	0.00122	0.48		poly/total minus TGFbeta	2.9e-05	-1.35		1.83	Yes		total RNA plus/minus TGFbeta	9.94e-07	-1.497	29787	5502
ATP5B	poly/total plus TGFbeta	6.57e-05	0.82		poly/total minus TGFbeta	3.35e-05	0.71		0.11	Yes		total RNA plus/minus TGFbeta	8.95e-07	-1.217	69107	13194
ARAP3	poly/total plus TGFbeta	8.3e-05	0.54		poly/total minus TGFbeta	3.35e-05	0.76		-0.22	Yes		total RNA plus/minus TGFbeta	5.99e-05	0.423	9203	1626
RPL37	poly/total plus TGFbeta	0.000478	-0.65		poly/total minus TGFbeta	3.35e-05	-1.15		0.5	Yes		total RNA plus/minus TGFbeta	4.44e-06	-0.998	29549	5255
FOS	poly/total plus TGFbeta	0.00052	0.58		poly/total minus TGFbeta	3.35e-05	-0.95		1.53	Yes		total RNA plus/minus TGFbeta	2.84e-07	-1.864	37938	7206
RPL26	poly/total plus TGFbeta	0.0006	-0.64		poly/total minus TGFbeta	3.35e-05	-1.26		0.62	Yes		total RNA plus/minus TGFbeta	8.38e-06	-0.932	25624	4558
GPNMB	poly/total plus TGFbeta	0.000832	-1.73		poly/total minus TGFbeta	3.35e-05	-4.43		2.7	Yes		total RNA plus/minus TGFbeta	3.86e-07	-6.83	5056	1023
RPL35A	poly/total plus TGFbeta	0.000278	-0.69		poly/total minus TGFbeta	4.32e-05	-0.99		0.3	Yes		total RNA plus/minus TGFbeta	7.23e-06	-0.855	33008	5870
EIF4G1	poly/total plus TGFbeta	0.000373	0.49		poly/total minus TGFbeta	4.32e-05	0.91		-0.42	Yes		total RNA plus/minus TGFbeta	0.311	0.063	44321	8086
C6orf106	poly/total plus TGFbeta	0.000952	0.27		poly/total minus TGFbeta	4.32e-05	0.67		-0.4	Yes		total RNA plus/minus TGFbeta	0.000131	-0.347	8033	1470
SMOC1	poly/total plus TGFbeta	0.000117	0.78		poly/total minus TGFbeta	4.94e-05	1.02		-0.24	Yes		total RNA plus/minus TGFbeta	0.537	0.021	7760	1414
VASH1	poly/total plus TGFbeta	0.000236	0.67		poly/total minus TGFbeta	4.94e-05	1.1		-0.43	Yes		total RNA plus/minus TGFbeta	0.000556	-0.455	2527	474
DUSP1	poly/total plus TGFbeta	0.000605	0.53		poly/total minus TGFbeta	4.94e-05	-1.07		1.6	Yes		total RNA plus/minus TGFbeta	0.0196	-0.22	133084	23047
RPS13	poly/total plus TGFbeta	0.000952	-0.84		poly/total minus TGFbeta	4.94e-05	-1.64		0.8	Yes		total RNA plus/minus TGFbeta	3.31e-05	-1.016	12622	2211
RPS12	poly/total plus TGFbeta	0.00112	-0.67		poly/total minus TGFbeta	4.94e-05	-1.35		0.68	Yes		total RNA plus/minus TGFbeta	2.17e-05	-0.958	16986	3019
RPS8	poly/total plus TGFbeta	0.00688	-0.23		poly/total minus TGFbeta	4.94e-05	-0.65		0.42	Yes		total RNA plus/minus TGFbeta	9.13e-07	-1.039	60086	10922
RPL15	poly/total plus TGFbeta	0.195	-0.06		poly/total minus TGFbeta	4.94e-05	-0.66		0.6	Yes		total RNA plus/minus TGFbeta	6.43e-06	-0.625	71737	12653
PDCD11	poly/total plus TGFbeta	0.000214	0.53		poly/total minus TGFbeta	5.01e-05	0.8		-0.27	Yes		total RNA plus/minus TGFbeta	3.42e-05	-0.583	8730	1630
SDC1	poly/total plus TGFbeta	8.3e-05	0.57		poly/total minus TGFbeta	5.04e-05	0.59		-0.02	Yes		total RNA plus/minus TGFbeta	0.000597	-0.299	76158	13877
IDH3B	poly/total plus TGFbeta	9.38e-05	0.71		poly/total minus TGFbeta	5.04e-05	0.86		-0.15	Yes		total RNA plus/minus TGFbeta	9.82e-06	-0.802	4930	929
AKAP8L	poly/total plus TGFbeta	0.000157	0.67		poly/total minus TGFbeta	5.04e-05	0.94		-0.27	Yes		total RNA plus/minus TGFbeta	0.00635	-0.256	3689	681
LIMK2	poly/total plus TGFbeta	0.000237	0.4		poly/total minus TGFbeta	5.04e-05	0.62		-0.22	Yes		total RNA plus/minus TGFbeta	5.92e-06	-0.645	17038	3165
ACADVL	poly/total plus TGFbeta	0.000845	0.67		poly/total minus TGFbeta	5.04e-05	1.11		-0.44	Yes		total RNA plus/minus TGFbeta	0.00123	-0.554	19746	3705
FOXK2	poly/total plus TGFbeta	0.00397	0.17		poly/total minus TGFbeta	5.04e-05	0.54		-0.37	Yes		total RNA plus/minus TGFbeta	1.57e-06	-0.735	14900	2771
PTGES	poly/total plus TGFbeta	5.9e-05	1.01		poly/total minus TGFbeta	5.3e-05	0.72		0.29	Yes		total RNA plus/minus TGFbeta	9.55e-06	-0.934	42487	8010
PTPRS	poly/total plus TGFbeta	0.000722	0.4		poly/total minus TGFbeta	6e-05	0.79		-0.39	Yes		total RNA plus/minus TGFbeta	0.006	0.228	9873	1766
MED24	poly/total plus TGFbeta	3.15e-05	0.92		poly/total minus TGFbeta	6.05e-05	0.89		0.03	Yes		total RNA plus/minus TGFbeta	8.82e-05	0.619	44188	7782
UQCRC1	poly/total plus TGFbeta	3.15e-05	1.3		poly/total minus TGFbeta	6.05e-05	0.92		0.38	Yes		total RNA plus/minus TGFbeta	8.11e-05	-0.701	79915	14999
TAB1	poly/total plus TGFbeta	0.000132	0.73		poly/total minus TGFbeta	6.05e-05	0.88		-0.15	Yes		total RNA plus/minus TGFbeta	0.000185	-0.517	4760	890
MTRNR2L2	poly/total plus TGFbeta	0.00018	-1.97		poly/total minus TGFbeta	6.05e-05	-2.45		0.48	Yes		total RNA plus/minus TGFbeta	0.000983	-0.941	19920	3450
RPS29	poly/total plus TGFbeta	0.000254	-1.48		poly/total minus TGFbeta	6.05e-05	-1.57		0.09	Yes		total RNA plus/minus TGFbeta	6.2e-05	-0.969	10359	1796
SNHG5	poly/total plus TGFbeta	0.000327	-0.91		poly/total minus TGFbeta	6.05e-05	-1.4		0.49	Yes		total RNA plus/minus TGFbeta	0.000769	-0.636	4776	829
WBSCR16	poly/total plus TGFbeta	0.000379	0.73		poly/total minus TGFbeta	6.05e-05	1.17		-0.44	Yes		total RNA plus/minus TGFbeta	0.0105	-0.311	4471	836
RPL30	poly/total plus TGFbeta	0.00381	-0.45		poly/total minus TGFbeta	6.05e-05	-0.94		0.49	Yes		total RNA plus/minus TGFbeta	4.01e-06	-1.231	22169	4006
DLG5	poly/total plus TGFbeta	0.00721	-0.35		poly/total minus TGFbeta	6.05e-05	0.64		-0.99	Yes		total RNA plus/minus TGFbeta	2.2e-06	-1.276	36836	7136
JUN	poly/total plus TGFbeta	0.00905	0.42		poly/total minus TGFbeta	6.05e-05	-1.54		1.96	Yes		total RNA plus/minus TGFbeta	0.18	0.167	90447	15551
C1R	poly/total plus TGFbeta	0.112	0.41		poly/total minus TGFbeta	6.05e-05	-0.85		1.26	Yes		total RNA plus/minus TGFbeta	5.89e-07	-4.474	17000	3467
BTG2	poly/total plus TGFbeta	0.205	-0.3		poly/total minus TGFbeta	6.05e-05	-1.36		1.06	Yes		total RNA plus/minus TGFbeta	2.03e-06	-3.188	8588	1692
CAMK2B	poly/total plus TGFbeta	0.528	-0.14		poly/total minus TGFbeta	6.05e-05	1.72		-1.86	Yes		total RNA plus/minus TGFbeta	0.000143	-4.453	5005	1058
SNHG3	poly/total plus TGFbeta	7.21e-05	-1.58		poly/total minus TGFbeta	6.32e-05	-1.56		-0.02	Yes		total RNA plus/minus TGFbeta	0.0184	-0.374	3900	650
SQSTM1	poly/total plus TGFbeta	0.00101	0.56		poly/total minus TGFbeta	7.05e-05	0.64		-0.08	Yes		total RNA plus/minus TGFbeta	1.39e-06	-1.556	36165	6990
SDHA	poly/total plus TGFbeta	0.000157	0.81		poly/total minus TGFbeta	7.11e-05	0.82		-0.01	Yes		total RNA plus/minus TGFbeta	0.000368	-0.558	29312	5448
DNAJB1	poly/total plus TGFbeta	0.0928	-0.1		poly/total minus TGFbeta	7.11e-05	-0.72		0.62	Yes		total RNA plus/minus TGFbeta	2.28e-06	-1.02	12404	2255
GTF2F1	poly/total plus TGFbeta	0.000132	0.77		poly/total minus TGFbeta	8.15e-05	0.88		-0.11	Yes		total RNA plus/minus TGFbeta	0.00424	-0.301	10093	1870
LARP1	poly/total plus TGFbeta	0.0104	0.27		poly/total minus TGFbeta	8.25e-05	0.77		-0.5	Yes		total RNA plus/minus TGFbeta	0.00361	-0.329	30847	5695
BCAP31	poly/total plus TGFbeta	3.51e-05	1.13		poly/total minus TGFbeta	8.26e-05	0.8		0.33	Yes		total RNA plus/minus TGFbeta	0.0134	-0.257	34304	6311
TNIP1	poly/total plus TGFbeta	0.000221	0.7		poly/total minus TGFbeta	8.39e-05	0.89		-0.19	Yes		total RNA plus/minus TGFbeta	0.604	-0.005	27585	5023
FADS2	poly/total plus TGFbeta	0.00122	0.41		poly/total minus TGFbeta	8.39e-05	1.11		-0.7	Yes		total RNA plus/minus TGFbeta	1.44e-05	1.119	27004	4637
RPS15A	poly/total plus TGFbeta	0.0014	-0.66		poly/total minus TGFbeta	8.59e-05	-1.13		0.47	Yes		total RNA plus/minus TGFbeta	5.41e-05	-0.844	15578	2752
PABPC1	poly/total plus TGFbeta	6.78e-05	-1.26		poly/total minus TGFbeta	9.09e-05	-1.11		-0.15	Yes		total RNA plus/minus TGFbeta	4.04e-05	-0.947	56607	10083
RPL3	poly/total plus TGFbeta	0.00331	0.34		poly/total minus TGFbeta	9.09e-05	0.8		-0.46	Yes		total RNA plus/minus TGFbeta	4.1e-05	-0.728	119940	22529
RPS20	poly/total plus TGFbeta	0.00574	-0.32		poly/total minus TGFbeta	9.09e-05	-0.82		0.5	Yes		total RNA plus/minus TGFbeta	4.17e-05	-0.676	28396	4993
RPS18	poly/total plus TGFbeta	0.00663	-0.31		poly/total minus TGFbeta	9.09e-05	-0.93		0.62	Yes		total RNA plus/minus TGFbeta	6.97e-06	-1.112	55565	10056
RPS6KA4	poly/total plus TGFbeta	0.000367	0.47		poly/total minus TGFbeta	9.36e-05	0.67		-0.2	Yes		total RNA plus/minus TGFbeta	0.00157	-0.292	5791	1056
CCT3	poly/total plus TGFbeta	0.000176	0.7		poly/total minus TGFbeta	9.67e-05	0.69		0.01	Yes		total RNA plus/minus TGFbeta	0.000387	-0.488	35587	6591
LONP1	poly/total plus TGFbeta	0.00136	0.71		poly/total minus TGFbeta	9.67e-05	1.04		-0.33	Yes		total RNA plus/minus TGFbeta	0.000545	-0.758	14538	2758
AAMP	poly/total plus TGFbeta	9.15e-05	0.97		poly/total minus TGFbeta	9.86e-05	0.96		0.01	Yes		total RNA plus/minus TGFbeta	7.88e-05	-0.74	7884	1491
SH3BP2	poly/total plus TGFbeta	0.0647	0.12		poly/total minus TGFbeta	9.86e-05	0.69		-0.57	Yes		total RNA plus/minus TGFbeta	0.0105	-0.209	3693	671
SLC39A1	poly/total plus TGFbeta	6.78e-05	0.89		poly/total minus TGFbeta	0.000101	0.63		0.26	Yes		total RNA plus/minus TGFbeta	0.000155	-0.537	41875	7751
EIF3B	poly/total plus TGFbeta	0.000397	0.83		poly/total minus TGFbeta	0.000101	1		-0.17	Yes		total RNA plus/minus TGFbeta	0.00745	-0.41	17159	3203
ST14	poly/total plus TGFbeta	0.00126	0.49		poly/total minus TGFbeta	0.000101	0.69		-0.2	Yes		total RNA plus/minus TGFbeta	3.7e-05	-0.812	30416	5731
TNFAIP2	poly/total plus TGFbeta	0.00127	0.39		poly/total minus TGFbeta	0.000101	0.74		-0.35	Yes		total RNA plus/minus TGFbeta	9.87e-07	-1.375	10382	2006
SPTAN1	poly/total plus TGFbeta	0.0205	0.25		poly/total minus TGFbeta	0.000101	0.96		-0.71	Yes		total RNA plus/minus TGFbeta	0.0111	0.316	21749	3912
LTF	poly/total plus TGFbeta	0.0466	-0.98		poly/total minus TGFbeta	0.000101	-4.82		3.84	Yes		total RNA plus/minus TGFbeta	2.08e-06	-7.697	5866	1185
UBN1	poly/total plus TGFbeta	0.222	-0.08		poly/total minus TGFbeta	0.000101	0.78		-0.86	Yes		total RNA plus/minus TGFbeta	0.302	0.068	5195	933
SLC27A3	poly/total plus TGFbeta	0.000201	0.83		poly/total minus TGFbeta	0.000102	0.98		-0.15	Yes		total RNA plus/minus TGFbeta	8.06e-06	-1.191	5356	1036
PDXK	poly/total plus TGFbeta	0.000313	0.66		poly/total minus TGFbeta	0.000102	0.88		-0.22	Yes		total RNA plus/minus TGFbeta	0.253	0.101	25502	4617
TNKS1BP1	poly/total plus TGFbeta	0.000364	0.6		poly/total minus TGFbeta	0.000102	0.72		-0.12	Yes		total RNA plus/minus TGFbeta	0.00302	-0.341	32310	5966
FBLN1	poly/total plus TGFbeta	7.67e-05	0.51		poly/total minus TGFbeta	0.000103	0.61		-0.1	Yes		total RNA plus/minus TGFbeta	3.34e-06	0.855	73201	12576
RNF187	poly/total plus TGFbeta	0.000254	0.87		poly/total minus TGFbeta	0.000107	0.93		-0.06	Yes		total RNA plus/minus TGFbeta	0.00581	-0.406	19153	3586
RHOB	poly/total plus TGFbeta	0.0286	0.51		poly/total minus TGFbeta	0.000107	-2.12		2.63	Yes		total RNA plus/minus TGFbeta	0.0472	0.456	15358	2556
STK10	poly/total plus TGFbeta	0.00052	0.6		poly/total minus TGFbeta	0.000109	0.88		-0.28	Yes		total RNA plus/minus TGFbeta	0.000222	0.59	7261	1280
LOC100506190	poly/total plus TGFbeta	0.000768	-0.73		poly/total minus TGFbeta	0.000109	-1.2		0.47	Yes		total RNA plus/minus TGFbeta	0.0039	-0.463	773	132
ATF3	poly/total plus TGFbeta	0.257	0.31		poly/total minus TGFbeta	0.000109	-4.34		4.65	Yes		total RNA plus/minus TGFbeta	1.93e-05	-2.843	3227	605
TPT1	poly/total plus TGFbeta	0.000627	-0.78		poly/total minus TGFbeta	0.000121	-1.19		0.41	Yes		total RNA plus/minus TGFbeta	0.00136	-0.576	56785	9819
ILF3	poly/total plus TGFbeta	0.0407	0.23		poly/total minus TGFbeta	0.000121	0.87		-0.64	Yes		total RNA plus/minus TGFbeta	0.0895	-0.184	19992	3685
C16orf52	poly/total plus TGFbeta	0.000287	-1.11		poly/total minus TGFbeta	0.000123	-1.38		0.27	Yes		total RNA plus/minus TGFbeta	0.198	-0.175	433	72
MAP4	poly/total plus TGFbeta	0.000397	0.41		poly/total minus TGFbeta	0.00013	0.55		-0.14	Yes		total RNA plus/minus TGFbeta	0.000755	0.303	20798	3693
PC	poly/total plus TGFbeta	0.173	0.18		poly/total minus TGFbeta	0.000131	0.76		-0.58	Yes		total RNA plus/minus TGFbeta	6.45e-06	-1.652	17508	3414
MTRNR2L6	poly/total plus TGFbeta	0.000783	-2.22		poly/total minus TGFbeta	0.000134	-2.86		0.64	Yes		total RNA plus/minus TGFbeta	0.000364	-1.135	3535	623
TACC2	poly/total plus TGFbeta	0.137	0.26		poly/total minus TGFbeta	0.000141	0.7		-0.44	Yes		total RNA plus/minus TGFbeta	1.94e-06	-2.478	17654	3536
XRCC6	poly/total plus TGFbeta	8.14e-05	0.72		poly/total minus TGFbeta	0.000143	0.62		0.1	Yes		total RNA plus/minus TGFbeta	0.000173	-0.454	16841	3089
TAPBP	poly/total plus TGFbeta	5.72e-05	1.13		poly/total minus TGFbeta	0.000148	0.76		0.37	Yes		total RNA plus/minus TGFbeta	0.00657	-0.333	27693	5121
HSP90AB1	poly/total plus TGFbeta	3.07e-05	0.96		poly/total minus TGFbeta	0.00015	0.5		0.46	Yes		total RNA plus/minus TGFbeta	0.014	-0.176	64801	11791
NEAT1	poly/total plus TGFbeta	7.61e-05	-2.78		poly/total minus TGFbeta	0.00015	-1.84		-0.94	Yes		total RNA plus/minus TGFbeta	0.161	-0.235	12663	2145
LIG1	poly/total plus TGFbeta	0.00012	0.7		poly/total minus TGFbeta	0.00015	0.65		0.05	Yes		total RNA plus/minus TGFbeta	0.000357	-0.432	1166	215
HK1	poly/total plus TGFbeta	0.000373	0.64		poly/total minus TGFbeta	0.00015	0.75		-0.11	Yes		total RNA plus/minus TGFbeta	0.0689	-0.179	26341	4836
CYC1	poly/total plus TGFbeta	0.0106	0.32		poly/total minus TGFbeta	0.00015	0.58		-0.26	Yes		total RNA plus/minus TGFbeta	3.81e-06	-1.294	30300	5771
VIM	poly/total plus TGFbeta	0.0132	0.13		poly/total minus TGFbeta	0.00015	0.57		-0.44	Yes		total RNA plus/minus TGFbeta	9.94e-07	1.077	74708	12596
CFB	poly/total plus TGFbeta	0.481	-0.24		poly/total minus TGFbeta	0.00015	-1.19		0.95	Yes		total RNA plus/minus TGFbeta	1.75e-05	-5.945	5764	1176
NDUFS2	poly/total plus TGFbeta	0.000262	0.94		poly/total minus TGFbeta	0.000153	0.92		0.02	Yes		total RNA plus/minus TGFbeta	0.00534	-0.452	16375	3046
EEF1B2	poly/total plus TGFbeta	0.00175	-0.68		poly/total minus TGFbeta	0.000153	-0.93		0.25	Yes		total RNA plus/minus TGFbeta	2.41e-05	-1.041	14874	2649
PPP1R9B	poly/total plus TGFbeta	0.00269	0.57		poly/total minus TGFbeta	0.000153	1.07		-0.5	Yes		total RNA plus/minus TGFbeta	0.294	-0.127	12820	2360
MMP2	poly/total plus TGFbeta	0.0494	0.32		poly/total minus TGFbeta	0.000153	1.43		-1.11	Yes		total RNA plus/minus TGFbeta	1.06e-07	4.674	5771	898
MTRNR2L5	poly/total plus TGFbeta	0.0607	-0.53		poly/total minus TGFbeta	0.000153	-2.55		2.02	Yes		total RNA plus/minus TGFbeta	0.000667	-1.506	143	25
PAQR4	poly/total plus TGFbeta	0.000197	0.95		poly/total minus TGFbeta	0.000154	1		-0.05	Yes		total RNA plus/minus TGFbeta	0.0404	-0.245	3393	628
BOP1	poly/total plus TGFbeta	0.00369	0.78		poly/total minus TGFbeta	0.00016	1.17		-0.39	Yes		total RNA plus/minus TGFbeta	0.000621	-1.021	8385	1616
KIAA0100	poly/total plus TGFbeta	0.551	0.01		poly/total minus TGFbeta	0.00016	0.78		-0.77	Yes		total RNA plus/minus TGFbeta	0.000946	-0.539	19218	3558
EDARADD	poly/total plus TGFbeta	0.107	0.21		poly/total minus TGFbeta	0.000165	0.88		-0.67	Yes		total RNA plus/minus TGFbeta	0.000467	-0.743	14330	2707
PMPCA	poly/total plus TGFbeta	0.00131	0.72		poly/total minus TGFbeta	0.000167	0.91		-0.19	Yes		total RNA plus/minus TGFbeta	0.000583	-0.747	14129	2658
PPP1R26	poly/total plus TGFbeta	0.0157	0.29		poly/total minus TGFbeta	0.000167	0.91		-0.62	Yes		total RNA plus/minus TGFbeta	0.0337	-0.238	6469	1195
TBC1D9B	poly/total plus TGFbeta	0.0661	0.17		poly/total minus TGFbeta	0.000185	0.66		-0.49	Yes		total RNA plus/minus TGFbeta	0.00336	-0.35	27116	4971
NFE2L1	poly/total plus TGFbeta	0.0255	0.16		poly/total minus TGFbeta	0.000192	0.44		-0.28	Yes		total RNA plus/minus TGFbeta	4.01e-05	-0.545	56656	10479
TFIP11	poly/total plus TGFbeta	0.000188	0.89		poly/total minus TGFbeta	0.000194	0.89		0	Yes		total RNA plus/minus TGFbeta	0.0361	-0.235	3005	554
KIF1C	poly/total plus TGFbeta	0.0122	0.42		poly/total minus TGFbeta	0.000194	1.01		-0.59	Yes		total RNA plus/minus TGFbeta	0.025	-0.359	11860	2213
CTSZ	poly/total plus TGFbeta	3.07e-05	0.97		poly/total minus TGFbeta	0.000196	0.83		0.14	Yes		total RNA plus/minus TGFbeta	2.84e-06	1.36	41698	7183
SND1	poly/total plus TGFbeta	0.000123	0.78		poly/total minus TGFbeta	0.000199	0.65		0.13	Yes		total RNA plus/minus TGFbeta	0.0175	-0.239	31581	5743
ICMT	poly/total plus TGFbeta	0.000325	0.35		poly/total minus TGFbeta	0.000199	0.4		-0.05	Yes		total RNA plus/minus TGFbeta	0.438	0.024	12311	2184
NDUFA13	poly/total plus TGFbeta	0.000832	0.69		poly/total minus TGFbeta	0.000199	0.87		-0.18	Yes		total RNA plus/minus TGFbeta	0.0113	-0.374	16383	3011
SHMT2	poly/total plus TGFbeta	0.00126	0.51		poly/total minus TGFbeta	0.000199	0.68		-0.17	Yes		total RNA plus/minus TGFbeta	0.000777	-0.506	24677	4553
ZFP36L1	poly/total plus TGFbeta	0.00138	-0.99		poly/total minus TGFbeta	0.000199	-1.65		0.66	Yes		total RNA plus/minus TGFbeta	9.41e-05	1.477	33676	5229
UCK2	poly/total plus TGFbeta	0.0067	0.29		poly/total minus TGFbeta	0.000199	0.72		-0.43	Yes		total RNA plus/minus TGFbeta	0.134	-0.124	6812	1232
KRT10	poly/total plus TGFbeta	0.173	-0.52		poly/total minus TGFbeta	0.000199	-2.83		2.31	Yes		total RNA plus/minus TGFbeta	5.68e-05	-2.529	2311	437
ORMDL3	poly/total plus TGFbeta	6.57e-05	0.89		poly/total minus TGFbeta	0.000203	0.62		0.27	Yes		total RNA plus/minus TGFbeta	0.399	-0.045	4498	815
EML3	poly/total plus TGFbeta	0.000169	0.64		poly/total minus TGFbeta	0.000203	0.62		0.02	Yes		total RNA plus/minus TGFbeta	0.000887	-0.366	3345	613
PPM1G	poly/total plus TGFbeta	0.000514	0.85		poly/total minus TGFbeta	0.000205	0.88		-0.03	Yes		total RNA plus/minus TGFbeta	0.00172	-0.594	14684	2750
MXD4	poly/total plus TGFbeta	0.0232	0.32		poly/total minus TGFbeta	0.000205	0.76		-0.44	Yes		total RNA plus/minus TGFbeta	0.000182	-0.802	17195	3241
KDM5C	poly/total plus TGFbeta	0.00396	0.3		poly/total minus TGFbeta	0.00021	0.63		-0.33	Yes		total RNA plus/minus TGFbeta	0.0337	-0.174	12246	2219
PPL	poly/total plus TGFbeta	0.202	0.42		poly/total minus TGFbeta	0.00021	0.58		-0.16	Yes		total RNA plus/minus TGFbeta	1.88e-06	-4.943	17815	3720
QSOX1	poly/total plus TGFbeta	0.000132	0.62		poly/total minus TGFbeta	0.000212	0.82		-0.2	Yes		total RNA plus/minus TGFbeta	4.69e-06	1.253	35098	5985
PABPC3	poly/total plus TGFbeta	0.000359	-0.99		poly/total minus TGFbeta	0.000219	-0.81		-0.18	Yes		total RNA plus/minus TGFbeta	5.1e-05	-0.834	16353	2920
CYTH2	poly/total plus TGFbeta	0.00421	0.41		poly/total minus TGFbeta	0.000221	0.88		-0.47	Yes		total RNA plus/minus TGFbeta	0.000954	0.524	7891	1398
AKR1C2	poly/total plus TGFbeta	0.000102	0.7		poly/total minus TGFbeta	0.000225	0.57		0.13	Yes		total RNA plus/minus TGFbeta	7.89e-07	1.378	7839	1324
PSMB5	poly/total plus TGFbeta	7.67e-05	0.72		poly/total minus TGFbeta	0.000226	0.54		0.18	Yes		total RNA plus/minus TGFbeta	0.000307	-0.405	11026	2011
SF3B2	poly/total plus TGFbeta	0.000262	1.01		poly/total minus TGFbeta	0.000234	1.03		-0.02	Yes		total RNA plus/minus TGFbeta	0.454	-0.07	12750	2353
EBP	poly/total plus TGFbeta	3.07e-05	1.04		poly/total minus TGFbeta	0.000236	0.77		0.27	Yes		total RNA plus/minus TGFbeta	3.45e-05	0.856	35521	6187
LAS1L	poly/total plus TGFbeta	0.000237	0.97		poly/total minus TGFbeta	0.000236	0.97		0	Yes		total RNA plus/minus TGFbeta	0.421	-0.068	2797	515
TUFM	poly/total plus TGFbeta	0.000251	1.08		poly/total minus TGFbeta	0.000236	1.04		0.04	Yes		total RNA plus/minus TGFbeta	0.000312	-0.845	51284	9703
ATG9A	poly/total plus TGFbeta	0.000284	0.73		poly/total minus TGFbeta	0.000236	0.76		-0.03	Yes		total RNA plus/minus TGFbeta	0.414	-0.062	21954	3985
FAM129B	poly/total plus TGFbeta	0.00141	0.39		poly/total minus TGFbeta	0.000236	0.69		-0.3	Yes		total RNA plus/minus TGFbeta	0.000811	0.451	30550	5373
EIF3C	poly/total plus TGFbeta	0.00181	0.47		poly/total minus TGFbeta	0.000236	0.54		-0.07	Yes		total RNA plus/minus TGFbeta	8.44e-06	-1.077	30236	5721
ATP5EP2	poly/total plus TGFbeta	0.00278	-0.59		poly/total minus TGFbeta	0.000236	-1.12		0.53	Yes		total RNA plus/minus TGFbeta	0.00371	-0.523	1225	211
MANSC1	poly/total plus TGFbeta	0.0208	-0.36		poly/total minus TGFbeta	0.000236	-1.13		0.77	Yes		total RNA plus/minus TGFbeta	0.0378	-0.312	911	156
HDLBP	poly/total plus TGFbeta	0.0222	0.18		poly/total minus TGFbeta	0.000236	0.53		-0.35	Yes		total RNA plus/minus TGFbeta	0.233	-0.077	42247	7626
GAS5	poly/total plus TGFbeta	0.0671	-0.34		poly/total minus TGFbeta	0.000236	-1.39		1.05	Yes		total RNA plus/minus TGFbeta	9.41e-05	-1.292	14278	2555
C22orf13	poly/total plus TGFbeta	0.295	0.06		poly/total minus TGFbeta	0.000236	0.6		-0.54	Yes		total RNA plus/minus TGFbeta	0.00214	-0.316	5743	1044
HSPG2	poly/total plus TGFbeta	7.21e-05	-2.19		poly/total minus TGFbeta	0.000237	-0.67		-1.52	Yes		total RNA plus/minus TGFbeta	4.19e-06	-1.32	18024	3333
PLK1	poly/total plus TGFbeta	0.00157	0.4		poly/total minus TGFbeta	0.000237	0.66		-0.26	Yes		total RNA plus/minus TGFbeta	0.000116	0.601	5684	990
UBE2O	poly/total plus TGFbeta	0.0188	0.23		poly/total minus TGFbeta	0.000237	0.69		-0.46	Yes		total RNA plus/minus TGFbeta	0.00108	-0.412	5565	1030
KRT4	poly/total plus TGFbeta	0.166	0.36		poly/total minus TGFbeta	0.000237	-2.41		2.77	Yes		total RNA plus/minus TGFbeta	5.94e-05	-2.462	131	25
MBD3	poly/total plus TGFbeta	0.000287	0.86		poly/total minus TGFbeta	0.00024	0.9		-0.04	Yes		total RNA plus/minus TGFbeta	0.578	0.017	15891	2897
PEBP1	poly/total plus TGFbeta	0.00335	0.54		poly/total minus TGFbeta	0.00024	0.88		-0.34	Yes		total RNA plus/minus TGFbeta	0.00824	-0.438	13440	2493
RHOBTB2	poly/total plus TGFbeta	0.00597	0.52		poly/total minus TGFbeta	0.00024	1.03		-0.51	Yes		total RNA plus/minus TGFbeta	0.152	-0.213	10550	1949
TMED9	poly/total plus TGFbeta	3.07e-05	0.93		poly/total minus TGFbeta	0.000243	0.59		0.34	Yes		total RNA plus/minus TGFbeta	6.78e-06	0.891	57831	10038
SLC33A1	poly/total plus TGFbeta	0.000181	-0.85		poly/total minus TGFbeta	0.000243	-0.79		-0.06	Yes		total RNA plus/minus TGFbeta	0.0605	0.192	2577	429
PPP2R4	poly/total plus TGFbeta	0.000579	0.81		poly/total minus TGFbeta	0.000243	0.87		-0.06	Yes		total RNA plus/minus TGFbeta	0.0109	-0.406	14262	2659
LY6E	poly/total plus TGFbeta	0.00517	0.57		poly/total minus TGFbeta	0.000243	0.92		-0.35	Yes		total RNA plus/minus TGFbeta	3.29e-06	-2.062	35703	7081
C1orf116	poly/total plus TGFbeta	0.0143	-0.4		poly/total minus TGFbeta	0.000243	-1.12		0.72	Yes		total RNA plus/minus TGFbeta	0.000426	-0.814	4436	782
IRAK1	poly/total plus TGFbeta	0.0157	0.34		poly/total minus TGFbeta	0.000243	0.75		-0.41	Yes		total RNA plus/minus TGFbeta	0.000925	-0.583	17203	3201
SGK1	poly/total plus TGFbeta	0.5	0.04		poly/total minus TGFbeta	0.000243	-1.11		1.15	Yes		total RNA plus/minus TGFbeta	0.000169	-0.911	9672	1723
RNPEP	poly/total plus TGFbeta	0.000191	0.85		poly/total minus TGFbeta	0.000252	0.69		0.16	Yes		total RNA plus/minus TGFbeta	0.00243	-0.436	22784	4172
MTRNR2L8	poly/total plus TGFbeta	0.000655	-2.27		poly/total minus TGFbeta	0.000252	-2.88		0.61	Yes		total RNA plus/minus TGFbeta	0.0195	-0.952	75694	12915
ZNFX1-AS1	poly/total plus TGFbeta	0.00499	-0.83		poly/total minus TGFbeta	0.000252	-1.45		0.62	Yes		total RNA plus/minus TGFbeta	0.000353	-0.985	5671	997
ERGIC1	poly/total plus TGFbeta	0.000151	0.62		poly/total minus TGFbeta	0.000255	0.51		0.11	Yes		total RNA plus/minus TGFbeta	0.0127	-0.212	43992	7965
TCOF1	poly/total plus TGFbeta	0.000413	0.86		poly/total minus TGFbeta	0.000258	1.06		-0.2	Yes		total RNA plus/minus TGFbeta	0.0392	0.33	12302	2242
CSNK1D	poly/total plus TGFbeta	0.000533	0.53		poly/total minus TGFbeta	0.000261	0.71		-0.18	Yes		total RNA plus/minus TGFbeta	0.00244	0.39	27369	4848
EPB41L4A-AS1	poly/total plus TGFbeta	0.458	-0.04		poly/total minus TGFbeta	0.000261	-0.96		0.92	Yes		total RNA plus/minus TGFbeta	2.87e-05	-1.164	1368	248
FEM1B	poly/total plus TGFbeta	9.38e-05	-1.88		poly/total minus TGFbeta	0.000263	-1.44		-0.44	Yes		total RNA plus/minus TGFbeta	0.0273	-0.449	1443	242
C9orf86	poly/total plus TGFbeta	0.00308	0.56		poly/total minus TGFbeta	0.000263	0.89		-0.33	Yes		total RNA plus/minus TGFbeta	0.0199	-0.367	12686	2358
KIAA0930	poly/total plus TGFbeta	0.00701	0.44		poly/total minus TGFbeta	0.000263	0.79		-0.35	Yes		total RNA plus/minus TGFbeta	0.00241	-0.524	14947	2796
SLC4A2	poly/total plus TGFbeta	0.0139	0.41		poly/total minus TGFbeta	0.000263	0.72		-0.31	Yes		total RNA plus/minus TGFbeta	4.17e-05	-1.147	15395	2944
NOTCH1	poly/total plus TGFbeta	0.016	-0.64		poly/total minus TGFbeta	0.000263	-0.68		0.04	Yes		total RNA plus/minus TGFbeta	1.07e-06	-2.849	13281	2624
2013-03-01	poly/total plus TGFbeta	0.036	-0.62		poly/total minus TGFbeta	0.000263	-2.2		1.58	Yes		total RNA plus/minus TGFbeta	0.0287	-0.676	379	65
SOCS3	poly/total plus TGFbeta	0.391	0.18		poly/total minus TGFbeta	0.000263	-1.52		1.7	Yes		total RNA plus/minus TGFbeta	2.23e-05	-2.661	3728	726
KRT17	poly/total plus TGFbeta	0.00153	0.75		poly/total minus TGFbeta	0.000264	1.15		-0.4	Yes		total RNA plus/minus TGFbeta	0.00413	-0.557	146834	27539
PRRC2A	poly/total plus TGFbeta	0.151	-0.11		poly/total minus TGFbeta	0.000264	0.53		-0.64	Yes		total RNA plus/minus TGFbeta	0.00286	-0.312	34099	6205
RXRA	poly/total plus TGFbeta	0.00036	0.47		poly/total minus TGFbeta	0.000265	0.5		-0.03	Yes		total RNA plus/minus TGFbeta	1.73e-06	-1.079	15682	2976
SCNN1A	poly/total plus TGFbeta	0.000473	0.46		poly/total minus TGFbeta	0.000265	0.41		0.05	Yes		total RNA plus/minus TGFbeta	1.03e-05	-0.744	53086	9830
BDP1	poly/total plus TGFbeta	0.000628	-1.06		poly/total minus TGFbeta	0.000274	-1.31		0.25	Yes		total RNA plus/minus TGFbeta	0.542	0.041	744	124
KLF10	poly/total plus TGFbeta	0.00326	-0.6		poly/total minus TGFbeta	0.000274	-1.77		1.17	Yes		total RNA plus/minus TGFbeta	0.00583	0.496	7865	1275
EIF3E	poly/total plus TGFbeta	0.000435	-1.31		poly/total minus TGFbeta	0.000286	-1.45		0.14	Yes		total RNA plus/minus TGFbeta	0.00666	-0.638	7842	1348
DBN1	poly/total plus TGFbeta	0.000133	0.86		poly/total minus TGFbeta	0.000291	0.93		-0.07	Yes		total RNA plus/minus TGFbeta	0.000153	0.86	19341	3424
PPP1R10	poly/total plus TGFbeta	0.000271	0.42		poly/total minus TGFbeta	0.000291	0.42		0	Yes		total RNA plus/minus TGFbeta	0.00213	-0.232	9190	1657
SSRP1	poly/total plus TGFbeta	0.00146	0.7		poly/total minus TGFbeta	0.000291	0.92		-0.22	Yes		total RNA plus/minus TGFbeta	0.0419	-0.317	11903	2202
RPL10	poly/total plus TGFbeta	0.384	0.05		poly/total minus TGFbeta	0.000291	-0.65		0.7	Yes		total RNA plus/minus TGFbeta	2.06e-05	-0.878	67788	12177
SLC6A8	poly/total plus TGFbeta	0.00155	0.76		poly/total minus TGFbeta	0.000293	0.9		-0.14	Yes		total RNA plus/minus TGFbeta	0.00148	-0.701	11184	2100
ZNF282	poly/total plus TGFbeta	0.025	0.21		poly/total minus TGFbeta	0.000293	0.66		-0.45	Yes		total RNA plus/minus TGFbeta	0.000522	-0.481	7336	1360
DIAPH1	poly/total plus TGFbeta	8.3e-05	0.72		poly/total minus TGFbeta	0.000295	0.52		0.2	Yes		total RNA plus/minus TGFbeta	0.148	-0.105	41786	7519
KCNN4	poly/total plus TGFbeta	0.000791	0.77		poly/total minus TGFbeta	0.000296	0.85		-0.08	Yes		total RNA plus/minus TGFbeta	0.0144	-0.389	13652	2511
DNAJC5	poly/total plus TGFbeta	0.0123	0.37		poly/total minus TGFbeta	0.000296	0.8		-0.43	Yes		total RNA plus/minus TGFbeta	0.0134	-0.367	14528	2693
HADHA	poly/total plus TGFbeta	0.000662	0.58		poly/total minus TGFbeta	0.000298	0.57		0.01	Yes		total RNA plus/minus TGFbeta	0.000234	-0.601	27097	4997
PES1	poly/total plus TGFbeta	0.000707	1.07		poly/total minus TGFbeta	0.000298	1.01		0.06	Yes		total RNA plus/minus TGFbeta	0.00144	-0.831	8816	1684
PVRL1	poly/total plus TGFbeta	0.00197	0.35		poly/total minus TGFbeta	0.000298	0.51		-0.16	Yes		total RNA plus/minus TGFbeta	0.00548	-0.27	37116	6737
SEMA3C	poly/total plus TGFbeta	0.000157	-2.12		poly/total minus TGFbeta	0.000304	-1.77		-0.35	Yes		total RNA plus/minus TGFbeta	0.493	-0.09	2328	383
BCR	poly/total plus TGFbeta	0.00595	0.51		poly/total minus TGFbeta	0.000304	0.88		-0.37	Yes		total RNA plus/minus TGFbeta	0.0107	-0.441	11764	2178
RPL31	poly/total plus TGFbeta	0.00428	-0.47		poly/total minus TGFbeta	0.000305	-0.79		0.32	Yes		total RNA plus/minus TGFbeta	0.000236	-0.655	15753	2773
RPL6	poly/total plus TGFbeta	0.000913	-0.54		poly/total minus TGFbeta	0.000308	-0.59		0.05	Yes		total RNA plus/minus TGFbeta	0.000129	-0.568	26456	4687
ARRDC2	poly/total plus TGFbeta	0.00141	0.6		poly/total minus TGFbeta	0.000308	0.89		-0.29	Yes		total RNA plus/minus TGFbeta	0.31	-0.102	5080	926
2013-09-09	poly/total plus TGFbeta	0.0021	0.48		poly/total minus TGFbeta	0.000308	0.6		-0.12	Yes		total RNA plus/minus TGFbeta	0.000133	-0.733	22572	4228
MSRB2	poly/total plus TGFbeta	0.000337	0.87		poly/total minus TGFbeta	0.00031	0.89		-0.02	Yes		total RNA plus/minus TGFbeta	0.000578	0.646	1624	286
DDRGK1	poly/total plus TGFbeta	0.000343	1.21		poly/total minus TGFbeta	0.00031	0.99		0.22	Yes		total RNA plus/minus TGFbeta	0.0025	-0.721	9550	1803
ZFP36L2	poly/total plus TGFbeta	0.000267	-0.81		poly/total minus TGFbeta	0.000318	-0.74		-0.07	Yes		total RNA plus/minus TGFbeta	0.355	-0.064	20453	3496
GPAA1	poly/total plus TGFbeta	0.000677	0.62		poly/total minus TGFbeta	0.000318	0.69		-0.07	Yes		total RNA plus/minus TGFbeta	0.0422	-0.232	20842	3792
DDX23	poly/total plus TGFbeta	0.00157	0.81		poly/total minus TGFbeta	0.000318	1.09		-0.28	Yes		total RNA plus/minus TGFbeta	0.2	-0.212	8420	1569
MAFG	poly/total plus TGFbeta	0.00195	0.43		poly/total minus TGFbeta	0.000318	0.69		-0.26	Yes		total RNA plus/minus TGFbeta	0.0098	0.287	5399	959
NUMA1	poly/total plus TGFbeta	0.064	0.2		poly/total minus TGFbeta	0.000318	0.63		-0.43	Yes		total RNA plus/minus TGFbeta	0.000616	-0.56	20660	3844
TRIB3	poly/total plus TGFbeta	0.00533	0.31		poly/total minus TGFbeta	0.000321	0.83		-0.52	Yes		total RNA plus/minus TGFbeta	4.09e-05	0.974	22219	3753
CDC25B	poly/total plus TGFbeta	0.00476	0.56		poly/total minus TGFbeta	0.000326	0.83		-0.27	Yes		total RNA plus/minus TGFbeta	0.000832	-0.743	11882	2229
TPM2	poly/total plus TGFbeta	0.000432	1.3		poly/total minus TGFbeta	0.00033	1.48		-0.18	Yes		total RNA plus/minus TGFbeta	0.00836	0.668	20345	3711
RBM10	poly/total plus TGFbeta	0.000497	0.74		poly/total minus TGFbeta	0.000332	0.82		-0.08	Yes		total RNA plus/minus TGFbeta	0.235	-0.121	4376	801
MBNL1	poly/total plus TGFbeta	8.3e-05	-1.63		poly/total minus TGFbeta	0.000333	-1.13		-0.5	Yes		total RNA plus/minus TGFbeta	0.488	-0.06	1971	331
YARS	poly/total plus TGFbeta	0.00256	0.52		poly/total minus TGFbeta	0.000333	0.87		-0.35	Yes		total RNA plus/minus TGFbeta	0.309	0.113	14084	2542
NEIL2	poly/total plus TGFbeta	7.67e-05	0.84		poly/total minus TGFbeta	0.000339	0.56		0.28	Yes		total RNA plus/minus TGFbeta	8.16e-06	-0.914	1317	249
SIGMAR1	poly/total plus TGFbeta	0.00026	0.85		poly/total minus TGFbeta	0.000342	0.64		0.21	Yes		total RNA plus/minus TGFbeta	0.000325	-0.671	20823	3855
TMEM50B	poly/total plus TGFbeta	0.114	-0.18		poly/total minus TGFbeta	0.000342	-0.92		0.74	Yes		total RNA plus/minus TGFbeta	0.0297	-0.3	1539	265
RAB11FIP5	poly/total plus TGFbeta	0.518	-0.02		poly/total minus TGFbeta	0.000342	0.61		-0.63	Yes		total RNA plus/minus TGFbeta	0.17	0.11	5883	1049
KIF2C	poly/total plus TGFbeta	0.00193	0.74		poly/total minus TGFbeta	0.000345	1.15		-0.41	Yes		total RNA plus/minus TGFbeta	1.51e-05	1.683	2292	392
SNRNP200	poly/total plus TGFbeta	0.000201	0.44		poly/total minus TGFbeta	0.000352	0.38		0.06	Yes		total RNA plus/minus TGFbeta	7.95e-06	-0.636	11263	2077
TSC22D3	poly/total plus TGFbeta	0.0011	0.67		poly/total minus TGFbeta	0.000352	0.5		0.17	Yes		total RNA plus/minus TGFbeta	1.94e-06	-1.778	24919	4844
RPS21	poly/total plus TGFbeta	0.00307	-1.05		poly/total minus TGFbeta	0.000352	-1.61		0.56	Yes		total RNA plus/minus TGFbeta	0.000367	-1.288	10891	1910
AGPAT6	poly/total plus TGFbeta	9.38e-05	0.61		poly/total minus TGFbeta	0.000353	0.43		0.18	Yes		total RNA plus/minus TGFbeta	0.0134	0.172	5636	1003
PUF60	poly/total plus TGFbeta	0.000525	0.79		poly/total minus TGFbeta	0.000355	0.78		0.01	Yes		total RNA plus/minus TGFbeta	0.0187	-0.343	15161	2799
TOMM6	poly/total plus TGFbeta	0.00381	-0.46		poly/total minus TGFbeta	0.000355	-0.84		0.38	Yes		total RNA plus/minus TGFbeta	0.0123	-0.343	3814	659
EIF3H	poly/total plus TGFbeta	0.0131	-0.45		poly/total minus TGFbeta	0.000355	-0.93		0.48	Yes		total RNA plus/minus TGFbeta	0.000223	-0.817	10262	1832
CHD4	poly/total plus TGFbeta	0.00189	0.51		poly/total minus TGFbeta	0.000356	0.73		-0.22	Yes		total RNA plus/minus TGFbeta	0.226	-0.128	17614	3213
NDUFV1	poly/total plus TGFbeta	0.00112	0.82		poly/total minus TGFbeta	0.000359	0.76		0.06	Yes		total RNA plus/minus TGFbeta	0.000121	-1.069	12655	2413
EMP3	poly/total plus TGFbeta	7.67e-05	1.15		poly/total minus TGFbeta	0.000361	0.79		0.36	Yes		total RNA plus/minus TGFbeta	0.559	-0.024	17849	3238
CNTROB	poly/total plus TGFbeta	0.00111	0.73		poly/total minus TGFbeta	0.000366	0.96		-0.23	Yes		total RNA plus/minus TGFbeta	0.00223	0.567	2523	453
CEP76	poly/total plus TGFbeta	0.0382	-0.3		poly/total minus TGFbeta	0.000366	-1		0.7	Yes		total RNA plus/minus TGFbeta	0.00679	-0.471	253	44
WDR6	poly/total plus TGFbeta	0.00436	0.5		poly/total minus TGFbeta	0.000382	0.78		-0.28	Yes		total RNA plus/minus TGFbeta	0.0069	-0.445	13490	2517
IMPDH1	poly/total plus TGFbeta	0.0265	0.38		poly/total minus TGFbeta	0.000382	1.15		-0.77	Yes		total RNA plus/minus TGFbeta	0.0553	0.357	7983	1447
TET2	poly/total plus TGFbeta	0.000144	-1.55		poly/total minus TGFbeta	0.000396	-1.18		-0.37	Yes		total RNA plus/minus TGFbeta	0.301	0.147	785	129
ZNF865	poly/total plus TGFbeta	0.00047	0.79		poly/total minus TGFbeta	0.000407	0.82		-0.03	Yes		total RNA plus/minus TGFbeta	0.000112	-0.855	3984	754
CCL20	poly/total plus TGFbeta	0.002	-0.88		poly/total minus TGFbeta	0.000407	-1.33		0.45	Yes		total RNA plus/minus TGFbeta	0.000114	1.392	1436	220
TRAPPC2	poly/total plus TGFbeta	0.00411	-0.89		poly/total minus TGFbeta	0.000407	-1.62		0.73	Yes		total RNA plus/minus TGFbeta	0.0706	-0.426	489	82
AKT2	poly/total plus TGFbeta	0.0154	0.19		poly/total minus TGFbeta	0.000407	0.47		-0.28	Yes		total RNA plus/minus TGFbeta	0.012	-0.198	12171	2190
FLNB	poly/total plus TGFbeta	0.0164	0.24		poly/total minus TGFbeta	0.000407	0.61		-0.37	Yes		total RNA plus/minus TGFbeta	6.73e-07	1.751	112214	18541
SART1	poly/total plus TGFbeta	0.000633	1.29		poly/total minus TGFbeta	0.000413	1.36		-0.07	Yes		total RNA plus/minus TGFbeta	0.352	-0.178	5438	1025
ZNF146	poly/total plus TGFbeta	0.000251	-1.6		poly/total minus TGFbeta	0.000416	-1.41		-0.19	Yes		total RNA plus/minus TGFbeta	0.56	0.038	1497	246
HLA-E	poly/total plus TGFbeta	0.000215	0.66		poly/total minus TGFbeta	0.000422	0.41		0.25	Yes		total RNA plus/minus TGFbeta	5.99e-06	-0.981	41565	7765
EGR4	poly/total plus TGFbeta	0.0196	0.85		poly/total minus TGFbeta	0.000426	-2.27		3.12	Yes		total RNA plus/minus TGFbeta	0.000536	-1.802	686	127
TPCN1	poly/total plus TGFbeta	0.55	-0.01		poly/total minus TGFbeta	0.000427	0.63		-0.64	Yes		total RNA plus/minus TGFbeta	1.61e-05	-1.442	14180	2740
ABR	poly/total plus TGFbeta	0.00458	0.46		poly/total minus TGFbeta	0.000432	1.03		-0.57	Yes		total RNA plus/minus TGFbeta	0.000654	0.812	11628	2041
SRC	poly/total plus TGFbeta	0.00689	0.35		poly/total minus TGFbeta	0.000436	0.72		-0.37	Yes		total RNA plus/minus TGFbeta	2.05e-05	1.045	7697	1316
CAPG	poly/total plus TGFbeta	0.000271	0.85		poly/total minus TGFbeta	0.000445	0.89		-0.04	Yes		total RNA plus/minus TGFbeta	0.00549	0.477	14848	2632
EEF1D	poly/total plus TGFbeta	0.000375	1.01		poly/total minus TGFbeta	0.000445	0.93		0.08	Yes		total RNA plus/minus TGFbeta	0.0216	-0.374	33403	6211
ETV4	poly/total plus TGFbeta	0.000779	0.74		poly/total minus TGFbeta	0.000445	0.86		-0.12	Yes		total RNA plus/minus TGFbeta	0.000512	0.698	3318	583
FAM213A	poly/total plus TGFbeta	0.00101	0.76		poly/total minus TGFbeta	0.000445	0.95		-0.19	Yes		total RNA plus/minus TGFbeta	0.00291	-0.548	2668	500
FKBP8	poly/total plus TGFbeta	0.0021	0.58		poly/total minus TGFbeta	0.000445	0.79		-0.21	Yes		total RNA plus/minus TGFbeta	0.107	-0.214	13505	2478
SBF1	poly/total plus TGFbeta	0.175	-0.18		poly/total minus TGFbeta	0.000445	0.79		-0.97	Yes		total RNA plus/minus TGFbeta	0.0158	-0.385	11419	2102
RCC2	poly/total plus TGFbeta	0.00282	0.51		poly/total minus TGFbeta	0.000449	0.81		-0.3	Yes		total RNA plus/minus TGFbeta	0.456	0.063	13830	2505
CLASP2	poly/total plus TGFbeta	0.0011	-0.74		poly/total minus TGFbeta	0.00045	-0.95		0.21	Yes		total RNA plus/minus TGFbeta	0.0146	0.389	893	145
COX20	poly/total plus TGFbeta	0.0316	-0.54		poly/total minus TGFbeta	0.00045	-1.63		1.09	Yes		total RNA plus/minus TGFbeta	0.129	-0.351	841	145
RBM15B	poly/total plus TGFbeta	0.00661	0.4		poly/total minus TGFbeta	0.000462	0.68		-0.28	Yes		total RNA plus/minus TGFbeta	0.0111	-0.352	16772	3099
ANXA2P1	poly/total plus TGFbeta	0.000169	1.06		poly/total minus TGFbeta	0.000463	0.83		0.23	Yes		total RNA plus/minus TGFbeta	5.58e-05	1.006	4337	749
CD99	poly/total plus TGFbeta	8.3e-05	0.92		poly/total minus TGFbeta	0.00047	0.76		0.16	Yes		total RNA plus/minus TGFbeta	0.000557	0.621	21886	3865
TMEM126B	poly/total plus TGFbeta	0.00118	-1.34		poly/total minus TGFbeta	0.000483	-1.71		0.37	Yes		total RNA plus/minus TGFbeta	0.151	-0.348	448	74
CBR4	poly/total plus TGFbeta	0.00313	-1.01		poly/total minus TGFbeta	0.000486	-1.65		0.64	Yes		total RNA plus/minus TGFbeta	0.328	-0.196	1556	263
MYO9B	poly/total plus TGFbeta	0.0439	0.17		poly/total minus TGFbeta	0.000487	0.57		-0.4	Yes		total RNA plus/minus TGFbeta	0.000993	0.412	9166	1599
RAN	poly/total plus TGFbeta	0.000464	0.73		poly/total minus TGFbeta	0.000497	0.69		0.04	Yes		total RNA plus/minus TGFbeta	0.176	-0.15	17999	3257
EPS8L2	poly/total plus TGFbeta	0.00262	0.58		poly/total minus TGFbeta	0.000497	0.68		-0.1	Yes		total RNA plus/minus TGFbeta	0.000302	-0.806	14343	2712
PKN1	poly/total plus TGFbeta	0.0075	0.57		poly/total minus TGFbeta	0.000497	0.99		-0.42	Yes		total RNA plus/minus TGFbeta	0.101	-0.292	7950	1476
SLC16A3	poly/total plus TGFbeta	0.000392	0.98		poly/total minus TGFbeta	0.000499	0.96		0.02	Yes		total RNA plus/minus TGFbeta	0.000547	0.787	109214	19360
SNHG1	poly/total plus TGFbeta	0.0166	-0.51		poly/total minus TGFbeta	0.000499	-1.27		0.76	Yes		total RNA plus/minus TGFbeta	0.00168	-0.835	2852	499
CRELD1	poly/total plus TGFbeta	0.000131	0.77		poly/total minus TGFbeta	0.000507	-0.55		1.32	Yes		total RNA plus/minus TGFbeta	0.00912	0.256	2602	451
SERPINB6	poly/total plus TGFbeta	7.67e-05	1		poly/total minus TGFbeta	0.00051	0.61		0.39	Yes		total RNA plus/minus TGFbeta	0.000365	0.543	8763	1547
NUCB1	poly/total plus TGFbeta	0.000215	0.74		poly/total minus TGFbeta	0.00051	0.65		0.09	Yes		total RNA plus/minus TGFbeta	0.0907	0.176	23027	4124
EZR	poly/total plus TGFbeta	0.000368	0.79		poly/total minus TGFbeta	0.00051	0.66		0.13	Yes		total RNA plus/minus TGFbeta	0.01	-0.362	17782	3287
ADAM15	poly/total plus TGFbeta	0.00136	0.44		poly/total minus TGFbeta	0.00051	0.54		-0.1	Yes		total RNA plus/minus TGFbeta	0.00553	-0.3	74081	13434
GFOD2	poly/total plus TGFbeta	0.00177	0.6		poly/total minus TGFbeta	0.00051	0.83		-0.23	Yes		total RNA plus/minus TGFbeta	0.174	0.16	4421	793
MTRNR2L10	poly/total plus TGFbeta	0.00297	-2.29		poly/total minus TGFbeta	0.00051	-2.87		0.58	Yes		total RNA plus/minus TGFbeta	0.0017	-1.195	1800	314
VARS	poly/total plus TGFbeta	0.000945	0.66		poly/total minus TGFbeta	0.000511	0.65		0.01	Yes		total RNA plus/minus TGFbeta	0.00123	-0.563	17186	3151
MSN	poly/total plus TGFbeta	0.00018	0.64		poly/total minus TGFbeta	0.000521	0.62		0.02	Yes		total RNA plus/minus TGFbeta	0.00014	0.659	29853	5235
CKAP4	poly/total plus TGFbeta	0.00249	0.53		poly/total minus TGFbeta	0.000522	0.88		-0.35	Yes		total RNA plus/minus TGFbeta	5.57e-05	1.095	49922	8524
DDX54	poly/total plus TGFbeta	0.00647	0.68		poly/total minus TGFbeta	0.000531	0.93		-0.25	Yes		total RNA plus/minus TGFbeta	0.00148	-0.872	7374	1402
NF2	poly/total plus TGFbeta	0.00879	0.51		poly/total minus TGFbeta	0.000532	1.05		-0.54	Yes		total RNA plus/minus TGFbeta	0.268	0.174	8016	1450
FTSJ3	poly/total plus TGFbeta	0.00054	0.9		poly/total minus TGFbeta	0.000534	0.92		-0.02	Yes		total RNA plus/minus TGFbeta	0.0186	-0.371	3303	615
SARS	poly/total plus TGFbeta	0.000637	0.68		poly/total minus TGFbeta	0.000534	0.65		0.03	Yes		total RNA plus/minus TGFbeta	0.0213	-0.298	18191	3319
SMARCA4	poly/total plus TGFbeta	0.00124	0.73		poly/total minus TGFbeta	0.000534	0.9		-0.17	Yes		total RNA plus/minus TGFbeta	0.612	-0.004	10634	1945
EVPL	poly/total plus TGFbeta	0.027	0.55		poly/total minus TGFbeta	0.000534	0.99		-0.44	Yes		total RNA plus/minus TGFbeta	0.000909	-1.073	6055	1172
RPS25	poly/total plus TGFbeta	0.00245	-0.55		poly/total minus TGFbeta	0.000536	-0.82		0.27	Yes		total RNA plus/minus TGFbeta	0.000183	-0.832	29959	5298
LDLR	poly/total plus TGFbeta	0.496	-0.01		poly/total minus TGFbeta	0.000536	0.51		-0.52	Yes		total RNA plus/minus TGFbeta	4.47e-06	0.978	45376	7661
RAB3D	poly/total plus TGFbeta	0.00326	0.48		poly/total minus TGFbeta	0.000541	0.77		-0.29	Yes		total RNA plus/minus TGFbeta	0.0611	-0.228	4529	825
RGS12	poly/total plus TGFbeta	0.0437	0.4		poly/total minus TGFbeta	0.000541	1.04		-0.64	Yes		total RNA plus/minus TGFbeta	0.116	-0.3	6619	1235
CCT7	poly/total plus TGFbeta	0.000871	0.6		poly/total minus TGFbeta	0.000549	0.62		-0.02	Yes		total RNA plus/minus TGFbeta	0.0169	-0.299	19610	3593
ZNF395	poly/total plus TGFbeta	0.00376	0.43		poly/total minus TGFbeta	0.000549	0.71		-0.28	Yes		total RNA plus/minus TGFbeta	2.19e-06	-1.689	7646	1499
SEPP1	poly/total plus TGFbeta	0.035	-1.3		poly/total minus TGFbeta	0.000549	-1.75		0.45	Yes		total RNA plus/minus TGFbeta	8.74e-05	-2.624	2068	395
MRFAP1	poly/total plus TGFbeta	0.00244	0.5		poly/total minus TGFbeta	0.000558	0.71		-0.21	Yes		total RNA plus/minus TGFbeta	0.51	-0.04	15887	2896
TSPAN14	poly/total plus TGFbeta	0.00258	0.48		poly/total minus TGFbeta	0.000558	0.59		-0.11	Yes		total RNA plus/minus TGFbeta	0.000777	-0.564	19319	3581
MLL4	poly/total plus TGFbeta	0.00454	0.32		poly/total minus TGFbeta	0.000558	0.55		-0.23	Yes		total RNA plus/minus TGFbeta	0.000446	-0.481	5864	1079
DCTN1	poly/total plus TGFbeta	0.00349	0.58		poly/total minus TGFbeta	0.000562	0.87		-0.29	Yes		total RNA plus/minus TGFbeta	0.343	-0.118	10288	1895
NRIP1	poly/total plus TGFbeta	0.000361	-1.92		poly/total minus TGFbeta	0.000568	-1.73		-0.19	Yes		total RNA plus/minus TGFbeta	0.0433	0.57	1480	230
HSPA13	poly/total plus TGFbeta	0.00195	-1.08		poly/total minus TGFbeta	0.000568	-1.51		0.43	Yes		total RNA plus/minus TGFbeta	0.000533	1.284	1955	300
GTPBP2	poly/total plus TGFbeta	0.0104	0.3		poly/total minus TGFbeta	0.000575	0.64		-0.34	Yes		total RNA plus/minus TGFbeta	2.39e-06	1.51	4178	697
CSTA	poly/total plus TGFbeta	0.00373	-1.01		poly/total minus TGFbeta	0.000578	-1.34		0.33	Yes		total RNA plus/minus TGFbeta	0.00134	-0.848	4503	783
ERRFI1	poly/total plus TGFbeta	0.000386	-1.36		poly/total minus TGFbeta	0.00058	-1.24		-0.12	Yes		total RNA plus/minus TGFbeta	8.62e-05	-1.475	9724	1787
TPI1	poly/total plus TGFbeta	0.000779	0.57		poly/total minus TGFbeta	0.00058	0.57		0	Yes		total RNA plus/minus TGFbeta	0.018	-0.269	23301	4217
NANS	poly/total plus TGFbeta	0.000218	1.03		poly/total minus TGFbeta	0.000587	0.81		0.22	Yes		total RNA plus/minus TGFbeta	0.0246	0.313	4401	786
TXN	poly/total plus TGFbeta	0.000187	-1.05		poly/total minus TGFbeta	0.000592	-0.79		-0.26	Yes		total RNA plus/minus TGFbeta	0.321	-0.1	6718	1128
ENO1	poly/total plus TGFbeta	0.00101	0.68		poly/total minus TGFbeta	0.000592	0.78		-0.1	Yes		total RNA plus/minus TGFbeta	0.0007	-0.651	100065	18596
TMSB4X	poly/total plus TGFbeta	0.000287	-0.86		poly/total minus TGFbeta	0.000595	-1.72		0.86	Yes		total RNA plus/minus TGFbeta	6.01e-06	1.864	11686	1760
LYRM2	poly/total plus TGFbeta	0.000707	-1.17		poly/total minus TGFbeta	0.000595	-1.23		0.06	Yes		total RNA plus/minus TGFbeta	0.325	-0.156	1080	181
CD99L2	poly/total plus TGFbeta	0.000832	0.63		poly/total minus TGFbeta	0.000595	0.81		-0.18	Yes		total RNA plus/minus TGFbeta	0.00469	0.474	15016	2654
EPHB4	poly/total plus TGFbeta	0.000915	0.56		poly/total minus TGFbeta	0.000595	0.54		0.02	Yes		total RNA plus/minus TGFbeta	0.000894	-0.5	23177	4277
PXN	poly/total plus TGFbeta	0.00112	0.39		poly/total minus TGFbeta	0.000595	0.57		-0.18	Yes		total RNA plus/minus TGFbeta	0.0001	0.652	31957	5551
FKBP10	poly/total plus TGFbeta	0.00125	0.53		poly/total minus TGFbeta	0.000595	0.75		-0.22	Yes		total RNA plus/minus TGFbeta	0.00321	0.471	17047	3016
GJC2	poly/total plus TGFbeta	0.00172	0.85		poly/total minus TGFbeta	0.000595	1.14		-0.29	Yes		total RNA plus/minus TGFbeta	5.47e-06	2.302	2052	348
NR4A1	poly/total plus TGFbeta	0.00176	1.25		poly/total minus TGFbeta	0.000595	-3.06		4.31	Yes		total RNA plus/minus TGFbeta	0.00417	-0.992	2740	492
C20orf11	poly/total plus TGFbeta	0.00193	0.35		poly/total minus TGFbeta	0.000595	0.48		-0.13	Yes		total RNA plus/minus TGFbeta	0.0415	-0.162	4810	862
PMS1	poly/total plus TGFbeta	0.00825	-0.9		poly/total minus TGFbeta	0.000595	-1.77		0.87	Yes		total RNA plus/minus TGFbeta	0.162	-0.368	326	56
SGSM2	poly/total plus TGFbeta	0.0229	0.29		poly/total minus TGFbeta	0.000595	0.74		-0.45	Yes		total RNA plus/minus TGFbeta	0.025	-0.284	2686	491
PHGDH	poly/total plus TGFbeta	0.173	0.16		poly/total minus TGFbeta	0.000595	1.05		-0.89	Yes		total RNA plus/minus TGFbeta	0.000426	0.956	9636	1670
MCM3AP	poly/total plus TGFbeta	0.194	0.09		poly/total minus TGFbeta	0.000595	0.53		-0.44	Yes		total RNA plus/minus TGFbeta	0.00208	-0.348	6145	1119
PHB	poly/total plus TGFbeta	0.000151	1.03		poly/total minus TGFbeta	0.0006	0.61		0.42	Yes		total RNA plus/minus TGFbeta	0.000557	-0.652	18355	3414
GJB3	poly/total plus TGFbeta	0.000637	0.56		poly/total minus TGFbeta	0.000601	0.58		-0.02	Yes		total RNA plus/minus TGFbeta	0.588	0.01	24219	4339
LPHN1	poly/total plus TGFbeta	0.0154	0.58		poly/total minus TGFbeta	0.000601	0.81		-0.23	Yes		total RNA plus/minus TGFbeta	0.000138	-1.35	7952	1541
PNRC1	poly/total plus TGFbeta	0.0224	-0.66		poly/total minus TGFbeta	0.000601	-1.06		0.4	Yes		total RNA plus/minus TGFbeta	5.29e-05	-1.588	5194	960
SCAP	poly/total plus TGFbeta	0.00147	0.58		poly/total minus TGFbeta	0.000602	0.54		0.04	Yes		total RNA plus/minus TGFbeta	5.45e-05	-0.929	20031	3742
PLCB3	poly/total plus TGFbeta	0.000559	0.67		poly/total minus TGFbeta	0.000606	0.67		0	Yes		total RNA plus/minus TGFbeta	0.402	-0.064	5212	945
CEP164	poly/total plus TGFbeta	0.116	0.18		poly/total minus TGFbeta	0.000607	0.78		-0.6	Yes		total RNA plus/minus TGFbeta	0.277	-0.115	3473	633
PLEKHG3	poly/total plus TGFbeta	0.00219	0.68		poly/total minus TGFbeta	0.000616	0.79		-0.11	Yes		total RNA plus/minus TGFbeta	0.00748	-0.506	10635	1957
C19orf10	poly/total plus TGFbeta	8.3e-05	0.76		poly/total minus TGFbeta	0.000622	0.46		0.3	Yes		total RNA plus/minus TGFbeta	0.000805	0.371	14531	2562
KRT7	poly/total plus TGFbeta	0.000329	1.02		poly/total minus TGFbeta	0.000622	0.88		0.14	Yes		total RNA plus/minus TGFbeta	6.59e-05	1.119	290770	50782
SNRNP70	poly/total plus TGFbeta	0.000468	1.02		poly/total minus TGFbeta	0.000622	0.99		0.03	Yes		total RNA plus/minus TGFbeta	0.394	0.112	8914	1626
SENP6	poly/total plus TGFbeta	0.000754	-1.57		poly/total minus TGFbeta	0.000627	-1.66		0.09	Yes		total RNA plus/minus TGFbeta	0.182	0.33	926	146
SUN2	poly/total plus TGFbeta	0.0098	0.23		poly/total minus TGFbeta	0.000627	0.62		-0.39	Yes		total RNA plus/minus TGFbeta	2.35e-05	0.921	28468	4890
MGAT4B	poly/total plus TGFbeta	0.000473	0.64		poly/total minus TGFbeta	0.000629	0.51		0.13	Yes		total RNA plus/minus TGFbeta	0.000569	-0.525	25499	4667
LOC100499177	poly/total plus TGFbeta	0.000157	-2.19		poly/total minus TGFbeta	0.000639	-1.54		-0.65	Yes		total RNA plus/minus TGFbeta	0.16	0.327	677	107
PTRF	poly/total plus TGFbeta	0.000551	0.47		poly/total minus TGFbeta	0.000645	0.52		-0.05	Yes		total RNA plus/minus TGFbeta	0.00191	0.362	33366	5871
UNC45A	poly/total plus TGFbeta	0.00187	0.8		poly/total minus TGFbeta	0.000645	0.89		-0.09	Yes		total RNA plus/minus TGFbeta	0.0137	-0.506	8433	1570
ELAC2	poly/total plus TGFbeta	0.00338	0.63		poly/total minus TGFbeta	0.000645	0.77		-0.14	Yes		total RNA plus/minus TGFbeta	0.00233	-0.646	10459	1943
PTGES2	poly/total plus TGFbeta	0.0048	0.77		poly/total minus TGFbeta	0.000645	0.92		-0.15	Yes		total RNA plus/minus TGFbeta	0.00105	-0.981	6880	1301
MYO1D	poly/total plus TGFbeta	0.573	0		poly/total minus TGFbeta	0.000645	0.64		-0.64	Yes		total RNA plus/minus TGFbeta	0.0147	-0.285	4213	770
UFM1	poly/total plus TGFbeta	0.000655	-1.83		poly/total minus TGFbeta	0.000661	-1.85		0.02	Yes		total RNA plus/minus TGFbeta	0.514	0.095	886	141
MRPS5	poly/total plus TGFbeta	0.00372	0.79		poly/total minus TGFbeta	0.000664	1.08		-0.29	Yes		total RNA plus/minus TGFbeta	0.102	-0.348	5960	1104
GEMIN4	poly/total plus TGFbeta	0.0802	0.15		poly/total minus TGFbeta	0.000664	0.54		-0.39	Yes		total RNA plus/minus TGFbeta	3.8e-05	-0.778	5585	1037
CD74	poly/total plus TGFbeta	0.495	-0.14		poly/total minus TGFbeta	0.000664	-3.42		3.28	Yes		total RNA plus/minus TGFbeta	3.97e-05	-4.865	436	87
ANXA2P2	poly/total plus TGFbeta	4.75e-05	0.99		poly/total minus TGFbeta	0.000666	0.54		0.45	Yes		total RNA plus/minus TGFbeta	9.56e-06	0.97	105019	18085
RPS7	poly/total plus TGFbeta	0.00374	-0.76		poly/total minus TGFbeta	0.000666	-1.2		0.44	Yes		total RNA plus/minus TGFbeta	0.00435	-0.706	22767	3928
NDST1	poly/total plus TGFbeta	0.0656	0.15		poly/total minus TGFbeta	0.000666	0.6		-0.45	Yes		total RNA plus/minus TGFbeta	0.00014	0.668	26030	4495
SEMA6D	poly/total plus TGFbeta	0.364	-0.22		poly/total minus TGFbeta	0.000666	-2.33		2.11	Yes		total RNA plus/minus TGFbeta	0.00134	-1.723	271	50
FLNA	poly/total plus TGFbeta	0.00318	-0.38		poly/total minus TGFbeta	0.000667	0.6		-0.98	Yes		total RNA plus/minus TGFbeta	5.29e-05	0.8	81778	13950
LOC645638	poly/total plus TGFbeta	0.00335	-0.72		poly/total minus TGFbeta	0.000672	-1.1		0.38	Yes		total RNA plus/minus TGFbeta	0.0225	0.45	876	144
FGFBP1	poly/total plus TGFbeta	0.169	0.34		poly/total minus TGFbeta	0.000672	0.68		-0.34	Yes		total RNA plus/minus TGFbeta	1.02e-05	-2.605	8558	1718
AP2M1	poly/total plus TGFbeta	0.00463	0.36		poly/total minus TGFbeta	0.000673	0.59		-0.23	Yes		total RNA plus/minus TGFbeta	0.476	0.043	21545	3823
TOP1MT	poly/total plus TGFbeta	0.00269	0.98		poly/total minus TGFbeta	0.000674	1.04		-0.06	Yes		total RNA plus/minus TGFbeta	0.00376	-0.876	5450	1039
RPL9	poly/total plus TGFbeta	0.00735	-0.7		poly/total minus TGFbeta	0.000675	-1.31		0.61	Yes		total RNA plus/minus TGFbeta	0.00224	-0.881	21072	3665
MME	poly/total plus TGFbeta	0.111	-0.69		poly/total minus TGFbeta	0.000675	-2.33		1.64	Yes		total RNA plus/minus TGFbeta	0.00047	-1.856	1645	298
EGFR	poly/total plus TGFbeta	0.000102	-2.73		poly/total minus TGFbeta	0.000677	-1.39		-1.34	Yes		total RNA plus/minus TGFbeta	0.152	-0.291	13840	2322
PPTC7	poly/total plus TGFbeta	0.000201	-2.45		poly/total minus TGFbeta	0.000677	-1.8		-0.65	Yes		total RNA plus/minus TGFbeta	0.0113	-0.871	1450	252
PFKP	poly/total plus TGFbeta	0.000503	0.44		poly/total minus TGFbeta	0.000677	0.58		-0.14	Yes		total RNA plus/minus TGFbeta	8.52e-06	1.055	34299	5842
RIOK3	poly/total plus TGFbeta	0.000601	-0.84		poly/total minus TGFbeta	0.000677	-0.83		-0.01	Yes		total RNA plus/minus TGFbeta	0.607	0.006	1801	304
U2AF2	poly/total plus TGFbeta	0.00181	0.52		poly/total minus TGFbeta	0.000677	0.61		-0.09	Yes		total RNA plus/minus TGFbeta	0.0267	-0.277	17831	3271
DDX41	poly/total plus TGFbeta	0.0021	0.56		poly/total minus TGFbeta	0.000677	0.77		-0.21	Yes		total RNA plus/minus TGFbeta	0.00177	-0.543	4696	870
GPI	poly/total plus TGFbeta	0.0047	0.48		poly/total minus TGFbeta	0.000677	0.55		-0.07	Yes		total RNA plus/minus TGFbeta	5.52e-05	-0.994	17365	3256
TBC1D13	poly/total plus TGFbeta	0.00504	0.38		poly/total minus TGFbeta	0.000677	0.65		-0.27	Yes		total RNA plus/minus TGFbeta	0.11	-0.164	2916	527
ORC6	poly/total plus TGFbeta	0.0565	-0.23		poly/total minus TGFbeta	0.000677	-0.74		0.51	Yes		total RNA plus/minus TGFbeta	0.000929	0.591	515	83
TMSB15B	poly/total plus TGFbeta	0.0731	-0.53		poly/total minus TGFbeta	0.000677	-1.9		1.37	Yes		total RNA plus/minus TGFbeta	0.0225	0.783	120	17
ACACA	poly/total plus TGFbeta	0.233	0.13		poly/total minus TGFbeta	0.000683	0.69		-0.56	Yes		total RNA plus/minus TGFbeta	0.0353	-0.297	12921	2365
MRPS34	poly/total plus TGFbeta	0.00187	0.71		poly/total minus TGFbeta	0.000685	0.77		-0.06	Yes		total RNA plus/minus TGFbeta	0.00658	-0.52	10596	1967
LRPAP1	poly/total plus TGFbeta	0.00195	0.55		poly/total minus TGFbeta	0.000685	0.6		-0.05	Yes		total RNA plus/minus TGFbeta	0.000979	-0.582	16851	3118
SLC4A3	poly/total plus TGFbeta	0.0488	0.22		poly/total minus TGFbeta	0.000691	0.67		-0.45	Yes		total RNA plus/minus TGFbeta	7.14e-06	1.339	1274	215
ITM2C	poly/total plus TGFbeta	0.000501	0.69		poly/total minus TGFbeta	0.000699	0.95		-0.26	Yes		total RNA plus/minus TGFbeta	6.41e-05	1.217	14154	2414
ADCK2	poly/total plus TGFbeta	0.000745	0.8		poly/total minus TGFbeta	0.000699	0.82		-0.02	Yes		total RNA plus/minus TGFbeta	0.0006	-0.723	3548	662
TIMELESS	poly/total plus TGFbeta	0.000796	0.88		poly/total minus TGFbeta	0.000699	0.92		-0.04	Yes		total RNA plus/minus TGFbeta	0.169	0.196	2353	422
NFE2L2	poly/total plus TGFbeta	0.00112	-1.82		poly/total minus TGFbeta	0.000699	-1.44		-0.38	Yes		total RNA plus/minus TGFbeta	0.0035	-0.77	3465	600
RPL23P8	poly/total plus TGFbeta	0.0199	-0.34		poly/total minus TGFbeta	0.000699	-0.64		0.3	Yes		total RNA plus/minus TGFbeta	9.83e-05	-0.812	14598	2644
RHBDD1	poly/total plus TGFbeta	0.193	-0.09		poly/total minus TGFbeta	0.000699	-0.49		0.4	Yes		total RNA plus/minus TGFbeta	0.0894	0.136	2845	487
MBD1	poly/total plus TGFbeta	0.272	0.05		poly/total minus TGFbeta	0.000699	0.39		-0.34	Yes		total RNA plus/minus TGFbeta	4.01e-05	0.569	4997	857
LMAN2	poly/total plus TGFbeta	3.07e-05	1.01		poly/total minus TGFbeta	0.0007	0.43		0.58	Yes		total RNA plus/minus TGFbeta	0.55	-0.017	43896	7863
CCDC66	poly/total plus TGFbeta	0.00407	-1.26		poly/total minus TGFbeta	0.0007	-1.99		0.73	Yes		total RNA plus/minus TGFbeta	0.603	-0.017	238	38
TNK2	poly/total plus TGFbeta	0.00539	0.6		poly/total minus TGFbeta	0.0007	1		-0.4	Yes		total RNA plus/minus TGFbeta	0.455	0.089	7385	1345
GALNT2	poly/total plus TGFbeta	0.0133	0.18		poly/total minus TGFbeta	0.0007	0.5		-0.32	Yes		total RNA plus/minus TGFbeta	7.59e-06	0.928	41964	7128
ACTN1	poly/total plus TGFbeta	0.019	-0.15		poly/total minus TGFbeta	0.0007	0.51		-0.66	Yes		total RNA plus/minus TGFbeta	1.13e-06	1.349	46259	7633
FDPS	poly/total plus TGFbeta	0.000473	0.53		poly/total minus TGFbeta	0.000711	0.66		-0.13	Yes		total RNA plus/minus TGFbeta	2.76e-05	1	25361	4324
PKP3	poly/total plus TGFbeta	0.00281	0.64		poly/total minus TGFbeta	0.000711	0.73		-0.09	Yes		total RNA plus/minus TGFbeta	0.0023	-0.63	10921	2035
DGCR8	poly/total plus TGFbeta	0.00756	0.4		poly/total minus TGFbeta	0.000711	0.74		-0.34	Yes		total RNA plus/minus TGFbeta	0.343	-0.092	3252	591
ADCK3	poly/total plus TGFbeta	0.0265	0.61		poly/total minus TGFbeta	0.000711	0.57		0.04	Yes		total RNA plus/minus TGFbeta	3.92e-06	-2.902	11384	2297
CEP250	poly/total plus TGFbeta	0.493	0.06		poly/total minus TGFbeta	0.000711	1.11		-1.05	Yes		total RNA plus/minus TGFbeta	0.049	-0.481	4539	862
EHBP1L1	poly/total plus TGFbeta	0.00317	0.66		poly/total minus TGFbeta	0.000713	1.18		-0.52	Yes		total RNA plus/minus TGFbeta	0.00532	0.721	6788	1218
C1S	poly/total plus TGFbeta	0.28	0.15		poly/total minus TGFbeta	0.000713	-1.08		1.23	Yes		total RNA plus/minus TGFbeta	5.52e-07	-3.792	2941	587
TECR	poly/total plus TGFbeta	0.000188	0.99		poly/total minus TGFbeta	0.000714	0.63		0.36	Yes		total RNA plus/minus TGFbeta	0.00467	-0.446	16773	3095
NOP2	poly/total plus TGFbeta	0.00196	0.82		poly/total minus TGFbeta	0.000714	0.85		-0.03	Yes		total RNA plus/minus TGFbeta	0.00453	-0.656	8126	1523
TRIM28	poly/total plus TGFbeta	0.00596	0.35		poly/total minus TGFbeta	0.000714	0.48		-0.13	Yes		total RNA plus/minus TGFbeta	0.000295	-0.587	24828	4543
ADRB2	poly/total plus TGFbeta	0.521	-0.03		poly/total minus TGFbeta	0.000716	-1.49		1.46	Yes		total RNA plus/minus TGFbeta	0.34	0.134	5664	942
FAM83H	poly/total plus TGFbeta	0.0124	0.28		poly/total minus TGFbeta	0.000718	0.5		-0.22	Yes		total RNA plus/minus TGFbeta	0.00392	-0.358	23957	4362
CTTNBP2NL	poly/total plus TGFbeta	0.000738	-1.09		poly/total minus TGFbeta	0.000721	-1.1		0.01	Yes		total RNA plus/minus TGFbeta	0.00495	0.647	1232	197
PI3	poly/total plus TGFbeta	0.0859	0.53		poly/total minus TGFbeta	0.000721	-1.96		2.49	Yes		total RNA plus/minus TGFbeta	9.79e-06	-3.728	792	157
TJAP1	poly/total plus TGFbeta	0.414	0.04		poly/total minus TGFbeta	0.000721	0.52		-0.48	Yes		total RNA plus/minus TGFbeta	0.016	-0.236	4752	861
NTSR1	poly/total plus TGFbeta	0.022	0.52		poly/total minus TGFbeta	0.000722	1.26		-0.74	Yes		total RNA plus/minus TGFbeta	0.000466	-1.175	1530	297
PET112	poly/total plus TGFbeta	0.00101	0.77		poly/total minus TGFbeta	0.000725	0.84		-0.07	Yes		total RNA plus/minus TGFbeta	0.000931	-0.69	3896	729
ILVBL	poly/total plus TGFbeta	0.00141	0.79		poly/total minus TGFbeta	0.000725	0.74		0.05	Yes		total RNA plus/minus TGFbeta	0.00152	-0.708	10447	1955
COASY	poly/total plus TGFbeta	0.0346	0.38		poly/total minus TGFbeta	0.000725	0.77		-0.39	Yes		total RNA plus/minus TGFbeta	0.002	-0.707	8954	1682
LOC148413	poly/total plus TGFbeta	0.0722	0.26		poly/total minus TGFbeta	0.000725	0.9		-0.64	Yes		total RNA plus/minus TGFbeta	0.35	0.111	1076	194
SEC24C	poly/total plus TGFbeta	0.000323	0.74		poly/total minus TGFbeta	0.000726	0.6		0.14	Yes		total RNA plus/minus TGFbeta	0.155	0.135	8189	1466
TLN1	poly/total plus TGFbeta	0.0026	0.37		poly/total minus TGFbeta	0.000726	0.56		-0.19	Yes		total RNA plus/minus TGFbeta	0.00525	0.338	25004	4429
ATP6V0C	poly/total plus TGFbeta	8.3e-05	1		poly/total minus TGFbeta	0.000734	0.49		0.51	Yes		total RNA plus/minus TGFbeta	0.000186	-0.669	25326	4688
FDFT1	poly/total plus TGFbeta	6.78e-05	0.9		poly/total minus TGFbeta	0.000744	0.61		0.29	Yes		total RNA plus/minus TGFbeta	0.000134	0.713	28343	4906
FLII	poly/total plus TGFbeta	0.0041	0.48		poly/total minus TGFbeta	0.000744	0.72		-0.24	Yes		total RNA plus/minus TGFbeta	0.584	-0.015	13374	2404
TNFRSF10D	poly/total plus TGFbeta	0.477	0.05		poly/total minus TGFbeta	0.000744	0.76		-0.71	Yes		total RNA plus/minus TGFbeta	0.0487	-0.312	9896	1803
PKP2	poly/total plus TGFbeta	3.82e-05	-1.52		poly/total minus TGFbeta	0.000746	-0.65		-0.87	Yes		total RNA plus/minus TGFbeta	1.73e-06	-1.799	2358	448
OSMR	poly/total plus TGFbeta	0.0002	-1.06		poly/total minus TGFbeta	0.000746	-0.75		-0.31	Yes		total RNA plus/minus TGFbeta	0.0789	0.186	14386	2376
SRRT	poly/total plus TGFbeta	0.00155	0.82		poly/total minus TGFbeta	0.00076	1.01		-0.19	Yes		total RNA plus/minus TGFbeta	0.374	0.13	7339	1341
ESF1	poly/total plus TGFbeta	0.00258	-0.94		poly/total minus TGFbeta	0.000762	-1.3		0.36	Yes		total RNA plus/minus TGFbeta	0.127	0.324	478	80
IL4R	poly/total plus TGFbeta	0.00391	0.44		poly/total minus TGFbeta	0.000762	0.58		-0.14	Yes		total RNA plus/minus TGFbeta	0.00989	-0.35	17681	3242
VAV2	poly/total plus TGFbeta	0.00661	0.34		poly/total minus TGFbeta	0.000762	0.59		-0.25	Yes		total RNA plus/minus TGFbeta	6.51e-05	0.8	6228	1081
GCAT	poly/total plus TGFbeta	0.00238	0.7		poly/total minus TGFbeta	0.000763	0.94		-0.24	Yes		total RNA plus/minus TGFbeta	0.000687	-0.832	2026	383
ZNF322	poly/total plus TGFbeta	0.00136	-0.86		poly/total minus TGFbeta	0.000772	-1.01		0.15	Yes		total RNA plus/minus TGFbeta	0.0598	0.33	1150	187
RPL18A	poly/total plus TGFbeta	0.0256	-0.46		poly/total minus TGFbeta	0.000777	-1.12		0.66	Yes		total RNA plus/minus TGFbeta	4.87e-05	-1.609	58935	10796
CSDE1	poly/total plus TGFbeta	0.000752	-0.92		poly/total minus TGFbeta	0.000779	-0.82		-0.1	Yes		total RNA plus/minus TGFbeta	0.0415	-0.266	10217	1752
FLOT2	poly/total plus TGFbeta	0.00197	0.56		poly/total minus TGFbeta	0.000779	0.54		0.02	Yes		total RNA plus/minus TGFbeta	0.000137	-0.827	17773	3318
MTA2	poly/total plus TGFbeta	0.00156	0.7		poly/total minus TGFbeta	0.000783	0.72		-0.02	Yes		total RNA plus/minus TGFbeta	0.00928	-0.459	11553	2123
MCRS1	poly/total plus TGFbeta	0.00852	0.47		poly/total minus TGFbeta	0.000783	0.86		-0.39	Yes		total RNA plus/minus TGFbeta	0.331	-0.115	3899	706
SLC39A7	poly/total plus TGFbeta	8.3e-05	1		poly/total minus TGFbeta	0.000786	0.79		0.21	Yes		total RNA plus/minus TGFbeta	0.00021	0.86	17790	3100
MICALL1	poly/total plus TGFbeta	0.46	0.05		poly/total minus TGFbeta	0.000786	0.73		-0.68	Yes		total RNA plus/minus TGFbeta	0.0262	-0.362	10110	1876
KIFC3	poly/total plus TGFbeta	0.0314	0.33		poly/total minus TGFbeta	0.000789	1.05		-0.72	Yes		total RNA plus/minus TGFbeta	0.000925	0.898	8225	1440
TRMT1	poly/total plus TGFbeta	0.000345	0.84		poly/total minus TGFbeta	0.000791	0.68		0.16	Yes		total RNA plus/minus TGFbeta	3.52e-05	-1.054	4282	812
COBRA1	poly/total plus TGFbeta	0.0091	0.58		poly/total minus TGFbeta	0.000794	0.96		-0.38	Yes		total RNA plus/minus TGFbeta	0.21	-0.223	6748	1241
TIMM44	poly/total plus TGFbeta	0.0188	0.49		poly/total minus TGFbeta	0.000794	0.86		-0.37	Yes		total RNA plus/minus TGFbeta	0.00917	-0.58	7262	1364
TP53TG1	poly/total plus TGFbeta	0.0103	-0.53		poly/total minus TGFbeta	0.000804	-1.01		0.48	Yes		total RNA plus/minus TGFbeta	0.00012	-1.242	1432	261
FUT3	poly/total plus TGFbeta	0.212	0.58		poly/total minus TGFbeta	0.000805	1.18		-0.6	Yes		total RNA plus/minus TGFbeta	0.000353	-2.798	2694	554
PSMD2	poly/total plus TGFbeta	0.000237	0.69		poly/total minus TGFbeta	0.000808	0.82		-0.13	Yes		total RNA plus/minus TGFbeta	1.26e-05	1.421	19821	3354
SPRNP1	poly/total plus TGFbeta	0.00206	-1.34		poly/total minus TGFbeta	0.000808	-1.72		0.38	Yes		total RNA plus/minus TGFbeta	0.0249	-0.723	135	24
PRDX2	poly/total plus TGFbeta	0.00249	0.55		poly/total minus TGFbeta	0.000808	0.63		-0.08	Yes		total RNA plus/minus TGFbeta	0.00785	-0.414	14433	2660
THAP4	poly/total plus TGFbeta	0.0042	0.69		poly/total minus TGFbeta	0.000808	0.76		-0.07	Yes		total RNA plus/minus TGFbeta	0.00067	-0.92	8700	1642
EWSR1	poly/total plus TGFbeta	0.0181	0.35		poly/total minus TGFbeta	0.000808	0.84		-0.49	Yes		total RNA plus/minus TGFbeta	0.0104	0.458	10816	1916
GPATCH2	poly/total plus TGFbeta	0.000473	-1.45		poly/total minus TGFbeta	0.000811	-1.27		-0.18	Yes		total RNA plus/minus TGFbeta	0.112	0.338	341	55
ID3	poly/total plus TGFbeta	0.035	0.43		poly/total minus TGFbeta	0.000813	-1.39		1.82	Yes		total RNA plus/minus TGFbeta	0.0276	-0.463	4885	841
SUPT6H	poly/total plus TGFbeta	0.00932	0.52		poly/total minus TGFbeta	0.000814	0.86		-0.34	Yes		total RNA plus/minus TGFbeta	0.24	-0.183	8098	1498
HMHA1	poly/total plus TGFbeta	0.142	0.31		poly/total minus TGFbeta	0.000821	1.02		-0.71	Yes		total RNA plus/minus TGFbeta	0.0191	-0.595	5000	944
ZDHHC7	poly/total plus TGFbeta	0.457	0.02		poly/total minus TGFbeta	0.000827	0.35		-0.33	Yes		total RNA plus/minus TGFbeta	0.115	0.093	9833	1730
FBXW4	poly/total plus TGFbeta	0.000601	0.67		poly/total minus TGFbeta	0.000828	0.62		0.05	Yes		total RNA plus/minus TGFbeta	0.00132	-0.495	3571	658
RUVBL2	poly/total plus TGFbeta	0.00295	0.73		poly/total minus TGFbeta	0.000831	0.74		-0.01	Yes		total RNA plus/minus TGFbeta	0.000698	-0.893	9074	1707
ASIC1	poly/total plus TGFbeta	0.0146	0.54		poly/total minus TGFbeta	0.000831	1.13		-0.59	Yes		total RNA plus/minus TGFbeta	0.00818	-0.621	754	143
NSD1	poly/total plus TGFbeta	0.16	-0.18		poly/total minus TGFbeta	0.000831	0.72		-0.9	Yes		total RNA plus/minus TGFbeta	0.518	-0.043	10961	1990
CECR5	poly/total plus TGFbeta	0.00641	0.61		poly/total minus TGFbeta	0.000837	0.73		-0.12	Yes		total RNA plus/minus TGFbeta	0.000508	-0.933	9253	1745
MCM7	poly/total plus TGFbeta	0.00292	0.71		poly/total minus TGFbeta	0.000838	0.96		-0.25	Yes		total RNA plus/minus TGFbeta	0.599	0.012	7224	1318
VCP	poly/total plus TGFbeta	0.000193	0.64		poly/total minus TGFbeta	0.000843	0.6		0.04	Yes		total RNA plus/minus TGFbeta	3.75e-05	0.894	27937	4787
GNAI2	poly/total plus TGFbeta	0.000218	0.62		poly/total minus TGFbeta	0.000843	0.56		0.06	Yes		total RNA plus/minus TGFbeta	0.000169	0.643	28788	5000
WNT5A	poly/total plus TGFbeta	0.0019	-0.86		poly/total minus TGFbeta	0.000843	-1.07		0.21	Yes		total RNA plus/minus TGFbeta	2.07e-05	1.853	1867	283
ECH1	poly/total plus TGFbeta	0.00239	0.82		poly/total minus TGFbeta	0.000843	0.82		0	Yes		total RNA plus/minus TGFbeta	0.00244	-0.766	7715	1451
ACSF2	poly/total plus TGFbeta	0.00403	0.96		poly/total minus TGFbeta	0.000843	0.91		0.05	Yes		total RNA plus/minus TGFbeta	0.000446	-1.363	5499	1066
SLC6A6	poly/total plus TGFbeta	0.00899	-0.28		poly/total minus TGFbeta	0.000843	0.51		-0.79	Yes		total RNA plus/minus TGFbeta	0.00599	0.301	7561	1322
PRKAR1B	poly/total plus TGFbeta	0.00975	0.88		poly/total minus TGFbeta	0.000843	1.13		-0.25	Yes		total RNA plus/minus TGFbeta	0.00453	-1.009	3898	757
RGL2	poly/total plus TGFbeta	0.021	0.31		poly/total minus TGFbeta	0.000843	0.71		-0.4	Yes		total RNA plus/minus TGFbeta	0.000486	0.682	2460	427
SLC7A5	poly/total plus TGFbeta	0.311	-0.07		poly/total minus TGFbeta	0.000843	0.55		-0.62	Yes		total RNA plus/minus TGFbeta	0.000174	-0.646	284741	52794
TM7SF3	poly/total plus TGFbeta	0.48	0.04		poly/total minus TGFbeta	0.000843	0.59		-0.55	Yes		total RNA plus/minus TGFbeta	0.000131	-0.969	12917	2420
CD81	poly/total plus TGFbeta	0.000157	0.81		poly/total minus TGFbeta	0.000844	0.48		0.33	Yes		total RNA plus/minus TGFbeta	0.00343	-0.369	26119	4752
SOX12	poly/total plus TGFbeta	0.00226	0.51		poly/total minus TGFbeta	0.000844	0.66		-0.15	Yes		total RNA plus/minus TGFbeta	0.000305	-0.696	5898	1100
EIF5AL1	poly/total plus TGFbeta	0.00452	0.46		poly/total minus TGFbeta	0.000844	0.62		-0.16	Yes		total RNA plus/minus TGFbeta	0.0206	-0.325	14771	2705
PARP1	poly/total plus TGFbeta	0.0448	0.26		poly/total minus TGFbeta	0.000844	0.59		-0.33	Yes		total RNA plus/minus TGFbeta	0.00369	-0.461	14990	2772
UBTF	poly/total plus TGFbeta	0.00228	0.74		poly/total minus TGFbeta	0.000845	0.74		0	Yes		total RNA plus/minus TGFbeta	0.00148	-0.751	9330	1762
GPC1	poly/total plus TGFbeta	0.289	0.11		poly/total minus TGFbeta	0.000846	0.57		-0.46	Yes		total RNA plus/minus TGFbeta	0.000162	-0.873	14303	2670
MAP7D1	poly/total plus TGFbeta	0.000389	0.71		poly/total minus TGFbeta	0.000848	0.71		0	Yes		total RNA plus/minus TGFbeta	0.00191	0.538	16720	2973
CDC37	poly/total plus TGFbeta	0.00254	0.55		poly/total minus TGFbeta	0.000848	0.73		-0.18	Yes		total RNA plus/minus TGFbeta	0.411	0.082	12429	2259
EFNB1	poly/total plus TGFbeta	0.00756	0.39		poly/total minus TGFbeta	0.000848	0.62		-0.23	Yes		total RNA plus/minus TGFbeta	0.243	-0.127	15468	2814
TMF1	poly/total plus TGFbeta	0.000458	-1.86		poly/total minus TGFbeta	0.000853	-1.58		-0.28	Yes		total RNA plus/minus TGFbeta	0.0287	0.653	962	152
ATP6V1C2	poly/total plus TGFbeta	0.000608	1.48		poly/total minus TGFbeta	0.000853	1.36		0.12	Yes		total RNA plus/minus TGFbeta	0.00489	0.843	1503	271
C14orf102	poly/total plus TGFbeta	0.00112	0.71		poly/total minus TGFbeta	0.000853	0.76		-0.05	Yes		total RNA plus/minus TGFbeta	0.565	-0.023	1518	274
ARL6IP4	poly/total plus TGFbeta	0.00146	0.77		poly/total minus TGFbeta	0.000853	0.83		-0.06	Yes		total RNA plus/minus TGFbeta	0.269	-0.162	9033	1660
LAMB3	poly/total plus TGFbeta	0.0211	0.26		poly/total minus TGFbeta	0.000853	0.58		-0.32	Yes		total RNA plus/minus TGFbeta	2.27e-07	2.564	697959	112106
CDC42BPB	poly/total plus TGFbeta	0.109	-0.19		poly/total minus TGFbeta	0.000853	0.7		-0.89	Yes		total RNA plus/minus TGFbeta	0.0395	0.282	12922	2291
KLF6	poly/total plus TGFbeta	0.382	0.11		poly/total minus TGFbeta	0.000853	-1.12		1.23	Yes		total RNA plus/minus TGFbeta	0.00244	0.799	29778	4910
MYO18A	poly/total plus TGFbeta	0.562	-0.01		poly/total minus TGFbeta	0.000853	0.87		-0.88	Yes		total RNA plus/minus TGFbeta	0.000715	-1.131	5587	1074
PRDX5	poly/total plus TGFbeta	0.00227	0.56		poly/total minus TGFbeta	0.000865	0.67		-0.11	Yes		total RNA plus/minus TGFbeta	0.232	-0.144	13467	2444
ARF3	poly/total plus TGFbeta	0.00111	0.57		poly/total minus TGFbeta	0.000867	0.59		-0.02	Yes		total RNA plus/minus TGFbeta	0.419	-0.065	17912	3224
RPL27A	poly/total plus TGFbeta	0.0394	-0.32		poly/total minus TGFbeta	0.000867	-0.87		0.55	Yes		total RNA plus/minus TGFbeta	0.00212	-0.644	38089	6724
MCM3	poly/total plus TGFbeta	0.0454	0.26		poly/total minus TGFbeta	0.000867	0.74		-0.48	Yes		total RNA plus/minus TGFbeta	0.0625	-0.248	3788	696
TRAP1	poly/total plus TGFbeta	0.0084	0.52		poly/total minus TGFbeta	0.000869	0.72		-0.2	Yes		total RNA plus/minus TGFbeta	7.42e-06	-1.837	30298	5908
KLF9	poly/total plus TGFbeta	0.00884	-1.26		poly/total minus TGFbeta	0.000869	-2.26		1	Yes		total RNA plus/minus TGFbeta	0.00939	-1.228	2067	367
DNTTIP2	poly/total plus TGFbeta	0.00192	-1.31		poly/total minus TGFbeta	0.000875	-1.6		0.29	Yes		total RNA plus/minus TGFbeta	0.0657	0.529	1511	243
FLJ44635	poly/total plus TGFbeta	0.00677	-0.55		poly/total minus TGFbeta	0.000875	-0.93		0.38	Yes		total RNA plus/minus TGFbeta	0.0244	-0.402	3047	526
ZNF845	poly/total plus TGFbeta	0.0628	-0.51		poly/total minus TGFbeta	0.000875	-1.58		1.07	Yes		total RNA plus/minus TGFbeta	0.287	-0.253	228	37
SSR2	poly/total plus TGFbeta	6.78e-05	1.06		poly/total minus TGFbeta	0.000876	0.56		0.5	Yes		total RNA plus/minus TGFbeta	0.423	0.059	23764	4250
PPP1R15B	poly/total plus TGFbeta	0.000473	-1.21		poly/total minus TGFbeta	0.000876	-0.97		-0.24	Yes		total RNA plus/minus TGFbeta	0.604	0.007	7623	1279
RPL24	poly/total plus TGFbeta	0.0616	-0.28		poly/total minus TGFbeta	0.000876	-0.81		0.53	Yes		total RNA plus/minus TGFbeta	0.00271	-0.539	9361	1639
ALDH1B1	poly/total plus TGFbeta	0.148	-0.15		poly/total minus TGFbeta	0.000876	0.65		-0.8	Yes		total RNA plus/minus TGFbeta	0.0415	-0.247	5781	1049
MVP	poly/total plus TGFbeta	0.00138	0.77		poly/total minus TGFbeta	0.000884	0.65		0.12	Yes		total RNA plus/minus TGFbeta	0.000408	-0.866	11528	2172
CHMP4B	poly/total plus TGFbeta	0.000413	0.78		poly/total minus TGFbeta	0.000886	0.64		0.14	Yes		total RNA plus/minus TGFbeta	0.00872	0.355	5816	1037
FZD6	poly/total plus TGFbeta	0.000605	-1.28		poly/total minus TGFbeta	0.000886	-1.07		-0.21	Yes		total RNA plus/minus TGFbeta	0.396	-0.095	6230	1048
TMEM115	poly/total plus TGFbeta	0.00182	0.59		poly/total minus TGFbeta	0.000886	0.62		-0.03	Yes		total RNA plus/minus TGFbeta	0.0132	-0.373	14278	2615
RIF1	poly/total plus TGFbeta	0.00193	-1.24		poly/total minus TGFbeta	0.000886	-1.52		0.28	Yes		total RNA plus/minus TGFbeta	0.33	0.213	772	126
KHNYN	poly/total plus TGFbeta	0.433	0.07		poly/total minus TGFbeta	0.000891	0.87		-0.8	Yes		total RNA plus/minus TGFbeta	0.304	0.147	7874	1423
MAVS	poly/total plus TGFbeta	0.29	0.06		poly/total minus TGFbeta	0.000892	0.4		-0.34	Yes		total RNA plus/minus TGFbeta	0.0539	-0.141	9267	1659
PKM	poly/total plus TGFbeta	0.000878	0.54		poly/total minus TGFbeta	0.000895	0.53		0.01	Yes		total RNA plus/minus TGFbeta	0.0166	-0.261	88920	16146
TSFM	poly/total plus TGFbeta	0.00329	0.53		poly/total minus TGFbeta	0.000895	0.75		-0.22	Yes		total RNA plus/minus TGFbeta	0.00225	-0.551	1550	289
DDX51	poly/total plus TGFbeta	0.00194	0.51		poly/total minus TGFbeta	0.000896	0.63		-0.12	Yes		total RNA plus/minus TGFbeta	0.0015	-0.498	2772	514
SH3GLB2	poly/total plus TGFbeta	0.24	0.12		poly/total minus TGFbeta	0.000896	0.7		-0.58	Yes		total RNA plus/minus TGFbeta	0.029	-0.294	2568	470
ASXL1	poly/total plus TGFbeta	0.54	0.01		poly/total minus TGFbeta	0.000896	0.44		-0.43	Yes		total RNA plus/minus TGFbeta	0.341	0.06	10119	1791
POLR2K	poly/total plus TGFbeta	0.000785	-1.46		poly/total minus TGFbeta	0.000899	-1.42		-0.04	Yes		total RNA plus/minus TGFbeta	0.0757	0.45	819	130
RANGAP1	poly/total plus TGFbeta	0.000856	0.75		poly/total minus TGFbeta	0.000907	0.7		0.05	Yes		total RNA plus/minus TGFbeta	0.125	-0.213	12132	2228
MEN1	poly/total plus TGFbeta	0.000976	0.61		poly/total minus TGFbeta	0.000907	0.63		-0.02	Yes		total RNA plus/minus TGFbeta	0.0171	-0.301	6553	1196
UACA	poly/total plus TGFbeta	0.000832	-1.21		poly/total minus TGFbeta	0.000908	-1.19		-0.02	Yes		total RNA plus/minus TGFbeta	0.551	-0.046	912	155
CIZ1	poly/total plus TGFbeta	0.058	0.35		poly/total minus TGFbeta	0.000908	0.79		-0.44	Yes		total RNA plus/minus TGFbeta	0.00377	-0.668	7733	1446
NCL	poly/total plus TGFbeta	0.572	0		poly/total minus TGFbeta	0.000908	0.46		-0.46	Yes		total RNA plus/minus TGFbeta	0.000855	-0.483	22746	4189
PVRL2	poly/total plus TGFbeta	0.000271	1.07		poly/total minus TGFbeta	0.00091	0.97		0.1	Yes		total RNA plus/minus TGFbeta	0.0106	0.549	9180	1636
METTL17	poly/total plus TGFbeta	0.00101	0.57		poly/total minus TGFbeta	0.00091	0.58		-0.01	Yes		total RNA plus/minus TGFbeta	0.000687	-0.54	4078	755
RIN3	poly/total plus TGFbeta	0.452	0.05		poly/total minus TGFbeta	0.000913	0.81		-0.76	Yes		total RNA plus/minus TGFbeta	0.0282	-0.346	3919	725
ETFB	poly/total plus TGFbeta	0.000431	1.35		poly/total minus TGFbeta	0.000914	1.06		0.29	Yes		total RNA plus/minus TGFbeta	0.272	-0.216	5959	1102
ARHGEF2	poly/total plus TGFbeta	0.00117	0.44		poly/total minus TGFbeta	0.000914	0.47		-0.03	Yes		total RNA plus/minus TGFbeta	8.66e-06	0.987	9891	1685
CTDSPL2	poly/total plus TGFbeta	0.0023	-0.87		poly/total minus TGFbeta	0.000914	-1.1		0.23	Yes		total RNA plus/minus TGFbeta	0.524	-0.056	477	80
C17orf76-AS1	poly/total plus TGFbeta	0.00428	-0.75		poly/total minus TGFbeta	0.000914	-1.02		0.27	Yes		total RNA plus/minus TGFbeta	0.000426	-1.041	21124	3752
OGFR	poly/total plus TGFbeta	0.00514	0.75		poly/total minus TGFbeta	0.000914	0.96		-0.21	Yes		total RNA plus/minus TGFbeta	0.0484	-0.442	5805	1083
RPUSD1	poly/total plus TGFbeta	0.118	0.37		poly/total minus TGFbeta	0.000914	0.94		-0.57	Yes		total RNA plus/minus TGFbeta	0.00189	-1.019	4857	935
ZC3H12C	poly/total plus TGFbeta	0.000725	-1.56		poly/total minus TGFbeta	0.000921	-1.27		-0.29	Yes		total RNA plus/minus TGFbeta	0.23	-0.194	4401	739
CXorf1	poly/total plus TGFbeta	0.00122	-2.12		poly/total minus TGFbeta	0.000921	-2.28		0.16	Yes		total RNA plus/minus TGFbeta	0.0713	-0.743	153	26
TMEM154	poly/total plus TGFbeta	0.00192	-1.15		poly/total minus TGFbeta	0.000921	-1.38		0.23	Yes		total RNA plus/minus TGFbeta	0.000403	1.429	1016	156
APRT	poly/total plus TGFbeta	0.00399	0.56		poly/total minus TGFbeta	0.000921	0.58		-0.02	Yes		total RNA plus/minus TGFbeta	0.000155	-0.952	13119	2473
KIAA0195	poly/total plus TGFbeta	0.00406	0.39		poly/total minus TGFbeta	0.000921	0.57		-0.18	Yes		total RNA plus/minus TGFbeta	0.0854	-0.175	6496	1180
CREBRF	poly/total plus TGFbeta	0.0114	-0.86		poly/total minus TGFbeta	0.000921	-1.62		0.76	Yes		total RNA plus/minus TGFbeta	0.00115	-1.37	688	125
PLEKHG2	poly/total plus TGFbeta	0.497	-0.04		poly/total minus TGFbeta	0.000934	0.81		-0.85	Yes		total RNA plus/minus TGFbeta	1.69e-05	1.508	2745	455
NUDCD1	poly/total plus TGFbeta	0.000987	-1.32		poly/total minus TGFbeta	0.00094	-1.34		0.02	Yes		total RNA plus/minus TGFbeta	0.0654	0.451	873	139
PSMC3	poly/total plus TGFbeta	0.00112	0.91		poly/total minus TGFbeta	0.00094	1.04		-0.13	Yes		total RNA plus/minus TGFbeta	0.108	0.325	6743	1213
LEMD2	poly/total plus TGFbeta	0.00224	0.57		poly/total minus TGFbeta	0.000944	0.79		-0.22	Yes		total RNA plus/minus TGFbeta	0.0228	0.376	11373	2017
BCKDHA	poly/total plus TGFbeta	0.113	0.31		poly/total minus TGFbeta	0.000947	0.68		-0.37	Yes		total RNA plus/minus TGFbeta	7.35e-05	-1.445	8385	1611
TNRC18	poly/total plus TGFbeta	0.162	0.17		poly/total minus TGFbeta	0.000948	0.7		-0.53	Yes		total RNA plus/minus TGFbeta	0.604	0.007	11362	2061
TNNI2	poly/total plus TGFbeta	0.00745	0.68		poly/total minus TGFbeta	0.000952	0.97		-0.29	Yes		total RNA plus/minus TGFbeta	0.0759	-0.386	5595	1056
IGFBP2	poly/total plus TGFbeta	0.363	0.53		poly/total minus TGFbeta	0.000956	1.54		-1.01	Yes		total RNA plus/minus TGFbeta	0.00218	-3.059	1525	314
NUDC	poly/total plus TGFbeta	0.00188	0.92		poly/total minus TGFbeta	0.00096	1.03		-0.11	Yes		total RNA plus/minus TGFbeta	0.436	-0.114	5749	1057
DRAP1	poly/total plus TGFbeta	0.00015	1.31		poly/total minus TGFbeta	0.000961	0.96		0.35	Yes		total RNA plus/minus TGFbeta	0.0347	0.422	9040	1636
SERPINH1	poly/total plus TGFbeta	0.000157	0.53		poly/total minus TGFbeta	0.000961	0.46		0.07	Yes		total RNA plus/minus TGFbeta	9.52e-06	0.893	44349	7569
TMEM43	poly/total plus TGFbeta	0.000791	-0.64		poly/total minus TGFbeta	0.000961	-0.53		-0.11	Yes		total RNA plus/minus TGFbeta	0.00537	-0.323	19508	3381
GTF3C1	poly/total plus TGFbeta	0.00623	0.24		poly/total minus TGFbeta	0.000961	0.39		-0.15	Yes		total RNA plus/minus TGFbeta	0.0223	-0.177	9996	1796
EIF1	poly/total plus TGFbeta	0.00843	0.27		poly/total minus TGFbeta	0.000961	-0.49		0.76	Yes		total RNA plus/minus TGFbeta	0.0198	-0.217	27694	4832
PNPLA6	poly/total plus TGFbeta	0.0202	0.28		poly/total minus TGFbeta	0.000961	0.6		-0.32	Yes		total RNA plus/minus TGFbeta	0.207	0.135	16811	2978
ZSWIM6	poly/total plus TGFbeta	0.000745	-1.12		poly/total minus TGFbeta	0.000962	-1.04		-0.08	Yes		total RNA plus/minus TGFbeta	4.56e-05	1.612	1142	172
AARS	poly/total plus TGFbeta	0.000791	0.71		poly/total minus TGFbeta	0.000962	0.73		-0.02	Yes		total RNA plus/minus TGFbeta	0.115	0.218	12742	2278
AUP1	poly/total plus TGFbeta	0.00104	0.66		poly/total minus TGFbeta	0.000962	0.51		0.15	Yes		total RNA plus/minus TGFbeta	0.000136	-0.837	17638	3278
AKR1B1	poly/total plus TGFbeta	0.0101	0.33		poly/total minus TGFbeta	0.000962	0.76		-0.43	Yes		total RNA plus/minus TGFbeta	0.000264	0.845	14384	2451
SEPW1	poly/total plus TGFbeta	0.029	-0.47		poly/total minus TGFbeta	0.000962	-1.29		0.82	Yes		total RNA plus/minus TGFbeta	0.341	-0.139	4866	812
SPTBN2	poly/total plus TGFbeta	0.337	-0.15		poly/total minus TGFbeta	0.000962	0.85		-1	Yes		total RNA plus/minus TGFbeta	0.00474	-0.72	5866	1110
MTRNR2L4	poly/total plus TGFbeta	0.0015	-1.52		poly/total minus TGFbeta	0.000968	-1.69		0.17	Yes		total RNA plus/minus TGFbeta	0.00732	-1.003	265	45
PRMT1	poly/total plus TGFbeta	0.00528	0.57		poly/total minus TGFbeta	0.000972	0.63		-0.06	Yes		total RNA plus/minus TGFbeta	0.000416	-0.864	11160	2093
IFI30	poly/total plus TGFbeta	0.0019	1.2		poly/total minus TGFbeta	0.000976	0.7		0.5	Yes		total RNA plus/minus TGFbeta	2.9e-05	-2.231	7309	1438
NOP16	poly/total plus TGFbeta	0.000473	0.5		poly/total minus TGFbeta	0.000982	0.41		0.09	Yes		total RNA plus/minus TGFbeta	4.09e-05	-0.653	6701	1239
ATP5SL	poly/total plus TGFbeta	0.0029	0.37		poly/total minus TGFbeta	0.000982	0.49		-0.12	Yes		total RNA plus/minus TGFbeta	9.7e-05	-0.666	3443	637
CNOT4	poly/total plus TGFbeta	0.00307	-0.82		poly/total minus TGFbeta	0.000982	-1.09		0.27	Yes		total RNA plus/minus TGFbeta	0.572	-0.03	629	105
MAP3K11	poly/total plus TGFbeta	0.0259	0.42		poly/total minus TGFbeta	0.000982	0.81		-0.39	Yes		total RNA plus/minus TGFbeta	0.0606	-0.343	7647	1412
PLIN3	poly/total plus TGFbeta	0.000147	0.85		poly/total minus TGFbeta	0.000984	0.66		0.19	Yes		total RNA plus/minus TGFbeta	0.00058	0.647	19316	3402
TUBB6	poly/total plus TGFbeta	0.000473	0.35		poly/total minus TGFbeta	0.000984	0.29		0.06	Yes		total RNA plus/minus TGFbeta	1.02e-05	0.59	16277	2800
CLTB	poly/total plus TGFbeta	0.00123	1		poly/total minus TGFbeta	0.000984	1.11		-0.11	Yes		total RNA plus/minus TGFbeta	0.0227	0.523	17032	3073
F3	poly/total plus TGFbeta	0.00606	-0.72		poly/total minus TGFbeta	0.000984	-1.14		0.42	Yes		total RNA plus/minus TGFbeta	6.27e-06	2.608	13092	1969
NPLOC4	poly/total plus TGFbeta	0.0825	0.21		poly/total minus TGFbeta	0.000984	0.71		-0.5	Yes		total RNA plus/minus TGFbeta	0.0777	0.245	12158	2159
TATDN2	poly/total plus TGFbeta	0.214	0.19		poly/total minus TGFbeta	0.000984	0.8		-0.61	Yes		total RNA plus/minus TGFbeta	0.0248	-0.436	7529	1391
STK35	poly/total plus TGFbeta	0.518	-0.02		poly/total minus TGFbeta	0.000984	0.55		-0.57	Yes		total RNA plus/minus TGFbeta	0.258	-0.099	4534	812
OSTM1	poly/total plus TGFbeta	0.0031	-0.75		poly/total minus TGFbeta	0.000986	-1.01		0.26	Yes		total RNA plus/minus TGFbeta	0.0083	0.585	1825	300
CTTN	poly/total plus TGFbeta	0.00259	0.49		poly/total minus TGFbeta	0.000992	0.66		-0.17	Yes		total RNA plus/minus TGFbeta	0.0852	0.222	14532	2595
KRI1	poly/total plus TGFbeta	0.00597	0.85		poly/total minus TGFbeta	0.000994	1.21		-0.36	Yes		total RNA plus/minus TGFbeta	0.427	-0.146	3912	732
RPL29	poly/total plus TGFbeta	0.00398	-0.76		poly/total minus TGFbeta	0.000995	-1.08		0.32	Yes		total RNA plus/minus TGFbeta	0.000179	-1.32	77331	14014
ARF5	poly/total plus TGFbeta	7.63e-05	1.14		poly/total minus TGFbeta	0.001	0.61		0.53	Yes		total RNA plus/minus TGFbeta	0.547	0.027	18605	3325
HOXA9	poly/total plus TGFbeta	0.00111	-0.95		poly/total minus TGFbeta	0.001	-0.97		0.02	Yes		total RNA plus/minus TGFbeta	0.504	0.062	410	68
GNL1	poly/total plus TGFbeta	0.00348	0.74		poly/total minus TGFbeta	0.001	0.99		-0.25	Yes		total RNA plus/minus TGFbeta	0.616	0	6131	1116
ITGB5	poly/total plus TGFbeta	0.0479	0.25		poly/total minus TGFbeta	0.001	0.67		-0.42	Yes		total RNA plus/minus TGFbeta	3.02e-06	1.783	32271	5264
TOMM40	poly/total plus TGFbeta	0.00836	0.71		poly/total minus TGFbeta	0.00101	0.86		-0.15	Yes		total RNA plus/minus TGFbeta	0.00224	-0.891	5902	1130
CCDC90B	poly/total plus TGFbeta	0.00156	-1.47		poly/total minus TGFbeta	0.00102	-1.63		0.16	Yes		total RNA plus/minus TGFbeta	0.39	0.192	427	68
GRWD1	poly/total plus TGFbeta	0.0149	0.57		poly/total minus TGFbeta	0.00102	0.85		-0.28	Yes		total RNA plus/minus TGFbeta	0.00755	-0.656	6327	1189
LTBP3	poly/total plus TGFbeta	0.509	0.02		poly/total minus TGFbeta	0.00102	0.74		-0.72	Yes		total RNA plus/minus TGFbeta	1.41e-05	1.346	17543	2918
SH3BP5L	poly/total plus TGFbeta	0.00568	0.46		poly/total minus TGFbeta	0.00103	0.76		-0.3	Yes		total RNA plus/minus TGFbeta	0.0259	0.36	11200	2003
ARF1	poly/total plus TGFbeta	7.21e-05	0.53		poly/total minus TGFbeta	0.00104	0.27		0.26	Yes		total RNA plus/minus TGFbeta	0.472	0.022	86095	15309
ZBTB38	poly/total plus TGFbeta	0.000181	-2		poly/total minus TGFbeta	0.00104	-1.09		-0.91	Yes		total RNA plus/minus TGFbeta	0.0958	0.255	5955	979
SLC43A3	poly/total plus TGFbeta	0.151	0.23		poly/total minus TGFbeta	0.00104	0.57		-0.34	Yes		total RNA plus/minus TGFbeta	3.59e-05	-1.396	11228	2150
C2orf18	poly/total plus TGFbeta	0.000125	0.75		poly/total minus TGFbeta	0.00105	0.43		0.32	Yes		total RNA plus/minus TGFbeta	0.00417	-0.291	10382	1880
CD320	poly/total plus TGFbeta	0.00101	0.89		poly/total minus TGFbeta	0.00105	0.67		0.22	Yes		total RNA plus/minus TGFbeta	0.000561	-0.885	10044	1893
REXO4	poly/total plus TGFbeta	0.0276	0.68		poly/total minus TGFbeta	0.00105	1.17		-0.49	Yes		total RNA plus/minus TGFbeta	0.0298	-0.68	3373	648
POLR1D	poly/total plus TGFbeta	0.146	-0.25		poly/total minus TGFbeta	0.00106	-0.8		0.55	Yes		total RNA plus/minus TGFbeta	0.000153	-1.085	7264	1317
ZFYVE16	poly/total plus TGFbeta	0.00336	-1.07		poly/total minus TGFbeta	0.00107	-1.43		0.36	Yes		total RNA plus/minus TGFbeta	0.037	0.591	562	88
HNRNPAB	poly/total plus TGFbeta	0.00831	0.36		poly/total minus TGFbeta	0.00107	0.58		-0.22	Yes		total RNA plus/minus TGFbeta	0.582	0.014	16330	2922
SCD	poly/total plus TGFbeta	0.0778	0.16		poly/total minus TGFbeta	0.00107	0.52		-0.36	Yes		total RNA plus/minus TGFbeta	1.18e-05	1.061	102059	17199
SEC16A	poly/total plus TGFbeta	0.121	0.09		poly/total minus TGFbeta	0.00107	0.33		-0.24	Yes		total RNA plus/minus TGFbeta	0.0215	0.155	9266	1631
TKT	poly/total plus TGFbeta	0.00146	0.56		poly/total minus TGFbeta	0.00108	0.61		-0.05	Yes		total RNA plus/minus TGFbeta	0.000294	-0.688	78566	14622
RRP1	poly/total plus TGFbeta	0.00181	1.4		poly/total minus TGFbeta	0.00108	1.14		0.26	Yes		total RNA plus/minus TGFbeta	0.00677	-1.021	3599	691
PLEKHA6	poly/total plus TGFbeta	0.277	0.09		poly/total minus TGFbeta	0.00108	0.56		-0.47	Yes		total RNA plus/minus TGFbeta	1.03e-05	-1.17	7454	1425
NR2F6	poly/total plus TGFbeta	0.000497	1.02		poly/total minus TGFbeta	0.00109	0.78		0.24	Yes		total RNA plus/minus TGFbeta	0.0908	-0.288	9293	1691
NOC2L	poly/total plus TGFbeta	0.00156	0.81		poly/total minus TGFbeta	0.00109	0.72		0.09	Yes		total RNA plus/minus TGFbeta	0.00309	-0.66	9083	1698
C2CD2L	poly/total plus TGFbeta	0.00189	0.74		poly/total minus TGFbeta	0.00109	0.85		-0.11	Yes		total RNA plus/minus TGFbeta	0.0382	-0.347	2434	449
EHMT2	poly/total plus TGFbeta	0.0122	0.73		poly/total minus TGFbeta	0.00109	1.07		-0.34	Yes		total RNA plus/minus TGFbeta	0.0515	-0.518	4160	785
BAP1	poly/total plus TGFbeta	0.0587	0.31		poly/total minus TGFbeta	0.00109	0.74		-0.43	Yes		total RNA plus/minus TGFbeta	0.023	-0.418	8541	1575
PCK2	poly/total plus TGFbeta	0.0707	0.22		poly/total minus TGFbeta	0.00109	1.04		-0.82	Yes		total RNA plus/minus TGFbeta	3.91e-05	1.624	9928	1642
GPR1	poly/total plus TGFbeta	0.502	0.07		poly/total minus TGFbeta	0.00109	-1.71		1.78	Yes		total RNA plus/minus TGFbeta	0.0224	0.803	739	116
COMMD2	poly/total plus TGFbeta	0.000254	-1.22		poly/total minus TGFbeta	0.0011	-0.84		-0.38	Yes		total RNA plus/minus TGFbeta	0.0195	0.411	903	149
FUS	poly/total plus TGFbeta	0.00347	0.45		poly/total minus TGFbeta	0.0011	0.63		-0.18	Yes		total RNA plus/minus TGFbeta	0.176	0.16	14937	2660
NAT10	poly/total plus TGFbeta	7.67e-05	0.69		poly/total minus TGFbeta	0.00111	0.35		0.34	Yes		total RNA plus/minus TGFbeta	1.71e-06	-1.069	4354	819
KLF5	poly/total plus TGFbeta	0.000616	-1.59		poly/total minus TGFbeta	0.00111	-1.25		-0.34	Yes		total RNA plus/minus TGFbeta	0.581	-0.022	4397	727
LAMP1	poly/total plus TGFbeta	0.000655	0.48		poly/total minus TGFbeta	0.00111	0.38		0.1	Yes		total RNA plus/minus TGFbeta	0.00164	-0.352	35337	6397
NCLN	poly/total plus TGFbeta	0.00117	0.58		poly/total minus TGFbeta	0.00111	0.57		0.01	Yes		total RNA plus/minus TGFbeta	0.271	-0.113	17022	3055
PLXNA1	poly/total plus TGFbeta	0.00812	-0.28		poly/total minus TGFbeta	0.00111	0.51		-0.79	Yes		total RNA plus/minus TGFbeta	8.2e-05	0.714	25578	4349
RPS3	poly/total plus TGFbeta	0.0944	0.13		poly/total minus TGFbeta	0.00111	-0.41		0.54	Yes		total RNA plus/minus TGFbeta	1.03e-05	-0.897	81012	14793
SPINT1	poly/total plus TGFbeta	0.000368	0.52		poly/total minus TGFbeta	0.00113	0.42		0.1	Yes		total RNA plus/minus TGFbeta	0.0491	0.168	34837	6121
LRRC40	poly/total plus TGFbeta	0.000399	-1.99		poly/total minus TGFbeta	0.00113	-1.52		-0.47	Yes		total RNA plus/minus TGFbeta	0.133	0.414	320	50
PSMB1	poly/total plus TGFbeta	0.000551	0.76		poly/total minus TGFbeta	0.00113	0.71		0.05	Yes		total RNA plus/minus TGFbeta	0.0363	0.317	13069	2293
APC	poly/total plus TGFbeta	0.00153	-1.23		poly/total minus TGFbeta	0.00113	-1.33		0.1	Yes		total RNA plus/minus TGFbeta	0.566	0.043	1153	192
RWDD1	poly/total plus TGFbeta	0.00192	-1.2		poly/total minus TGFbeta	0.00113	-1.37		0.17	Yes		total RNA plus/minus TGFbeta	0.348	-0.192	1565	255
INTS3	poly/total plus TGFbeta	0.00321	0.37		poly/total minus TGFbeta	0.00113	0.48		-0.11	Yes		total RNA plus/minus TGFbeta	0.0103	-0.274	7634	1384
ZNF598	poly/total plus TGFbeta	0.0151	0.48		poly/total minus TGFbeta	0.00113	0.7		-0.22	Yes		total RNA plus/minus TGFbeta	0.00187	-0.727	8652	1626
KIAA0664	poly/total plus TGFbeta	0.201	0.21		poly/total minus TGFbeta	0.00113	0.61		-0.4	Yes		total RNA plus/minus TGFbeta	5.51e-05	-1.411	9320	1801
SULF2	poly/total plus TGFbeta	0.336	-0.02		poly/total minus TGFbeta	0.00113	-0.19		0.17	Yes		total RNA plus/minus TGFbeta	9.61e-09	-1.708	10911	2087
ARHGEF11	poly/total plus TGFbeta	0.482	0.03		poly/total minus TGFbeta	0.00113	0.61		-0.58	Yes		total RNA plus/minus TGFbeta	0.52	-0.034	5618	1015
KRT18	poly/total plus TGFbeta	0.000848	0.89		poly/total minus TGFbeta	0.00114	0.78		0.11	Yes		total RNA plus/minus TGFbeta	0.0026	-0.634	34286	6355
ERBB2	poly/total plus TGFbeta	0.0404	0.26		poly/total minus TGFbeta	0.00114	0.55		-0.29	Yes		total RNA plus/minus TGFbeta	0.00598	-0.419	15006	2743
NEK7	poly/total plus TGFbeta	0.00162	-1.73		poly/total minus TGFbeta	0.00115	-1.88		0.15	Yes		total RNA plus/minus TGFbeta	0.436	-0.185	585	96
TARS2	poly/total plus TGFbeta	0.00249	0.58		poly/total minus TGFbeta	0.00115	0.7		-0.12	Yes		total RNA plus/minus TGFbeta	0.267	-0.129	4462	801
STEAP3	poly/total plus TGFbeta	0.00326	0.4		poly/total minus TGFbeta	0.00115	0.31		0.09	Yes		total RNA plus/minus TGFbeta	1.07e-06	-1.563	35670	6845
HDGF	poly/total plus TGFbeta	0.0036	0.56		poly/total minus TGFbeta	0.00115	0.74		-0.18	Yes		total RNA plus/minus TGFbeta	0.0296	-0.337	55328	10156
SCD5	poly/total plus TGFbeta	0.0736	-0.23		poly/total minus TGFbeta	0.00115	-0.7		0.47	Yes		total RNA plus/minus TGFbeta	0.0151	-0.369	2298	403
CHURC1	poly/total plus TGFbeta	0.00075	-1		poly/total minus TGFbeta	0.00116	-0.9		-0.1	Yes		total RNA plus/minus TGFbeta	0.0661	-0.318	1508	259
SMG5	poly/total plus TGFbeta	0.036	0.31		poly/total minus TGFbeta	0.00116	0.66		-0.35	Yes		total RNA plus/minus TGFbeta	0.119	-0.218	11133	2026
HINT1	poly/total plus TGFbeta	0.00478	-0.52		poly/total minus TGFbeta	0.00117	-0.62		0.1	Yes		total RNA plus/minus TGFbeta	0.000796	-0.59	12600	2213
POR	poly/total plus TGFbeta	0.00688	0.53		poly/total minus TGFbeta	0.00117	0.6		-0.07	Yes		total RNA plus/minus TGFbeta	0.000353	-0.882	11335	2113
ENTPD6	poly/total plus TGFbeta	0.00629	0.48		poly/total minus TGFbeta	0.00118	0.64		-0.16	Yes		total RNA plus/minus TGFbeta	0.0254	-0.349	11622	2126
SERPINA1	poly/total plus TGFbeta	0.00094	0.75		poly/total minus TGFbeta	0.00119	0.71		0.04	Yes		total RNA plus/minus TGFbeta	0.591	0.013	39534	7080
RAB14	poly/total plus TGFbeta	0.00193	-0.57		poly/total minus TGFbeta	0.00119	-0.65		0.08	Yes		total RNA plus/minus TGFbeta	0.467	-0.055	2873	491
TXLNA	poly/total plus TGFbeta	0.00586	0.53		poly/total minus TGFbeta	0.00119	0.73		-0.2	Yes		total RNA plus/minus TGFbeta	0.217	-0.179	9536	1733
GPT2	poly/total plus TGFbeta	0.0189	0.38		poly/total minus TGFbeta	0.00119	0.92		-0.54	Yes		total RNA plus/minus TGFbeta	0.00238	0.733	8274	1451
DDB1	poly/total plus TGFbeta	0.000601	0.75		poly/total minus TGFbeta	0.00121	0.44		0.31	Yes		total RNA plus/minus TGFbeta	1.99e-05	-1.149	20124	3785
AES	poly/total plus TGFbeta	0.00144	0.55		poly/total minus TGFbeta	0.00121	0.48		0.07	Yes		total RNA plus/minus TGFbeta	0.000643	-0.581	19288	3582
CCDC126	poly/total plus TGFbeta	0.00702	-1.23		poly/total minus TGFbeta	0.00121	-1.92		0.69	Yes		total RNA plus/minus TGFbeta	0.472	-0.157	300	49
OSBPL2	poly/total plus TGFbeta	0.0136	0.36		poly/total minus TGFbeta	0.00121	0.66		-0.3	Yes		total RNA plus/minus TGFbeta	0.616	-0.001	3894	699
PTPRU	poly/total plus TGFbeta	0.0222	0.38		poly/total minus TGFbeta	0.00121	0.44		-0.06	Yes		total RNA plus/minus TGFbeta	5.97e-06	-1.649	16862	3256
ZNF595	poly/total plus TGFbeta	0.0356	-0.65		poly/total minus TGFbeta	0.00121	-1.55		0.9	Yes		total RNA plus/minus TGFbeta	0.017	-0.802	231	40
RPS19	poly/total plus TGFbeta	0.0502	-0.29		poly/total minus TGFbeta	0.00121	-0.77		0.48	Yes		total RNA plus/minus TGFbeta	3.45e-05	-1.331	55597	10324
EPN3	poly/total plus TGFbeta	0.109	0.2		poly/total minus TGFbeta	0.00121	0.73		-0.53	Yes		total RNA plus/minus TGFbeta	0.000143	-0.967	1292	245
LOC407835	poly/total plus TGFbeta	0.258	0.18		poly/total minus TGFbeta	0.00121	0.78		-0.6	Yes		total RNA plus/minus TGFbeta	0.0066	-0.63	6733	1261
VPS33B	poly/total plus TGFbeta	0.3	0.14		poly/total minus TGFbeta	0.00121	0.95		-0.81	Yes		total RNA plus/minus TGFbeta	0.19	0.22	830	150
AARSD1	poly/total plus TGFbeta	0.000282	1.23		poly/total minus TGFbeta	0.00123	0.85		0.38	Yes		total RNA plus/minus TGFbeta	0.00394	-0.605	1195	223
CD46	poly/total plus TGFbeta	0.000751	-1.33		poly/total minus TGFbeta	0.00123	-1.17		-0.16	Yes		total RNA plus/minus TGFbeta	0.552	0.048	18641	3061
SF1	poly/total plus TGFbeta	0.00256	0.55		poly/total minus TGFbeta	0.00123	0.58		-0.03	Yes		total RNA plus/minus TGFbeta	0.0158	-0.357	13949	2560
MAGEF1	poly/total plus TGFbeta	0.00308	0.43		poly/total minus TGFbeta	0.00123	0.54		-0.11	Yes		total RNA plus/minus TGFbeta	0.117	-0.159	3135	569
C4A	poly/total plus TGFbeta	0.573	0		poly/total minus TGFbeta	0.00123	-1.77		1.77	Yes		total RNA plus/minus TGFbeta	0.000433	-4.55	1142	227
ZNF192	poly/total plus TGFbeta	0.000213	-2.7		poly/total minus TGFbeta	0.00124	-1.71		-0.99	Yes		total RNA plus/minus TGFbeta	0.492	0.124	578	93
POLG	poly/total plus TGFbeta	0.0355	0.31		poly/total minus TGFbeta	0.00124	0.75		-0.44	Yes		total RNA plus/minus TGFbeta	0.148	0.215	9838	1743
NIPSNAP1	poly/total plus TGFbeta	0.0332	0.28		poly/total minus TGFbeta	0.00125	0.65		-0.37	Yes		total RNA plus/minus TGFbeta	0.0645	-0.238	4493	817
PTHLH	poly/total plus TGFbeta	0.335	-0.16		poly/total minus TGFbeta	0.00125	-1.28		1.12	Yes		total RNA plus/minus TGFbeta	2.65e-06	3.653	1660	251
IL18	poly/total plus TGFbeta	0.00294	-0.59		poly/total minus TGFbeta	0.00126	-0.74		0.15	Yes		total RNA plus/minus TGFbeta	0.346	0.107	4811	810
LETM1	poly/total plus TGFbeta	0.00648	0.47		poly/total minus TGFbeta	0.00126	0.64		-0.17	Yes		total RNA plus/minus TGFbeta	0.103	-0.227	11737	2148
MTSS1L	poly/total plus TGFbeta	0.011	0.58		poly/total minus TGFbeta	0.00127	0.74		-0.16	Yes		total RNA plus/minus TGFbeta	0.00168	-0.823	7298	1379
EGR1	poly/total plus TGFbeta	0.0136	0.42		poly/total minus TGFbeta	0.00127	-0.76		1.18	Yes		total RNA plus/minus TGFbeta	0.0585	-0.286	97714	17306
USP22	poly/total plus TGFbeta	0.0738	0.17		poly/total minus TGFbeta	0.00127	0.48		-0.31	Yes		total RNA plus/minus TGFbeta	0.352	-0.075	20999	3761
PLOD1	poly/total plus TGFbeta	0.000462	0.49		poly/total minus TGFbeta	0.00128	0.57		-0.08	Yes		total RNA plus/minus TGFbeta	6.43e-06	1.268	29152	4861
FOSB	poly/total plus TGFbeta	0.00414	0.82		poly/total minus TGFbeta	0.00128	-2.58		3.4	Yes		total RNA plus/minus TGFbeta	0.248	0.263	3177	540
PRRC2B	poly/total plus TGFbeta	0.0233	-0.24		poly/total minus TGFbeta	0.00128	0.48		-0.72	Yes		total RNA plus/minus TGFbeta	0.123	0.145	21716	3846
RRBP1	poly/total plus TGFbeta	0.000224	0.62		poly/total minus TGFbeta	0.00129	0.62		0	Yes		total RNA plus/minus TGFbeta	8.16e-06	1.318	25216	4314
INTS2	poly/total plus TGFbeta	0.00208	-1.16		poly/total minus TGFbeta	0.00129	-1.32		0.16	Yes		total RNA plus/minus TGFbeta	0.213	0.291	479	77
ZNF319	poly/total plus TGFbeta	0.0537	0.17		poly/total minus TGFbeta	0.00129	0.46		-0.29	Yes		total RNA plus/minus TGFbeta	0.293	-0.079	2397	427
PTPRF	poly/total plus TGFbeta	0.000284	-0.49		poly/total minus TGFbeta	0.0013	-0.41		-0.08	Yes		total RNA plus/minus TGFbeta	2.55e-05	0.639	42487	7043
STIP1	poly/total plus TGFbeta	0.00167	0.7		poly/total minus TGFbeta	0.0013	0.7		0	Yes		total RNA plus/minus TGFbeta	0.186	-0.192	10163	1854
TRMT112	poly/total plus TGFbeta	0.00289	0.75		poly/total minus TGFbeta	0.0013	0.89		-0.14	Yes		total RNA plus/minus TGFbeta	0.519	-0.061	6559	1191
AGAP3	poly/total plus TGFbeta	0.0192	0.44		poly/total minus TGFbeta	0.0013	0.73		-0.29	Yes		total RNA plus/minus TGFbeta	0.0266	-0.415	8148	1505
KLF13	poly/total plus TGFbeta	0.143	-0.16		poly/total minus TGFbeta	0.0013	0.43		-0.59	Yes		total RNA plus/minus TGFbeta	4.72e-05	-0.916	19205	3584
HPS4	poly/total plus TGFbeta	0.354	0.06		poly/total minus TGFbeta	0.0013	0.53		-0.47	Yes		total RNA plus/minus TGFbeta	0.376	-0.07	3107	560
KIF21A	poly/total plus TGFbeta	0.00403	-0.89		poly/total minus TGFbeta	0.00131	-1.19		0.3	Yes		total RNA plus/minus TGFbeta	0.139	0.327	624	102
ADAM12	poly/total plus TGFbeta	0.000779	-1.08		poly/total minus TGFbeta	0.00132	-0.95		-0.13	Yes		total RNA plus/minus TGFbeta	5.52e-05	1.525	702	105
UBQLN4	poly/total plus TGFbeta	0.00133	0.55		poly/total minus TGFbeta	0.00132	0.56		-0.01	Yes		total RNA plus/minus TGFbeta	0.000131	-0.768	6742	1261
RNH1	poly/total plus TGFbeta	0.0108	0.43		poly/total minus TGFbeta	0.00132	0.6		-0.17	Yes		total RNA plus/minus TGFbeta	0.0064	-0.47	12039	2207
GIGYF1	poly/total plus TGFbeta	0.0355	0.44		poly/total minus TGFbeta	0.00132	0.92		-0.48	Yes		total RNA plus/minus TGFbeta	0.419	-0.118	5539	1029
HNRNPUL1	poly/total plus TGFbeta	0.0723	0.2		poly/total minus TGFbeta	0.00132	0.52		-0.32	Yes		total RNA plus/minus TGFbeta	0.0726	-0.205	17154	3105
PRPF6	poly/total plus TGFbeta	0.000957	1.07		poly/total minus TGFbeta	0.00133	0.84		0.23	Yes		total RNA plus/minus TGFbeta	0.022	-0.522	6543	1221
KLC1	poly/total plus TGFbeta	0.00111	0.25		poly/total minus TGFbeta	0.00133	0.24		0.01	Yes		total RNA plus/minus TGFbeta	2.9e-06	0.684	3992	680
TDRD3	poly/total plus TGFbeta	0.00574	-0.98		poly/total minus TGFbeta	0.00133	-1.42		0.44	Yes		total RNA plus/minus TGFbeta	0.35	-0.205	303	49
RNPEPL1	poly/total plus TGFbeta	0.0455	0.37		poly/total minus TGFbeta	0.00133	0.76		-0.39	Yes		total RNA plus/minus TGFbeta	0.0308	-0.42	7409	1363
DHCR7	poly/total plus TGFbeta	0.284	0.09		poly/total minus TGFbeta	0.00133	0.65		-0.56	Yes		total RNA plus/minus TGFbeta	6.41e-05	1.001	48791	8163
EIF2B4	poly/total plus TGFbeta	0.000832	0.94		poly/total minus TGFbeta	0.00134	0.83		0.11	Yes		total RNA plus/minus TGFbeta	0.00243	-0.667	3205	597
PSMD3	poly/total plus TGFbeta	0.0208	0.4		poly/total minus TGFbeta	0.00134	0.66		-0.26	Yes		total RNA plus/minus TGFbeta	0.0113	-0.46	9903	1811
KAT2A	poly/total plus TGFbeta	0.0944	0.33		poly/total minus TGFbeta	0.00134	0.77		-0.44	Yes		total RNA plus/minus TGFbeta	0.00355	-0.743	6441	1208
FAM20C	poly/total plus TGFbeta	7.21e-05	0.78		poly/total minus TGFbeta	0.00135	0.62		0.16	Yes		total RNA plus/minus TGFbeta	3.25e-06	1.566	29628	5003
TXNDC11	poly/total plus TGFbeta	0.000368	0.49		poly/total minus TGFbeta	0.00135	0.35		0.14	Yes		total RNA plus/minus TGFbeta	0.17	0.089	5013	885
DBNL	poly/total plus TGFbeta	0.000611	0.8		poly/total minus TGFbeta	0.00135	0.66		0.14	Yes		total RNA plus/minus TGFbeta	6.71e-05	1.026	3855	664
LTBR	poly/total plus TGFbeta	0.00142	0.63		poly/total minus TGFbeta	0.00135	0.62		0.01	Yes		total RNA plus/minus TGFbeta	0.0101	-0.385	55546	10202
ARRDC3	poly/total plus TGFbeta	0.00168	-1.69		poly/total minus TGFbeta	0.00135	-1.79		0.1	Yes		total RNA plus/minus TGFbeta	0.264	0.344	929	150
KTN1	poly/total plus TGFbeta	0.00206	-0.77		poly/total minus TGFbeta	0.00135	-1.1		0.33	Yes		total RNA plus/minus TGFbeta	0.00865	0.503	6521	1069
FURIN	poly/total plus TGFbeta	0.0024	0.35		poly/total minus TGFbeta	0.00135	0.54		-0.19	Yes		total RNA plus/minus TGFbeta	4.66e-05	0.866	24832	4266
SRP68	poly/total plus TGFbeta	0.00377	0.33		poly/total minus TGFbeta	0.00135	0.43		-0.1	Yes		total RNA plus/minus TGFbeta	0.417	-0.048	4997	893
IKBKG	poly/total plus TGFbeta	0.00911	0.48		poly/total minus TGFbeta	0.00135	0.78		-0.3	Yes		total RNA plus/minus TGFbeta	0.00249	0.624	2354	415
AP3D1	poly/total plus TGFbeta	0.0114	0.37		poly/total minus TGFbeta	0.00135	0.57		-0.2	Yes		total RNA plus/minus TGFbeta	0.0864	-0.217	14374	2588
SYNPO	poly/total plus TGFbeta	0.0502	0.29		poly/total minus TGFbeta	0.00135	0.75		-0.46	Yes		total RNA plus/minus TGFbeta	4.25e-05	1.271	3595	608
CDKN1C	poly/total plus TGFbeta	0.122	0.39		poly/total minus TGFbeta	0.00136	-1.4		1.79	Yes		total RNA plus/minus TGFbeta	0.000324	-1.657	643	117
KIAA0284	poly/total plus TGFbeta	0.239	0.16		poly/total minus TGFbeta	0.00136	0.71		-0.55	Yes		total RNA plus/minus TGFbeta	0.0231	-0.42	8097	1502
NAT14	poly/total plus TGFbeta	0.000219	1.39		poly/total minus TGFbeta	0.00137	1.05		0.34	Yes		total RNA plus/minus TGFbeta	0.0576	0.437	6543	1194
PHLDB2	poly/total plus TGFbeta	0.00047	-1.13		poly/total minus TGFbeta	0.00137	-0.85		-0.28	Yes		total RNA plus/minus TGFbeta	0.0314	0.389	1734	286
ST6GALNAC6	poly/total plus TGFbeta	0.00146	0.57		poly/total minus TGFbeta	0.00138	0.58		-0.01	Yes		total RNA plus/minus TGFbeta	0.0138	-0.326	3906	714
THEGL	poly/total plus TGFbeta	0.00226	-2.37		poly/total minus TGFbeta	0.00138	-2.73		0.36	Yes		total RNA plus/minus TGFbeta	0.267	-0.281	1418	241
HDGFRP2	poly/total plus TGFbeta	0.00255	0.95		poly/total minus TGFbeta	0.00138	1.13		-0.18	Yes		total RNA plus/minus TGFbeta	0.488	0.099	4400	801
NAMPT	poly/total plus TGFbeta	0.00656	-1.04		poly/total minus TGFbeta	0.00138	-0.98		-0.06	Yes		total RNA plus/minus TGFbeta	0.000278	-1.277	4010	729
WDR1	poly/total plus TGFbeta	0.0195	0.27		poly/total minus TGFbeta	0.00138	0.54		-0.27	Yes		total RNA plus/minus TGFbeta	0.0766	0.198	18378	3244
TMEM159	poly/total plus TGFbeta	0.02	-0.35		poly/total minus TGFbeta	0.00138	-0.68		0.33	Yes		total RNA plus/minus TGFbeta	0.000207	-0.876	1569	280
PGAM1	poly/total plus TGFbeta	0.0228	0.26		poly/total minus TGFbeta	0.00138	0.49		-0.23	Yes		total RNA plus/minus TGFbeta	0.0716	-0.197	19121	3424
EXOSC7	poly/total plus TGFbeta	0.00195	0.87		poly/total minus TGFbeta	0.00139	0.95		-0.08	Yes		total RNA plus/minus TGFbeta	0.406	-0.113	2321	422
CSF1	poly/total plus TGFbeta	0.0164	0.29		poly/total minus TGFbeta	0.0014	0.54		-0.25	Yes		total RNA plus/minus TGFbeta	8.85e-07	-2.025	12908	2542
ERO1LB	poly/total plus TGFbeta	0.0212	-0.6		poly/total minus TGFbeta	0.0014	-1.2		0.6	Yes		total RNA plus/minus TGFbeta	0.481	0.097	649	106
POLDIP3	poly/total plus TGFbeta	0.22	0.19		poly/total minus TGFbeta	0.0014	0.69		-0.5	Yes		total RNA plus/minus TGFbeta	0.0029	-0.683	7909	1476
MYBL2	poly/total plus TGFbeta	0.00262	0.36		poly/total minus TGFbeta	0.00141	0.43		-0.07	Yes		total RNA plus/minus TGFbeta	0.568	0.014	2590	459
CALM3	poly/total plus TGFbeta	0.00549	0.42		poly/total minus TGFbeta	0.00141	0.66		-0.24	Yes		total RNA plus/minus TGFbeta	0.00803	0.433	13194	2340
H2AFY	poly/total plus TGFbeta	0.0663	0.2		poly/total minus TGFbeta	0.00141	0.53		-0.33	Yes		total RNA plus/minus TGFbeta	0.327	-0.093	16285	2926
INF2	poly/total plus TGFbeta	0.194	0.15		poly/total minus TGFbeta	0.00141	0.55		-0.4	Yes		total RNA plus/minus TGFbeta	0.00163	-0.584	12799	2373
LOC284454	poly/total plus TGFbeta	9.38e-05	-2.05		poly/total minus TGFbeta	0.00142	-1.03		-1.02	Yes		total RNA plus/minus TGFbeta	0.000771	1.04	2168	335
FDPSL2A	poly/total plus TGFbeta	0.00174	1		poly/total minus TGFbeta	0.00142	1.05		-0.05	Yes		total RNA plus/minus TGFbeta	0.00183	0.906	1368	239
C22orf28	poly/total plus TGFbeta	0.000694	0.67		poly/total minus TGFbeta	0.00145	0.56		0.11	Yes		total RNA plus/minus TGFbeta	0.596	-0.008	5405	963
TMEM173	poly/total plus TGFbeta	0.000722	0.78		poly/total minus TGFbeta	0.00145	0.62		0.16	Yes		total RNA plus/minus TGFbeta	0.113	-0.217	12642	2296
ZNF721	poly/total plus TGFbeta	0.000781	-1.56		poly/total minus TGFbeta	0.00145	-1.34		-0.22	Yes		total RNA plus/minus TGFbeta	0.613	-0.006	597	99
SDF4	poly/total plus TGFbeta	0.00151	0.81		poly/total minus TGFbeta	0.00145	0.8		0.01	Yes		total RNA plus/minus TGFbeta	0.0298	-0.394	30512	5654
CLASRP	poly/total plus TGFbeta	0.00245	1.08		poly/total minus TGFbeta	0.00145	1.14		-0.06	Yes		total RNA plus/minus TGFbeta	0.297	-0.244	3805	711
AMPD2	poly/total plus TGFbeta	0.0027	0.58		poly/total minus TGFbeta	0.00145	0.68		-0.1	Yes		total RNA plus/minus TGFbeta	0.597	0.01	4412	791
EVC2	poly/total plus TGFbeta	0.00958	0.47		poly/total minus TGFbeta	0.00145	0.76		-0.29	Yes		total RNA plus/minus TGFbeta	0.125	0.227	896	159
PODXL2	poly/total plus TGFbeta	0.0957	0.36		poly/total minus TGFbeta	0.00145	0.76		-0.4	Yes		total RNA plus/minus TGFbeta	0.000826	-1.07	5822	1110
ITPKB	poly/total plus TGFbeta	0.305	0.14		poly/total minus TGFbeta	0.00145	0.77		-0.63	Yes		total RNA plus/minus TGFbeta	0.125	-0.271	6956	1272
IL20RB	poly/total plus TGFbeta	0.000356	0.73		poly/total minus TGFbeta	0.00146	0.44		0.29	Yes		total RNA plus/minus TGFbeta	0.000735	-0.539	22002	4033
UBE2Q2	poly/total plus TGFbeta	0.00052	-1.56		poly/total minus TGFbeta	0.00146	-1.2		-0.36	Yes		total RNA plus/minus TGFbeta	0.0804	0.423	719	115
TSPAN3	poly/total plus TGFbeta	0.000832	0.75		poly/total minus TGFbeta	0.00146	0.68		0.07	Yes		total RNA plus/minus TGFbeta	0.415	0.085	11477	2054
ZMYM6	poly/total plus TGFbeta	0.00187	-1.1		poly/total minus TGFbeta	0.00146	-1.17		0.07	Yes		total RNA plus/minus TGFbeta	0.303	0.202	458	75
HMGA2	poly/total plus TGFbeta	0.00268	-0.78		poly/total minus TGFbeta	0.00146	-0.92		0.14	Yes		total RNA plus/minus TGFbeta	7.23e-06	2.245	3506	524
CEP57	poly/total plus TGFbeta	0.00299	-1.09		poly/total minus TGFbeta	0.00146	-1.32		0.23	Yes		total RNA plus/minus TGFbeta	0.536	-0.068	774	130
C11orf2	poly/total plus TGFbeta	0.00676	0.7		poly/total minus TGFbeta	0.00146	0.73		-0.03	Yes		total RNA plus/minus TGFbeta	0.00102	-0.964	6734	1273
YAE1D1	poly/total plus TGFbeta	0.00975	-0.88		poly/total minus TGFbeta	0.00146	-1.41		0.53	Yes		total RNA plus/minus TGFbeta	0.579	0.036	296	48
PPIF	poly/total plus TGFbeta	0.0106	0.34		poly/total minus TGFbeta	0.00146	0.57		-0.23	Yes		total RNA plus/minus TGFbeta	0.00014	-0.794	5872	1099
CCDC88C	poly/total plus TGFbeta	0.0268	-0.28		poly/total minus TGFbeta	0.00146	0.58		-0.86	Yes		total RNA plus/minus TGFbeta	6.01e-06	-1.472	2918	565
LAD1	poly/total plus TGFbeta	0.0307	0.4		poly/total minus TGFbeta	0.00146	0.72		-0.32	Yes		total RNA plus/minus TGFbeta	0.0184	-0.463	7831	1449
CYBRD1	poly/total plus TGFbeta	0.067	-0.52		poly/total minus TGFbeta	0.00146	-1		0.48	Yes		total RNA plus/minus TGFbeta	0.000237	-1.393	3806	694
PEX5	poly/total plus TGFbeta	0.0782	0.16		poly/total minus TGFbeta	0.00146	0.47		-0.31	Yes		total RNA plus/minus TGFbeta	2.19e-05	-0.937	4104	773
PIK3R2	poly/total plus TGFbeta	0.116	0.25		poly/total minus TGFbeta	0.00146	0.56		-0.31	Yes		total RNA plus/minus TGFbeta	9.72e-05	-1.159	10448	1990
MT1X	poly/total plus TGFbeta	0.476	-0.05		poly/total minus TGFbeta	0.00146	-0.63		0.58	Yes		total RNA plus/minus TGFbeta	3.75e-05	-1.317	9195	1680
ZNF624	poly/total plus TGFbeta	0.00373	-0.97		poly/total minus TGFbeta	0.00147	-1.24		0.27	Yes		total RNA plus/minus TGFbeta	0.601	-0.014	139	22
FBXO44	poly/total plus TGFbeta	0.202	0.13		poly/total minus TGFbeta	0.00147	0.63		-0.5	Yes		total RNA plus/minus TGFbeta	0.00112	-0.603	3236	598
TAF9	poly/total plus TGFbeta	0.00015	-1.55		poly/total minus TGFbeta	0.00148	-0.85		-0.7	Yes		total RNA plus/minus TGFbeta	0.604	-0.008	2574	429
LY6K	poly/total plus TGFbeta	0.000397	1.15		poly/total minus TGFbeta	0.00148	0.91		0.24	Yes		total RNA plus/minus TGFbeta	0.252	0.204	7256	1300
PMVK	poly/total plus TGFbeta	0.00226	0.98		poly/total minus TGFbeta	0.00148	0.91		0.07	Yes		total RNA plus/minus TGFbeta	0.0276	-0.556	5184	965
RPL23	poly/total plus TGFbeta	0.0538	-0.26		poly/total minus TGFbeta	0.00148	-0.62		0.36	Yes		total RNA plus/minus TGFbeta	0.000415	-0.722	28618	5108
APOA1BP	poly/total plus TGFbeta	0.000144	1.08		poly/total minus TGFbeta	0.0015	0.56		0.52	Yes		total RNA plus/minus TGFbeta	0.0282	-0.31	15644	2832
DAPP1	poly/total plus TGFbeta	0.000473	-1.93		poly/total minus TGFbeta	0.0015	-1.44		-0.49	Yes		total RNA plus/minus TGFbeta	0.0877	-0.494	233	40
AHCTF1	poly/total plus TGFbeta	0.000859	-1.54		poly/total minus TGFbeta	0.00151	-1.29		-0.25	Yes		total RNA plus/minus TGFbeta	0.497	0.071	3715	615
PPP6R1	poly/total plus TGFbeta	0.0364	0.37		poly/total minus TGFbeta	0.00151	0.76		-0.39	Yes		total RNA plus/minus TGFbeta	0.293	-0.158	7459	1372
THOP1	poly/total plus TGFbeta	0.0367	0.46		poly/total minus TGFbeta	0.00152	0.83		-0.37	Yes		total RNA plus/minus TGFbeta	0.0231	-0.523	5673	1061
EGR2	poly/total plus TGFbeta	0.566	-0.01		poly/total minus TGFbeta	0.00152	-1.8		1.79	Yes		total RNA plus/minus TGFbeta	0.0053	-1.271	501	88
C6orf89	poly/total plus TGFbeta	0.000237	0.55		poly/total minus TGFbeta	0.00153	0.34		0.21	Yes		total RNA plus/minus TGFbeta	0.064	-0.13	9036	1620
TMED1	poly/total plus TGFbeta	0.000522	1.1		poly/total minus TGFbeta	0.00153	0.83		0.27	Yes		total RNA plus/minus TGFbeta	0.36	-0.138	7405	1354
ZNF800	poly/total plus TGFbeta	0.000832	-2.05		poly/total minus TGFbeta	0.00153	-1.76		-0.29	Yes		total RNA plus/minus TGFbeta	0.591	-0.033	508	84
RIN1	poly/total plus TGFbeta	0.00849	0.88		poly/total minus TGFbeta	0.00153	0.75		0.13	Yes		total RNA plus/minus TGFbeta	0.00014	-1.76	5320	1047
BRMS1	poly/total plus TGFbeta	0.0145	0.74		poly/total minus TGFbeta	0.00153	0.99		-0.25	Yes		total RNA plus/minus TGFbeta	0.0174	-0.71	3944	748
MAP2K2	poly/total plus TGFbeta	0.0376	0.35		poly/total minus TGFbeta	0.00153	0.65		-0.3	Yes		total RNA plus/minus TGFbeta	0.00608	-0.547	9076	1687
GTPBP5	poly/total plus TGFbeta	0.0444	0.26		poly/total minus TGFbeta	0.00153	0.64		-0.38	Yes		total RNA plus/minus TGFbeta	0.00321	-0.497	3646	674
PLCD3	poly/total plus TGFbeta	0.0699	0.44		poly/total minus TGFbeta	0.00153	0.7		-0.26	Yes		total RNA plus/minus TGFbeta	0.000138	-1.552	6121	1186
EIF4A2	poly/total plus TGFbeta	0.0772	-0.45		poly/total minus TGFbeta	0.00153	-1.31		0.86	Yes		total RNA plus/minus TGFbeta	0.313	-0.223	7363	1235
ST7-AS1	poly/total plus TGFbeta	0.347	-0.11		poly/total minus TGFbeta	0.00153	-0.82		0.71	Yes		total RNA plus/minus TGFbeta	0.00702	-0.551	269	47
ASPM	poly/total plus TGFbeta	0.000501	-1.76		poly/total minus TGFbeta	0.00154	-1.32		-0.44	Yes		total RNA plus/minus TGFbeta	0.000226	1.714	1575	235
NFIC	poly/total plus TGFbeta	0.003	0.55		poly/total minus TGFbeta	0.00155	0.47		0.08	Yes		total RNA plus/minus TGFbeta	8.1e-05	-0.975	15415	2907
IL8	poly/total plus TGFbeta	0.005	-1.02		poly/total minus TGFbeta	0.00155	-1.38		0.36	Yes		total RNA plus/minus TGFbeta	1.74e-05	2.877	5594	802
FOSL2	poly/total plus TGFbeta	0.0155	-0.47		poly/total minus TGFbeta	0.00156	-0.56		0.09	Yes		total RNA plus/minus TGFbeta	3.1e-05	-1.22	10865	2000
JAK2	poly/total plus TGFbeta	0.00193	-1.26		poly/total minus TGFbeta	0.00157	-1.34		0.08	Yes		total RNA plus/minus TGFbeta	0.192	0.329	216	34
LOC100505876	poly/total plus TGFbeta	0.00461	-0.92		poly/total minus TGFbeta	0.00157	-1.22		0.3	Yes		total RNA plus/minus TGFbeta	0.329	-0.196	701	117
MTRNR2L3	poly/total plus TGFbeta	0.0113	-1.87		poly/total minus TGFbeta	0.00157	-2.65		0.78	Yes		total RNA plus/minus TGFbeta	0.0103	-1.069	1081	186
GPR153	poly/total plus TGFbeta	0.0619	0.27		poly/total minus TGFbeta	0.00157	0.73		-0.46	Yes		total RNA plus/minus TGFbeta	0.148	-0.205	2262	414
NGFR	poly/total plus TGFbeta	0.369	0.68		poly/total minus TGFbeta	0.00157	0.92		-0.24	Yes		total RNA plus/minus TGFbeta	0.000489	-5.225	2638	553
YIPF3	poly/total plus TGFbeta	0.000271	0.93		poly/total minus TGFbeta	0.00158	0.63		0.3	Yes		total RNA plus/minus TGFbeta	0.483	0.056	13280	2372
ARHGEF16	poly/total plus TGFbeta	0.00145	0.75		poly/total minus TGFbeta	0.00158	0.74		0.01	Yes		total RNA plus/minus TGFbeta	1.73e-06	-2.469	4587	921
ABCF1	poly/total plus TGFbeta	0.00188	0.87		poly/total minus TGFbeta	0.00158	0.81		0.06	Yes		total RNA plus/minus TGFbeta	0.084	-0.346	6563	1214
AFG3L2	poly/total plus TGFbeta	0.00354	0.7		poly/total minus TGFbeta	0.00158	0.64		0.06	Yes		total RNA plus/minus TGFbeta	0.000696	-0.891	8820	1663
MAN2A1	poly/total plus TGFbeta	0.00052	-2.51		poly/total minus TGFbeta	0.00159	-1.9		-0.61	Yes		total RNA plus/minus TGFbeta	0.0371	0.859	1012	153
LOC400657	poly/total plus TGFbeta	0.000856	-1.52		poly/total minus TGFbeta	0.00159	-1.31		-0.21	Yes		total RNA plus/minus TGFbeta	0.545	-0.062	838	141
REEP4	poly/total plus TGFbeta	0.000868	0.84		poly/total minus TGFbeta	0.00159	0.59		0.25	Yes		total RNA plus/minus TGFbeta	0.00149	-0.679	11193	2080
SNAPC4	poly/total plus TGFbeta	0.00258	0.56		poly/total minus TGFbeta	0.00159	0.63		-0.07	Yes		total RNA plus/minus TGFbeta	0.195	-0.155	2801	508
LAMB2	poly/total plus TGFbeta	0.0193	0.27		poly/total minus TGFbeta	0.00159	0.48		-0.21	Yes		total RNA plus/minus TGFbeta	0.408	-0.064	19223	3451
OBSL1	poly/total plus TGFbeta	0.0252	0.59		poly/total minus TGFbeta	0.00159	1.04		-0.45	Yes		total RNA plus/minus TGFbeta	0.259	-0.257	3945	727
RPS3A	poly/total plus TGFbeta	0.0278	-0.59		poly/total minus TGFbeta	0.00159	-1.23		0.64	Yes		total RNA plus/minus TGFbeta	0.00666	-0.837	24175	4207
SLC39A6	poly/total plus TGFbeta	0.0017	-1.11		poly/total minus TGFbeta	0.0016	-0.87		-0.24	Yes		total RNA plus/minus TGFbeta	0.00567	-0.577	5539	964
SEMA4C	poly/total plus TGFbeta	0.0375	0.29		poly/total minus TGFbeta	0.0016	0.66		-0.37	Yes		total RNA plus/minus TGFbeta	0.00576	0.463	4527	791
INPP5D	poly/total plus TGFbeta	0.0891	0.18		poly/total minus TGFbeta	0.0016	0.55		-0.37	Yes		total RNA plus/minus TGFbeta	5.89e-07	-2.333	9635	1913
CYCS	poly/total plus TGFbeta	0.00122	-1.56		poly/total minus TGFbeta	0.00161	-1.15		-0.41	Yes		total RNA plus/minus TGFbeta	0.0678	-0.371	3604	613
ZNF276	poly/total plus TGFbeta	0.00492	0.46		poly/total minus TGFbeta	0.00161	0.61		-0.15	Yes		total RNA plus/minus TGFbeta	0.000621	-0.669	4903	909
B4GALT2	poly/total plus TGFbeta	0.00592	0.55		poly/total minus TGFbeta	0.00161	0.7		-0.15	Yes		total RNA plus/minus TGFbeta	0.259	-0.163	8903	1618
PPM1F	poly/total plus TGFbeta	0.0117	0.31		poly/total minus TGFbeta	0.00161	0.51		-0.2	Yes		total RNA plus/minus TGFbeta	0.123	0.156	4302	760
SPEG	poly/total plus TGFbeta	0.101	0.22		poly/total minus TGFbeta	0.00161	0.7		-0.48	Yes		total RNA plus/minus TGFbeta	0.000983	0.695	4261	748
HR	poly/total plus TGFbeta	0.152	0.3		poly/total minus TGFbeta	0.00161	1.18		-0.88	Yes		total RNA plus/minus TGFbeta	6.18e-05	-1.962	1528	306
EPHA2	poly/total plus TGFbeta	0.422	0.04		poly/total minus TGFbeta	0.00161	0.45		-0.41	Yes		total RNA plus/minus TGFbeta	0.00059	0.49	26645	4599
CAV1	poly/total plus TGFbeta	0.00147	-0.55		poly/total minus TGFbeta	0.00162	-0.47		-0.08	Yes		total RNA plus/minus TGFbeta	0.00342	-0.358	19508	3391
CSRNP1	poly/total plus TGFbeta	0.00843	0.54		poly/total minus TGFbeta	0.00162	-1.05		1.59	Yes		total RNA plus/minus TGFbeta	0.311	-0.151	6042	1041
SMEK3P	poly/total plus TGFbeta	0.0926	-0.67		poly/total minus TGFbeta	0.00162	-2.06		1.39	Yes		total RNA plus/minus TGFbeta	0.225	-0.466	146	23
HNRNPL	poly/total plus TGFbeta	0.000547	0.46		poly/total minus TGFbeta	0.00163	0.35		0.11	Yes		total RNA plus/minus TGFbeta	0.00158	-0.323	11563	2093
CPSF1	poly/total plus TGFbeta	0.0525	0.34		poly/total minus TGFbeta	0.00163	0.77		-0.43	Yes		total RNA plus/minus TGFbeta	0.389	-0.117	7091	1294
SDAD1	poly/total plus TGFbeta	0.00903	-0.81		poly/total minus TGFbeta	0.00165	-1.24		0.43	Yes		total RNA plus/minus TGFbeta	0.148	-0.353	914	155
LMNB2	poly/total plus TGFbeta	0.0531	0.28		poly/total minus TGFbeta	0.00165	0.74		-0.46	Yes		total RNA plus/minus TGFbeta	0.0621	0.309	8957	1606
ST6GALNAC2	poly/total plus TGFbeta	0.108	-0.3		poly/total minus TGFbeta	0.00165	-0.98		0.68	Yes		total RNA plus/minus TGFbeta	9.57e-05	-1.516	669	123
NFRKB	poly/total plus TGFbeta	0.0113	0.32		poly/total minus TGFbeta	0.00166	0.52		-0.2	Yes		total RNA plus/minus TGFbeta	0.00153	-0.478	4785	881
ABHD3	poly/total plus TGFbeta	0.0592	-0.71		poly/total minus TGFbeta	0.00166	-1.85		1.14	Yes		total RNA plus/minus TGFbeta	0.497	-0.139	326	54
TMEM9	poly/total plus TGFbeta	0.000103	0.91		poly/total minus TGFbeta	0.00168	0.51		0.4	Yes		total RNA plus/minus TGFbeta	0.027	0.265	21602	3815
FRMD6	poly/total plus TGFbeta	0.000202	-1.6		poly/total minus TGFbeta	0.00168	-0.93		-0.67	Yes		total RNA plus/minus TGFbeta	0.000178	1.288	2850	435
HRCT1	poly/total plus TGFbeta	0.000581	1.08		poly/total minus TGFbeta	0.00168	0.83		0.25	Yes		total RNA plus/minus TGFbeta	0.536	-0.044	2470	452
PACSIN3	poly/total plus TGFbeta	0.00195	1.05		poly/total minus TGFbeta	0.00168	1		0.05	Yes		total RNA plus/minus TGFbeta	0.252	-0.255	4442	823
HARS	poly/total plus TGFbeta	0.00279	0.72		poly/total minus TGFbeta	0.00168	0.82		-0.1	Yes		total RNA plus/minus TGFbeta	0.547	0.043	6959	1263
RINT1	poly/total plus TGFbeta	0.00349	-0.87		poly/total minus TGFbeta	0.00168	-1.06		0.19	Yes		total RNA plus/minus TGFbeta	0.163	0.289	714	116
C5orf44	poly/total plus TGFbeta	0.00467	-1.43		poly/total minus TGFbeta	0.00168	-1.86		0.43	Yes		total RNA plus/minus TGFbeta	0.493	0.144	391	63
ARL6IP6	poly/total plus TGFbeta	0.00599	-0.77		poly/total minus TGFbeta	0.00168	-1.06		0.29	Yes		total RNA plus/minus TGFbeta	0.102	-0.354	1118	191
AASS	poly/total plus TGFbeta	0.00604	-1		poly/total minus TGFbeta	0.00168	-1.37		0.37	Yes		total RNA plus/minus TGFbeta	0.0239	0.707	604	96
EVI2B	poly/total plus TGFbeta	0.00685	-1.15		poly/total minus TGFbeta	0.00168	-1.64		0.49	Yes		total RNA plus/minus TGFbeta	0.432	0.179	477	76
SULT1E1	poly/total plus TGFbeta	0.0112	-0.76		poly/total minus TGFbeta	0.00168	-1.23		0.47	Yes		total RNA plus/minus TGFbeta	0.0948	-0.423	268	45
AIFM1	poly/total plus TGFbeta	0.0117	0.65		poly/total minus TGFbeta	0.00168	0.86		-0.21	Yes		total RNA plus/minus TGFbeta	0.0333	-0.511	5192	961
PPP1R18	poly/total plus TGFbeta	0.0143	0.36		poly/total minus TGFbeta	0.00168	0.6		-0.24	Yes		total RNA plus/minus TGFbeta	0.569	-0.022	12358	2224
EDN1	poly/total plus TGFbeta	0.0801	-0.56		poly/total minus TGFbeta	0.00168	-1.62		1.06	Yes		total RNA plus/minus TGFbeta	0.572	0.051	851	142
ZNF673	poly/total plus TGFbeta	0.0864	-0.74		poly/total minus TGFbeta	0.00168	-2.21		1.47	Yes		total RNA plus/minus TGFbeta	0.429	-0.246	248	42
C10orf2	poly/total plus TGFbeta	0.224	0.24		poly/total minus TGFbeta	0.00168	0.83		-0.59	Yes		total RNA plus/minus TGFbeta	0.00586	-0.78	4823	913
SLC35E4	poly/total plus TGFbeta	0.334	0.13		poly/total minus TGFbeta	0.00168	0.95		-0.82	Yes		total RNA plus/minus TGFbeta	0.119	0.299	1205	213
APEH	poly/total plus TGFbeta	0.00338	0.67		poly/total minus TGFbeta	0.00169	0.7		-0.03	Yes		total RNA plus/minus TGFbeta	0.0402	-0.379	8143	1501
CCDC88A	poly/total plus TGFbeta	0.0042	-1.06		poly/total minus TGFbeta	0.00169	-1.34		0.28	Yes		total RNA plus/minus TGFbeta	0.0136	0.793	1110	176
ARL4D	poly/total plus TGFbeta	0.00547	0.61		poly/total minus TGFbeta	0.00169	0.55		0.06	Yes		total RNA plus/minus TGFbeta	9.41e-05	-1.201	10357	1975
SYT12	poly/total plus TGFbeta	0.398	0.51		poly/total minus TGFbeta	0.00169	0.88		-0.37	Yes		total RNA plus/minus TGFbeta	0.000306	-4.837	2800	584
ZNF768	poly/total plus TGFbeta	0.0109	0.6		poly/total minus TGFbeta	0.0017	0.73		-0.13	Yes		total RNA plus/minus TGFbeta	0.00377	-0.729	6647	1250
PDZD8	poly/total plus TGFbeta	0.000465	-1.55		poly/total minus TGFbeta	0.00171	-1.1		-0.45	Yes		total RNA plus/minus TGFbeta	0.132	0.335	1715	283
TIPARP	poly/total plus TGFbeta	0.00122	-1.33		poly/total minus TGFbeta	0.00171	-1.97		0.64	Yes		total RNA plus/minus TGFbeta	0.00316	0.892	3084	480
FLRT3	poly/total plus TGFbeta	0.00178	-1.79		poly/total minus TGFbeta	0.00171	-2.84		1.05	Yes		total RNA plus/minus TGFbeta	0.107	0.433	1828	286
CLEC2B	poly/total plus TGFbeta	0.00193	-1.24		poly/total minus TGFbeta	0.00171	-1.29		0.05	Yes		total RNA plus/minus TGFbeta	0.00524	-0.941	148	26
LYRM5	poly/total plus TGFbeta	0.00293	-1.59		poly/total minus TGFbeta	0.00171	-1.83		0.24	Yes		total RNA plus/minus TGFbeta	0.0122	-1.115	166	28
ATG12	poly/total plus TGFbeta	0.00329	-1.04		poly/total minus TGFbeta	0.00171	-1.24		0.2	Yes		total RNA plus/minus TGFbeta	0.547	0.058	875	144
NLGN2	poly/total plus TGFbeta	0.00585	0.47		poly/total minus TGFbeta	0.00171	0.64		-0.17	Yes		total RNA plus/minus TGFbeta	0.000645	0.705	4400	761
MARVELD1	poly/total plus TGFbeta	0.00622	0.37		poly/total minus TGFbeta	0.00171	0.51		-0.14	Yes		total RNA plus/minus TGFbeta	0.399	0.067	59788	10600
ZMYND19	poly/total plus TGFbeta	0.00785	0.49		poly/total minus TGFbeta	0.00171	0.73		-0.24	Yes		total RNA plus/minus TGFbeta	0.209	-0.174	3004	547
CLEC2D	poly/total plus TGFbeta	0.00866	-0.94		poly/total minus TGFbeta	0.00171	-1.22		0.28	Yes		total RNA plus/minus TGFbeta	0.0149	-0.618	3125	534
FBXL19	poly/total plus TGFbeta	0.0186	0.63		poly/total minus TGFbeta	0.00171	1.12		-0.49	Yes		total RNA plus/minus TGFbeta	0.514	0.085	3648	676
NDUFAF4	poly/total plus TGFbeta	0.0378	-0.5		poly/total minus TGFbeta	0.00171	-1.12		0.62	Yes		total RNA plus/minus TGFbeta	0.00566	-0.81	678	119
MAP4K4	poly/total plus TGFbeta	0.559	-0.01		poly/total minus TGFbeta	0.00171	0.65		-0.66	Yes		total RNA plus/minus TGFbeta	3.65e-05	1.156	15556	2639
RPL17	poly/total plus TGFbeta	0.00524	-0.83		poly/total minus TGFbeta	0.00172	-1.09		0.26	Yes		total RNA plus/minus TGFbeta	0.0665	-0.427	19322	3304
IL1A	poly/total plus TGFbeta	0.000828	-0.93		poly/total minus TGFbeta	0.00173	-1.2		0.27	Yes		total RNA plus/minus TGFbeta	0.000216	1.081	6743	1048
TGFB1	poly/total plus TGFbeta	0.00243	0.51		poly/total minus TGFbeta	0.00173	0.69		-0.18	Yes		total RNA plus/minus TGFbeta	0.00127	0.674	12442	2150
MYO5C	poly/total plus TGFbeta	0.00489	-1.13		poly/total minus TGFbeta	0.00173	-1.46		0.33	Yes		total RNA plus/minus TGFbeta	0.00209	-1.289	392	70
PYCR2	poly/total plus TGFbeta	0.00788	0.51		poly/total minus TGFbeta	0.00173	0.7		-0.19	Yes		total RNA plus/minus TGFbeta	0.421	-0.092	8685	1585
IMPDH2	poly/total plus TGFbeta	0.00788	0.45		poly/total minus TGFbeta	0.00173	0.39		0.06	Yes		total RNA plus/minus TGFbeta	5.47e-06	-1.58	18458	3551
GATAD2A	poly/total plus TGFbeta	0.0525	0.34		poly/total minus TGFbeta	0.00173	0.8		-0.46	Yes		total RNA plus/minus TGFbeta	0.515	0.059	6698	1220
COG4	poly/total plus TGFbeta	0.00131	0.72		poly/total minus TGFbeta	0.00174	0.67		0.05	Yes		total RNA plus/minus TGFbeta	0.0111	-0.419	3730	684
TUBB4B	poly/total plus TGFbeta	0.000254	0.61		poly/total minus TGFbeta	0.00175	0.42		0.19	Yes		total RNA plus/minus TGFbeta	0.00789	0.29	29614	5220
WIPI2	poly/total plus TGFbeta	0.00189	0.54		poly/total minus TGFbeta	0.00175	0.55		-0.01	Yes		total RNA plus/minus TGFbeta	0.0742	-0.209	5702	1041
MYH9	poly/total plus TGFbeta	0.0568	0.2		poly/total minus TGFbeta	0.00175	0.51		-0.31	Yes		total RNA plus/minus TGFbeta	0.000298	0.657	54806	9561
SNF8	poly/total plus TGFbeta	0.00074	0.85		poly/total minus TGFbeta	0.00176	0.68		0.17	Yes		total RNA plus/minus TGFbeta	0.00245	0.58	3404	596
XYLT2	poly/total plus TGFbeta	0.00182	0.51		poly/total minus TGFbeta	0.00176	0.52		-0.01	Yes		total RNA plus/minus TGFbeta	0.0214	0.278	7347	1300
VNN1	poly/total plus TGFbeta	0.00988	-1.24		poly/total minus TGFbeta	0.00176	-1.92		0.68	Yes		total RNA plus/minus TGFbeta	0.0334	-0.919	401	69
TEX264	poly/total plus TGFbeta	0.000569	0.94		poly/total minus TGFbeta	0.00177	0.5		0.44	Yes		total RNA plus/minus TGFbeta	7.09e-05	-1.146	12898	2447
HADHB	poly/total plus TGFbeta	0.168	0.18		poly/total minus TGFbeta	0.00177	0.48		-0.3	Yes		total RNA plus/minus TGFbeta	7.2e-05	-1.074	12965	2442
HS6ST1	poly/total plus TGFbeta	0.27	0.15		poly/total minus TGFbeta	0.00177	0.62		-0.47	Yes		total RNA plus/minus TGFbeta	0.00286	-0.639	8790	1639
CCND2	poly/total plus TGFbeta	0.303	0.2		poly/total minus TGFbeta	0.00177	0.98		-0.78	Yes		total RNA plus/minus TGFbeta	0.109	-0.402	3746	700
TMEM51	poly/total plus TGFbeta	0.00182	0.68		poly/total minus TGFbeta	0.00179	0.68		0	Yes		total RNA plus/minus TGFbeta	0.599	-0.009	2697	490
CDCA5	poly/total plus TGFbeta	0.00258	0.65		poly/total minus TGFbeta	0.00179	0.72		-0.07	Yes		total RNA plus/minus TGFbeta	0.0114	0.447	1916	341
ITFG3	poly/total plus TGFbeta	0.0051	0.45		poly/total minus TGFbeta	0.00179	0.5		-0.05	Yes		total RNA plus/minus TGFbeta	0.00307	-0.484	15039	2749
RPL39	poly/total plus TGFbeta	0.0316	-0.77		poly/total minus TGFbeta	0.00179	-1.61		0.84	Yes		total RNA plus/minus TGFbeta	0.016	-0.929	12111	2080
C4B	poly/total plus TGFbeta	0.244	0.34		poly/total minus TGFbeta	0.00179	-1.74		2.08	Yes		total RNA plus/minus TGFbeta	2.65e-06	-5.453	984	200
LOC100293534	poly/total plus TGFbeta	0.244	0.34		poly/total minus TGFbeta	0.00179	-1.74		2.08	Yes		total RNA plus/minus TGFbeta	2.65e-06	-5.453	984	200
NEK9	poly/total plus TGFbeta	0.539	0.01		poly/total minus TGFbeta	0.00179	0.54		-0.53	Yes		total RNA plus/minus TGFbeta	0.167	-0.148	5697	1024
DDR1	poly/total plus TGFbeta	0.000957	0.49		poly/total minus TGFbeta	0.00181	0.28		0.21	Yes		total RNA plus/minus TGFbeta	2.16e-06	-1.264	37898	7167
SMC5	poly/total plus TGFbeta	0.000913	-1.3		poly/total minus TGFbeta	0.00183	-1.09		-0.21	Yes		total RNA plus/minus TGFbeta	0.0131	0.666	702	111
AXIN1	poly/total plus TGFbeta	0.0839	0.36		poly/total minus TGFbeta	0.00183	0.79		-0.43	Yes		total RNA plus/minus TGFbeta	0.00992	-0.656	5359	1008
CHI3L2	poly/total plus TGFbeta	0.44	-1		poly/total minus TGFbeta	0.00183	-2.16		1.16	Yes		total RNA plus/minus TGFbeta	0.00297	-5.807	702	140
RHOC	poly/total plus TGFbeta	0.000982	0.54		poly/total minus TGFbeta	0.00184	0.57		-0.03	Yes		total RNA plus/minus TGFbeta	0.00102	0.579	17678	3074
MAN1B1	poly/total plus TGFbeta	0.00145	0.64		poly/total minus TGFbeta	0.00184	0.58		0.06	Yes		total RNA plus/minus TGFbeta	0.212	-0.158	12509	2263
FEM1C	poly/total plus TGFbeta	0.00206	-1.16		poly/total minus TGFbeta	0.00184	-1.2		0.04	Yes		total RNA plus/minus TGFbeta	0.355	0.185	1011	167
DGAT1	poly/total plus TGFbeta	0.00461	0.57		poly/total minus TGFbeta	0.00184	0.74		-0.17	Yes		total RNA plus/minus TGFbeta	0.285	0.156	8524	1521
ANKRD50	poly/total plus TGFbeta	0.000501	-1.44		poly/total minus TGFbeta	0.00185	-1.04		-0.4	Yes		total RNA plus/minus TGFbeta	0.00187	0.947	1390	218
SMARCC2	poly/total plus TGFbeta	0.000957	0.55		poly/total minus TGFbeta	0.00186	0.46		0.09	Yes		total RNA plus/minus TGFbeta	0.0751	-0.178	7427	1342
NAA10	poly/total plus TGFbeta	0.00105	1		poly/total minus TGFbeta	0.00186	0.75		0.25	Yes		total RNA plus/minus TGFbeta	0.0185	-0.52	6949	1293
EDN2	poly/total plus TGFbeta	0.568	0.01		poly/total minus TGFbeta	0.00186	-2.03		2.04	Yes		total RNA plus/minus TGFbeta	0.000144	-3.009	226	45
CENPB	poly/total plus TGFbeta	0.0272	0.39		poly/total minus TGFbeta	0.00187	0.71		-0.32	Yes		total RNA plus/minus TGFbeta	0.00634	-0.555	19686	3667
CTIF	poly/total plus TGFbeta	0.0797	0.31		poly/total minus TGFbeta	0.00187	0.87		-0.56	Yes		total RNA plus/minus TGFbeta	0.241	0.212	5923	1061
ZC3H7B	poly/total plus TGFbeta	0.178	0.18		poly/total minus TGFbeta	0.00187	0.64		-0.46	Yes		total RNA plus/minus TGFbeta	0.08	-0.277	9055	1658
ZNF783	poly/total plus TGFbeta	0.00179	0.6		poly/total minus TGFbeta	0.00188	0.59		0.01	Yes		total RNA plus/minus TGFbeta	0.434	-0.066	2693	484
HNRNPM	poly/total plus TGFbeta	0.0018	0.74		poly/total minus TGFbeta	0.00188	0.8		-0.06	Yes		total RNA plus/minus TGFbeta	0.133	0.266	7636	1381
FAM189B	poly/total plus TGFbeta	0.00438	0.56		poly/total minus TGFbeta	0.00188	0.64		-0.08	Yes		total RNA plus/minus TGFbeta	0.141	-0.221	9756	1784
PDZK1IP1	poly/total plus TGFbeta	0.0127	0.72		poly/total minus TGFbeta	0.00188	-1.16		1.88	Yes		total RNA plus/minus TGFbeta	1.88e-06	-3.999	4115	828
NBL1	poly/total plus TGFbeta	0.000247	1.23		poly/total minus TGFbeta	0.00189	0.5		0.73	Yes		total RNA plus/minus TGFbeta	4.52e-05	-1.328	12527	2363
AKAP1	poly/total plus TGFbeta	0.000913	-0.34		poly/total minus TGFbeta	0.00189	0.29		-0.63	Yes		total RNA plus/minus TGFbeta	1.15e-06	-1.077	8368	1577
SPG7	poly/total plus TGFbeta	0.00228	0.64		poly/total minus TGFbeta	0.00189	0.66		-0.02	Yes		total RNA plus/minus TGFbeta	0.561	-0.029	9895	1779
AHR	poly/total plus TGFbeta	0.00701	-0.96		poly/total minus TGFbeta	0.00189	-1.34		0.38	Yes		total RNA plus/minus TGFbeta	0.000426	-1.636	836	154
MAL2	poly/total plus TGFbeta	0.0279	-0.94		poly/total minus TGFbeta	0.00189	-0.96		0.02	Yes		total RNA plus/minus TGFbeta	0.000101	-1.962	3054	571
ACTL10	poly/total plus TGFbeta	0.0284	0.6		poly/total minus TGFbeta	0.00189	1.2		-0.6	Yes		total RNA plus/minus TGFbeta	0.131	-0.374	375	71
OBFC2A	poly/total plus TGFbeta	0.00336	-0.92		poly/total minus TGFbeta	0.0019	-1.07		0.15	Yes		total RNA plus/minus TGFbeta	0.105	0.364	454	74
AGTRAP	poly/total plus TGFbeta	0.000471	0.84		poly/total minus TGFbeta	0.00191	0.68		0.16	Yes		total RNA plus/minus TGFbeta	0.0221	0.387	11514	2033
LRP1	poly/total plus TGFbeta	0.00108	-0.89		poly/total minus TGFbeta	0.00191	-0.51		-0.38	Yes		total RNA plus/minus TGFbeta	7.42e-05	-0.946	11843	2152
ARHGAP35	poly/total plus TGFbeta	0.0153	-0.46		poly/total minus TGFbeta	0.00191	0.56		-1.02	Yes		total RNA plus/minus TGFbeta	0.0118	-0.417	10166	1876
MYBBP1A	poly/total plus TGFbeta	0.021	0.49		poly/total minus TGFbeta	0.00191	0.64		-0.15	Yes		total RNA plus/minus TGFbeta	0.000793	-0.922	7595	1441
SLC38A2	poly/total plus TGFbeta	0.00111	-1.49		poly/total minus TGFbeta	0.00192	-1.3		-0.19	Yes		total RNA plus/minus TGFbeta	0.0673	0.52	15339	2426
ZNF680	poly/total plus TGFbeta	0.00249	-1.44		poly/total minus TGFbeta	0.00192	-1.54		0.1	Yes		total RNA plus/minus TGFbeta	0.175	-0.42	293	50
MRTO4	poly/total plus TGFbeta	0.00321	0.87		poly/total minus TGFbeta	0.00193	0.79		0.08	Yes		total RNA plus/minus TGFbeta	0.0079	-0.703	5663	1053
NPEPPS	poly/total plus TGFbeta	0.000848	-0.71		poly/total minus TGFbeta	0.00194	-0.58		-0.13	Yes		total RNA plus/minus TGFbeta	0.436	-0.064	3419	587
FAM60A	poly/total plus TGFbeta	0.00195	-0.99		poly/total minus TGFbeta	0.00194	-1		0.01	Yes		total RNA plus/minus TGFbeta	0.0285	-0.512	1821	314
NDUFA10	poly/total plus TGFbeta	0.0104	0.61		poly/total minus TGFbeta	0.00194	0.73		-0.12	Yes		total RNA plus/minus TGFbeta	0.00566	-0.688	6368	1194
CTDSP2	poly/total plus TGFbeta	0.462	0.03		poly/total minus TGFbeta	0.00194	0.36		-0.33	Yes		total RNA plus/minus TGFbeta	3.86e-05	-0.679	10251	1882
SMC6	poly/total plus TGFbeta	0.00481	-1.31		poly/total minus TGFbeta	0.00195	-1.65		0.34	Yes		total RNA plus/minus TGFbeta	0.323	0.287	697	111
KIAA1524	poly/total plus TGFbeta	0.00762	-1.17		poly/total minus TGFbeta	0.00195	-1.65		0.48	Yes		total RNA plus/minus TGFbeta	0.02	0.921	324	49
MLEC	poly/total plus TGFbeta	0.0528	0.22		poly/total minus TGFbeta	0.00195	0.52		-0.3	Yes		total RNA plus/minus TGFbeta	0.465	0.054	15309	2712
ADAM9	poly/total plus TGFbeta	0.000249	-1.9		poly/total minus TGFbeta	0.00197	-1.12		-0.78	Yes		total RNA plus/minus TGFbeta	0.000915	1.195	7489	1145
OST4	poly/total plus TGFbeta	0.0207	-0.56		poly/total minus TGFbeta	0.00197	-1.21		0.65	Yes		total RNA plus/minus TGFbeta	0.483	0.08	4088	672
ACSF3	poly/total plus TGFbeta	0.026	0.58		poly/total minus TGFbeta	0.00197	0.84		-0.26	Yes		total RNA plus/minus TGFbeta	0.00883	-0.746	4611	870
OFD1	poly/total plus TGFbeta	0.00126	-1.41		poly/total minus TGFbeta	0.00199	-1.26		-0.15	Yes		total RNA plus/minus TGFbeta	0.38	-0.18	831	138
KRT14	poly/total plus TGFbeta	3.07e-05	1.01		poly/total minus TGFbeta	0.002	1.03		-0.02	Yes		total RNA plus/minus TGFbeta	9.87e-07	3.512	29132	4794
GPR56	poly/total plus TGFbeta	0.498	0.03		poly/total minus TGFbeta	0.00201	0.71		-0.68	Yes		total RNA plus/minus TGFbeta	0.000651	0.798	10500	1813
ACOT7	poly/total plus TGFbeta	0.00224	0.58		poly/total minus TGFbeta	0.00202	0.74		-0.16	Yes		total RNA plus/minus TGFbeta	0.00228	0.671	10272	1772
PLOD2	poly/total plus TGFbeta	0.00252	-1.35		poly/total minus TGFbeta	0.00202	-1.44		0.09	Yes		total RNA plus/minus TGFbeta	0.000189	2.063	6601	967
GCN1L1	poly/total plus TGFbeta	0.0555	0.1		poly/total minus TGFbeta	0.00202	0.25		-0.15	Yes		total RNA plus/minus TGFbeta	8.03e-05	-0.416	12336	2233
CTSL1	poly/total plus TGFbeta	0.0002	0.98		poly/total minus TGFbeta	0.00203	0.68		0.3	Yes		total RNA plus/minus TGFbeta	0.00359	0.57	12459	2219
IFT122	poly/total plus TGFbeta	0.00211	0.54		poly/total minus TGFbeta	0.00204	0.55		-0.01	Yes		total RNA plus/minus TGFbeta	0.0292	-0.283	1308	238
FAM171A1	poly/total plus TGFbeta	0.44	-0.04		poly/total minus TGFbeta	0.00205	0.51		-0.55	Yes		total RNA plus/minus TGFbeta	0.00532	0.386	3454	598
ABL1	poly/total plus TGFbeta	0.184	0.13		poly/total minus TGFbeta	0.00206	0.52		-0.39	Yes		total RNA plus/minus TGFbeta	0.391	0.077	14630	2614
ERGIC2	poly/total plus TGFbeta	0.00812	-0.8		poly/total minus TGFbeta	0.00207	-1.14		0.34	Yes		total RNA plus/minus TGFbeta	0.00378	0.926	1002	155
DHX34	poly/total plus TGFbeta	0.0406	0.23		poly/total minus TGFbeta	0.00207	0.51		-0.28	Yes		total RNA plus/minus TGFbeta	0.002	-0.472	3404	625
SLC52A2	poly/total plus TGFbeta	0.000361	0.78		poly/total minus TGFbeta	0.00208	0.53		0.25	Yes		total RNA plus/minus TGFbeta	0.362	0.088	15990	2879
NIPBL	poly/total plus TGFbeta	0.0034	-0.72		poly/total minus TGFbeta	0.00208	-0.82		0.1	Yes		total RNA plus/minus TGFbeta	0.163	0.236	1652	276
CBR1	poly/total plus TGFbeta	0.00529	0.46		poly/total minus TGFbeta	0.00208	0.59		-0.13	Yes		total RNA plus/minus TGFbeta	0.106	-0.204	4107	743
ENDOD1	poly/total plus TGFbeta	0.0316	-0.33		poly/total minus TGFbeta	0.00208	-0.66		0.33	Yes		total RNA plus/minus TGFbeta	0.601	-0.008	3136	532
POLR3H	poly/total plus TGFbeta	0.072	0.33		poly/total minus TGFbeta	0.00208	0.69		-0.36	Yes		total RNA plus/minus TGFbeta	0.015	-0.51	6963	1295
ARAP1	poly/total plus TGFbeta	0.00827	0.56		poly/total minus TGFbeta	0.00209	0.63		-0.07	Yes		total RNA plus/minus TGFbeta	0.00394	-0.634	8333	1549
ATP5A1	poly/total plus TGFbeta	0.023	0.22		poly/total minus TGFbeta	0.00209	0.3		-0.08	Yes		total RNA plus/minus TGFbeta	1.25e-05	-0.877	34566	6378
MAP2K3	poly/total plus TGFbeta	0.00581	0.68		poly/total minus TGFbeta	0.0021	0.73		-0.05	Yes		total RNA plus/minus TGFbeta	0.0151	-0.546	6508	1210
FSCN1	poly/total plus TGFbeta	0.109	0.11		poly/total minus TGFbeta	0.00211	0.4		-0.29	Yes		total RNA plus/minus TGFbeta	0.000449	0.491	29319	5126
LEPRE1	poly/total plus TGFbeta	0.000267	0.81		poly/total minus TGFbeta	0.00214	0.76		0.05	Yes		total RNA plus/minus TGFbeta	5.51e-05	1.295	13834	2334
ARPC5	poly/total plus TGFbeta	0.00052	-1.19		poly/total minus TGFbeta	0.00214	-1.11		-0.08	Yes		total RNA plus/minus TGFbeta	0.000844	0.854	5878	930
C4orf3	poly/total plus TGFbeta	0.00656	-0.76		poly/total minus TGFbeta	0.00214	-1.01		0.25	Yes		total RNA plus/minus TGFbeta	0.456	-0.104	1134	194
GPRC5C	poly/total plus TGFbeta	0.00739	0.62		poly/total minus TGFbeta	0.00214	0.44		0.18	Yes		total RNA plus/minus TGFbeta	7.48e-06	-1.968	12285	2387
BIVM	poly/total plus TGFbeta	0.0172	-0.91		poly/total minus TGFbeta	0.00214	-1.55		0.64	Yes		total RNA plus/minus TGFbeta	0.578	0.044	664	109
SLC9A1	poly/total plus TGFbeta	0.0252	0.27		poly/total minus TGFbeta	0.00214	0.58		-0.31	Yes		total RNA plus/minus TGFbeta	0.00371	0.484	14164	2462
GIT1	poly/total plus TGFbeta	0.0458	0.44		poly/total minus TGFbeta	0.00214	0.51		-0.07	Yes		total RNA plus/minus TGFbeta	1.96e-05	-1.883	9139	1774
ZNF480	poly/total plus TGFbeta	0.122	-0.52		poly/total minus TGFbeta	0.00214	-1.71		1.19	Yes		total RNA plus/minus TGFbeta	0.192	-0.452	240	39
MAST2	poly/total plus TGFbeta	0.19	0.21		poly/total minus TGFbeta	0.00214	0.83		-0.62	Yes		total RNA plus/minus TGFbeta	0.48	0.084	5674	1018
CYR61	poly/total plus TGFbeta	0.00056	0.43		poly/total minus TGFbeta	0.00215	-0.72		1.15	Yes		total RNA plus/minus TGFbeta	1.5e-06	1.854	28694	4600
RBFOX3	poly/total plus TGFbeta	0.00504	-1.67		poly/total minus TGFbeta	0.00215	-2.08		0.41	Yes		total RNA plus/minus TGFbeta	0.0952	-0.756	163	28
ZNF777	poly/total plus TGFbeta	0.0921	0.43		poly/total minus TGFbeta	0.00215	0.91		-0.48	Yes		total RNA plus/minus TGFbeta	0.0169	-0.708	3755	711
AMFR	poly/total plus TGFbeta	0.00142	0.58		poly/total minus TGFbeta	0.00216	0.58		0	Yes		total RNA plus/minus TGFbeta	0.0487	0.272	13985	2468
HSPB11	poly/total plus TGFbeta	0.0131	-1		poly/total minus TGFbeta	0.00217	-1.58		0.58	Yes		total RNA plus/minus TGFbeta	0.142	0.489	258	39
BMPR2	poly/total plus TGFbeta	0.000418	-0.95		poly/total minus TGFbeta	0.00218	-0.63		-0.32	Yes		total RNA plus/minus TGFbeta	0.000119	0.996	3784	606
UBE2S	poly/total plus TGFbeta	0.000765	0.92		poly/total minus TGFbeta	0.00218	0.83		0.09	Yes		total RNA plus/minus TGFbeta	0.0517	0.39	7528	1335
C17orf96	poly/total plus TGFbeta	0.00996	0.62		poly/total minus TGFbeta	0.00218	0.92		-0.3	Yes		total RNA plus/minus TGFbeta	0.0177	-0.539	1198	223
PHLDA3	poly/total plus TGFbeta	0.0202	0.41		poly/total minus TGFbeta	0.00218	0.46		-0.05	Yes		total RNA plus/minus TGFbeta	3.52e-05	-1.292	12598	2410
NACC1	poly/total plus TGFbeta	0.0313	0.33		poly/total minus TGFbeta	0.00218	0.6		-0.27	Yes		total RNA plus/minus TGFbeta	0.307	-0.127	10170	1843
TSPAN1	poly/total plus TGFbeta	0.0879	0.33		poly/total minus TGFbeta	0.00218	0.52		-0.19	Yes		total RNA plus/minus TGFbeta	3.39e-05	-1.611	9190	1773
CSNK1E	poly/total plus TGFbeta	0.553	0		poly/total minus TGFbeta	0.00218	0.29		-0.29	Yes		total RNA plus/minus TGFbeta	2.27e-05	0.634	16480	2818
TFPI	poly/total plus TGFbeta	0.00187	-0.89		poly/total minus TGFbeta	0.00219	-1.02		0.13	Yes		total RNA plus/minus TGFbeta	0.0267	0.414	5578	907
NMT1	poly/total plus TGFbeta	0.00295	0.57		poly/total minus TGFbeta	0.00219	0.58		-0.01	Yes		total RNA plus/minus TGFbeta	0.147	-0.201	11300	2042
CABLES1	poly/total plus TGFbeta	0.00733	0.62		poly/total minus TGFbeta	0.0022	0.85		-0.23	Yes		total RNA plus/minus TGFbeta	5.7e-05	-1.533	699	136
POLR2E	poly/total plus TGFbeta	0.05	0.3		poly/total minus TGFbeta	0.0022	0.6		-0.3	Yes		total RNA plus/minus TGFbeta	0.0503	-0.311	9643	1779
DSTN	poly/total plus TGFbeta	0.000732	-1.08		poly/total minus TGFbeta	0.00221	-0.75		-0.33	Yes		total RNA plus/minus TGFbeta	0.589	-0.014	7516	1265
NRBP1	poly/total plus TGFbeta	0.00179	0.74		poly/total minus TGFbeta	0.00221	0.75		-0.01	Yes		total RNA plus/minus TGFbeta	0.258	0.18	7987	1421
ENTPD2	poly/total plus TGFbeta	0.101	0.92		poly/total minus TGFbeta	0.00221	0.65		0.27	Yes		total RNA plus/minus TGFbeta	4.83e-05	-4.244	4481	927
SCARB1	poly/total plus TGFbeta	0.00268	0.51		poly/total minus TGFbeta	0.00222	0.49		0.02	Yes		total RNA plus/minus TGFbeta	0.0418	-0.265	15168	2740
ALKBH4	poly/total plus TGFbeta	0.00498	0.63		poly/total minus TGFbeta	0.00222	0.78		-0.15	Yes		total RNA plus/minus TGFbeta	0.00893	-0.538	1397	261
ABCC3	poly/total plus TGFbeta	0.00624	-0.4		poly/total minus TGFbeta	0.00222	0.46		-0.86	Yes		total RNA plus/minus TGFbeta	0.425	0.059	17134	3012
CTGF	poly/total plus TGFbeta	0.00818	0.27		poly/total minus TGFbeta	0.00222	-1.08		1.35	Yes		total RNA plus/minus TGFbeta	2.08e-06	2.334	18644	2929
C20orf20	poly/total plus TGFbeta	0.0431	0.26		poly/total minus TGFbeta	0.00222	0.58		-0.32	Yes		total RNA plus/minus TGFbeta	0.00562	0.444	2585	457
CSNK1G2	poly/total plus TGFbeta	0.0721	0.25		poly/total minus TGFbeta	0.00222	0.64		-0.39	Yes		total RNA plus/minus TGFbeta	0.458	0.071	9577	1723
ARHGEF5	poly/total plus TGFbeta	0.478	0.05		poly/total minus TGFbeta	0.00222	0.8		-0.75	Yes		total RNA plus/minus TGFbeta	0.0478	0.389	6465	1152
DTYMK	poly/total plus TGFbeta	0.00114	0.85		poly/total minus TGFbeta	0.00223	0.81		0.04	Yes		total RNA plus/minus TGFbeta	0.0972	0.318	7189	1294
PALLD	poly/total plus TGFbeta	0.000534	-0.94		poly/total minus TGFbeta	0.00224	-0.66		-0.28	Yes		total RNA plus/minus TGFbeta	5.58e-05	1.207	5143	814
G6PC3	poly/total plus TGFbeta	0.000718	0.95		poly/total minus TGFbeta	0.00224	0.65		0.3	Yes		total RNA plus/minus TGFbeta	0.045	-0.359	8888	1629
PRKD3	poly/total plus TGFbeta	0.00103	-1.42		poly/total minus TGFbeta	0.00224	-1.17		-0.25	Yes		total RNA plus/minus TGFbeta	0.0708	0.477	1112	177
FRS2	poly/total plus TGFbeta	0.00144	-1.39		poly/total minus TGFbeta	0.00224	-1.25		-0.14	Yes		total RNA plus/minus TGFbeta	0.504	0.096	602	99
ADO	poly/total plus TGFbeta	0.00198	-0.95		poly/total minus TGFbeta	0.00224	-0.93		-0.02	Yes		total RNA plus/minus TGFbeta	0.104	-0.331	1484	256
TIMP1	poly/total plus TGFbeta	0.000201	1.07		poly/total minus TGFbeta	0.00226	0.61		0.46	Yes		total RNA plus/minus TGFbeta	8.52e-06	1.576	191551	32410
CSNK1A1	poly/total plus TGFbeta	0.000846	-0.98		poly/total minus TGFbeta	0.00226	-0.72		-0.26	Yes		total RNA plus/minus TGFbeta	0.552	-0.03	8071	1367
LOC100505648	poly/total plus TGFbeta	0.0012	-2.02		poly/total minus TGFbeta	0.00226	-1.73		-0.29	Yes		total RNA plus/minus TGFbeta	0.311	-0.324	127	21
SESN2	poly/total plus TGFbeta	0.00124	0.46		poly/total minus TGFbeta	0.00226	0.4		0.06	Yes		total RNA plus/minus TGFbeta	0.0086	-0.282	7422	1342
EFTUD2	poly/total plus TGFbeta	0.00157	0.9		poly/total minus TGFbeta	0.00226	0.73		0.17	Yes		total RNA plus/minus TGFbeta	0.0384	-0.43	6881	1262
RPS28	poly/total plus TGFbeta	0.0208	-0.56		poly/total minus TGFbeta	0.00226	-0.86		0.3	Yes		total RNA plus/minus TGFbeta	0.000284	-1.205	13063	2375
PLEKHM2	poly/total plus TGFbeta	0.0407	0.32		poly/total minus TGFbeta	0.00226	0.56		-0.24	Yes		total RNA plus/minus TGFbeta	0.00609	-0.513	10090	1856
SOD1	poly/total plus TGFbeta	0.0695	0.18		poly/total minus TGFbeta	0.00226	0.45		-0.27	Yes		total RNA plus/minus TGFbeta	0.534	0.027	7770	1379
FOXK1	poly/total plus TGFbeta	0.128	-0.25		poly/total minus TGFbeta	0.00226	0.71		-0.96	Yes		total RNA plus/minus TGFbeta	0.592	0.015	6995	1258
TRIM26	poly/total plus TGFbeta	0.156	0.27		poly/total minus TGFbeta	0.00226	0.72		-0.45	Yes		total RNA plus/minus TGFbeta	0.00677	-0.684	5664	1066
ARL4C	poly/total plus TGFbeta	0.345	0.12		poly/total minus TGFbeta	0.00226	-0.85		0.97	Yes		total RNA plus/minus TGFbeta	0.0953	0.313	1978	336
HDAC7	poly/total plus TGFbeta	0.00298	0.6		poly/total minus TGFbeta	0.00227	0.76		-0.16	Yes		total RNA plus/minus TGFbeta	0.0141	0.492	8471	1500
MRPL28	poly/total plus TGFbeta	0.00874	0.69		poly/total minus TGFbeta	0.00227	0.88		-0.19	Yes		total RNA plus/minus TGFbeta	0.279	-0.215	4796	880
PLEKHA4	poly/total plus TGFbeta	0.186	0.27		poly/total minus TGFbeta	0.00227	1.08		-0.81	Yes		total RNA plus/minus TGFbeta	0.000989	-1.165	1423	276
MAP3K3	poly/total plus TGFbeta	0.216	0.14		poly/total minus TGFbeta	0.00227	0.64		-0.5	Yes		total RNA plus/minus TGFbeta	0.475	0.06	2660	477
MPRIP	poly/total plus TGFbeta	0.573	0		poly/total minus TGFbeta	0.00227	0.61		-0.61	Yes		total RNA plus/minus TGFbeta	4.51e-05	1.091	15734	2653
CCDC142	poly/total plus TGFbeta	0.00884	0.65		poly/total minus TGFbeta	0.00228	0.92		-0.27	Yes		total RNA plus/minus TGFbeta	0.132	0.297	1058	191
ASPHD2	poly/total plus TGFbeta	0.0535	0.44		poly/total minus TGFbeta	0.00229	1.03		-0.59	Yes		total RNA plus/minus TGFbeta	0.000516	1.264	1147	195
TRIP6	poly/total plus TGFbeta	0.00599	0.71		poly/total minus TGFbeta	0.0023	0.62		0.09	Yes		total RNA plus/minus TGFbeta	0.000371	-1.131	7297	1376
NIPAL3	poly/total plus TGFbeta	0.0908	0.25		poly/total minus TGFbeta	0.0023	0.74		-0.49	Yes		total RNA plus/minus TGFbeta	0.0366	0.387	7846	1382
MFSD4	poly/total plus TGFbeta	0.341	-0.2		poly/total minus TGFbeta	0.00232	-1.37		1.17	Yes		total RNA plus/minus TGFbeta	0.0105	-0.928	150	26
UQCC	poly/total plus TGFbeta	0.000832	0.45		poly/total minus TGFbeta	0.00233	0.35		0.1	Yes		total RNA plus/minus TGFbeta	2.23e-06	-1.215	4463	843
TSTA3	poly/total plus TGFbeta	0.00314	0.69		poly/total minus TGFbeta	0.00233	0.64		0.05	Yes		total RNA plus/minus TGFbeta	0.0101	-0.528	8251	1523
DHX29	poly/total plus TGFbeta	0.00472	-0.89		poly/total minus TGFbeta	0.00233	-1.08		0.19	Yes		total RNA plus/minus TGFbeta	0.225	0.265	907	151
TOR2A	poly/total plus TGFbeta	0.000157	0.96		poly/total minus TGFbeta	0.00235	0.48		0.48	Yes		total RNA plus/minus TGFbeta	0.0985	-0.177	2203	401
TIFA	poly/total plus TGFbeta	0.00461	-1.06		poly/total minus TGFbeta	0.00236	-1.26		0.2	Yes		total RNA plus/minus TGFbeta	0.316	-0.235	545	92
HSD17B11	poly/total plus TGFbeta	0.0238	-0.43		poly/total minus TGFbeta	0.00236	-0.78		0.35	Yes		total RNA plus/minus TGFbeta	0.0518	-0.353	936	161
PHRF1	poly/total plus TGFbeta	0.0774	0.34		poly/total minus TGFbeta	0.00237	0.8		-0.46	Yes		total RNA plus/minus TGFbeta	0.352	-0.153	5430	1000
KIAA0319L	poly/total plus TGFbeta	0.00106	0.7		poly/total minus TGFbeta	0.00239	0.56		0.14	Yes		total RNA plus/minus TGFbeta	0.274	-0.133	12202	2205
CLSTN1	poly/total plus TGFbeta	0.00323	0.37		poly/total minus TGFbeta	0.00239	0.42		-0.05	Yes		total RNA plus/minus TGFbeta	0.0313	0.222	64337	11259
AIFM2	poly/total plus TGFbeta	0.00606	0.43		poly/total minus TGFbeta	0.00239	0.55		-0.12	Yes		total RNA plus/minus TGFbeta	0.000533	-0.675	1820	336
EMP2	poly/total plus TGFbeta	0.0105	0.58		poly/total minus TGFbeta	0.00239	0.85		-0.27	Yes		total RNA plus/minus TGFbeta	0.499	0.076	5560	1000
RAI14	poly/total plus TGFbeta	0.00192	-0.97		poly/total minus TGFbeta	0.0024	-0.92		-0.05	Yes		total RNA plus/minus TGFbeta	3.95e-05	1.836	2599	401
PI4KB	poly/total plus TGFbeta	0.0188	0.4		poly/total minus TGFbeta	0.00241	0.57		-0.17	Yes		total RNA plus/minus TGFbeta	0.0131	-0.437	10026	1830
POLR3A	poly/total plus TGFbeta	0.00514	0.44		poly/total minus TGFbeta	0.00242	0.53		-0.09	Yes		total RNA plus/minus TGFbeta	0.452	0.058	2895	517
SNX8	poly/total plus TGFbeta	0.00532	0.57		poly/total minus TGFbeta	0.00242	0.7		-0.13	Yes		total RNA plus/minus TGFbeta	0.00301	-0.623	1950	364
ZBTB6	poly/total plus TGFbeta	0.00588	-1.01		poly/total minus TGFbeta	0.00242	-1.27		0.26	Yes		total RNA plus/minus TGFbeta	0.616	0.003	487	81
CLDND1	poly/total plus TGFbeta	0.00737	-0.78		poly/total minus TGFbeta	0.00242	-1.31		0.53	Yes		total RNA plus/minus TGFbeta	0.146	0.296	3518	572
SGPP2	poly/total plus TGFbeta	0.0611	-1.04		poly/total minus TGFbeta	0.00242	-0.92		-0.12	Yes		total RNA plus/minus TGFbeta	5.93e-05	-2.817	2551	503
CARD10	poly/total plus TGFbeta	0.0992	0.34		poly/total minus TGFbeta	0.00242	1.01		-0.67	Yes		total RNA plus/minus TGFbeta	0.179	0.315	3995	716
RPS27	poly/total plus TGFbeta	0.453	-0.05		poly/total minus TGFbeta	0.00242	-0.47		0.42	Yes		total RNA plus/minus TGFbeta	3.81e-05	-1.084	13100	2391
CHPF	poly/total plus TGFbeta	0.00228	0.47		poly/total minus TGFbeta	0.00244	0.51		-0.04	Yes		total RNA plus/minus TGFbeta	0.0538	0.241	16130	2861
CD164	poly/total plus TGFbeta	0.00234	-0.84		poly/total minus TGFbeta	0.00244	-0.76		-0.08	Yes		total RNA plus/minus TGFbeta	0.117	-0.237	6672	1136
TMEM104	poly/total plus TGFbeta	0.0806	0.19		poly/total minus TGFbeta	0.00244	0.5		-0.31	Yes		total RNA plus/minus TGFbeta	0.000641	0.601	3743	645
CIC	poly/total plus TGFbeta	0.306	0.15		poly/total minus TGFbeta	0.00244	0.64		-0.49	Yes		total RNA plus/minus TGFbeta	0.0024	-0.76	6772	1282
KPNA6	poly/total plus TGFbeta	0.00415	0.6		poly/total minus TGFbeta	0.00246	0.71		-0.11	Yes		total RNA plus/minus TGFbeta	0.374	0.119	7985	1433
TRIM11	poly/total plus TGFbeta	0.00238	0.76		poly/total minus TGFbeta	0.00248	0.72		0.04	Yes		total RNA plus/minus TGFbeta	0.263	-0.185	7088	1295
NUP62	poly/total plus TGFbeta	0.00504	0.36		poly/total minus TGFbeta	0.00248	0.43		-0.07	Yes		total RNA plus/minus TGFbeta	0.00184	-0.423	5533	1014
C19orf6	poly/total plus TGFbeta	0.00986	0.33		poly/total minus TGFbeta	0.00248	0.45		-0.12	Yes		total RNA plus/minus TGFbeta	0.27	-0.107	17631	3178
LAMP2	poly/total plus TGFbeta	0.0115	-0.7		poly/total minus TGFbeta	0.00248	-1.04		0.34	Yes		total RNA plus/minus TGFbeta	0.215	0.268	9332	1524
FADD	poly/total plus TGFbeta	0.0122	0.33		poly/total minus TGFbeta	0.00248	0.49		-0.16	Yes		total RNA plus/minus TGFbeta	0.0216	0.286	5486	964
ARMC8	poly/total plus TGFbeta	0.0191	-0.8		poly/total minus TGFbeta	0.00248	-1.35		0.55	Yes		total RNA plus/minus TGFbeta	0.486	0.12	895	146
ACIN1	poly/total plus TGFbeta	0.0227	0.36		poly/total minus TGFbeta	0.00248	0.65		-0.29	Yes		total RNA plus/minus TGFbeta	0.268	0.154	9078	1635
PCDH1	poly/total plus TGFbeta	0.0609	0.13		poly/total minus TGFbeta	0.00248	0.45		-0.32	Yes		total RNA plus/minus TGFbeta	7.42e-06	1.125	30104	5033
ZNF627	poly/total plus TGFbeta	0.00242	-1.1		poly/total minus TGFbeta	0.00249	-1.11		0.01	Yes		total RNA plus/minus TGFbeta	0.0952	0.417	691	111
GRN	poly/total plus TGFbeta	0.00254	0.58		poly/total minus TGFbeta	0.00249	0.59		-0.01	Yes		total RNA plus/minus TGFbeta	0.00019	-0.879	49991	9362
HIST3H2A	poly/total plus TGFbeta	0.0191	-0.63		poly/total minus TGFbeta	0.00249	-1.06		0.43	Yes		total RNA plus/minus TGFbeta	3.84e-06	-3.319	1133	227
RRP12	poly/total plus TGFbeta	0.00907	0.84		poly/total minus TGFbeta	0.00251	0.85		-0.01	Yes		total RNA plus/minus TGFbeta	0.00503	-0.937	3998	758
PTK2B	poly/total plus TGFbeta	0.0006	0.54		poly/total minus TGFbeta	0.00252	0.55		-0.01	Yes		total RNA plus/minus TGFbeta	2.87e-05	1.1	20882	3562
SPATA20	poly/total plus TGFbeta	0.0668	0.36		poly/total minus TGFbeta	0.00252	1.05		-0.69	Yes		total RNA plus/minus TGFbeta	0.014	0.705	4165	754
JDP2	poly/total plus TGFbeta	0.213	0.15		poly/total minus TGFbeta	0.00252	0.63		-0.48	Yes		total RNA plus/minus TGFbeta	0.0179	0.386	3235	574
ESYT1	poly/total plus TGFbeta	0.026	0.26		poly/total minus TGFbeta	0.00253	0.44		-0.18	Yes		total RNA plus/minus TGFbeta	0.321	-0.09	18129	3215
RAB34	poly/total plus TGFbeta	0.00154	0.72		poly/total minus TGFbeta	0.00254	0.63		0.09	Yes		total RNA plus/minus TGFbeta	0.47	-0.07	9548	1709
PITPNM1	poly/total plus TGFbeta	0.105	0.34		poly/total minus TGFbeta	0.00254	0.78		-0.44	Yes		total RNA plus/minus TGFbeta	0.0421	-0.471	4983	921
FXC1	poly/total plus TGFbeta	0.123	-0.32		poly/total minus TGFbeta	0.00254	-1		0.68	Yes		total RNA plus/minus TGFbeta	0.143	-0.32	1097	187
TRAPPC5	poly/total plus TGFbeta	0.0012	0.94		poly/total minus TGFbeta	0.00255	0.64		0.3	Yes		total RNA plus/minus TGFbeta	0.00333	-0.707	7715	1444
MAPK12	poly/total plus TGFbeta	0.0055	0.67		poly/total minus TGFbeta	0.00255	0.82		-0.15	Yes		total RNA plus/minus TGFbeta	0.377	0.126	942	168
NFKBIZ	poly/total plus TGFbeta	0.00941	-1.04		poly/total minus TGFbeta	0.00255	-1.9		0.86	Yes		total RNA plus/minus TGFbeta	0.44	0.14	1923	313
SENP1	poly/total plus TGFbeta	0.0609	-0.3		poly/total minus TGFbeta	0.00255	-0.7		0.4	Yes		total RNA plus/minus TGFbeta	0.363	-0.114	703	120
PRELID1	poly/total plus TGFbeta	0.00637	0.4		poly/total minus TGFbeta	0.00256	0.46		-0.06	Yes		total RNA plus/minus TGFbeta	0.0411	-0.258	15919	2852
MFN2	poly/total plus TGFbeta	0.0213	0.4		poly/total minus TGFbeta	0.00256	0.49		-0.09	Yes		total RNA plus/minus TGFbeta	0.000188	-0.962	11443	2145
LEPREL4	poly/total plus TGFbeta	0.000749	0.78		poly/total minus TGFbeta	0.00257	0.73		0.05	Yes		total RNA plus/minus TGFbeta	0.00283	0.666	9891	1734
TMEM205	poly/total plus TGFbeta	0.00108	1.02		poly/total minus TGFbeta	0.00257	0.64		0.38	Yes		total RNA plus/minus TGFbeta	0.00171	-0.844	7377	1372
CUEDC2	poly/total plus TGFbeta	0.00117	0.79		poly/total minus TGFbeta	0.00257	0.57		0.22	Yes		total RNA plus/minus TGFbeta	0.0127	-0.453	10206	1864
MYC	poly/total plus TGFbeta	0.00242	-0.45		poly/total minus TGFbeta	0.00257	-0.33		-0.12	Yes		total RNA plus/minus TGFbeta	4.89e-07	-1.886	66418	12735
C5orf15	poly/total plus TGFbeta	0.00319	-0.67		poly/total minus TGFbeta	0.00257	-0.8		0.13	Yes		total RNA plus/minus TGFbeta	0.106	0.239	7311	1224
LRWD1	poly/total plus TGFbeta	0.0124	0.52		poly/total minus TGFbeta	0.00257	0.78		-0.26	Yes		total RNA plus/minus TGFbeta	0.292	0.159	1125	202
HIST1H1E	poly/total plus TGFbeta	0.125	-0.52		poly/total minus TGFbeta	0.00257	1.66		-2.18	Yes		total RNA plus/minus TGFbeta	0.0748	0.684	157	29
TONSL	poly/total plus TGFbeta	0.162	0.26		poly/total minus TGFbeta	0.00257	0.93		-0.67	Yes		total RNA plus/minus TGFbeta	0.25	-0.217	1713	313
LINC00174	poly/total plus TGFbeta	0.473	-0.12		poly/total minus TGFbeta	0.00257	-1.74		1.62	Yes		total RNA plus/minus TGFbeta	0.0306	-0.932	367	64
EIF2A	poly/total plus TGFbeta	0.00152	-2.05		poly/total minus TGFbeta	0.00259	-1.12		-0.93	Yes		total RNA plus/minus TGFbeta	0.0123	-0.679	2633	456
LOC646214	poly/total plus TGFbeta	0.0017	-1.44		poly/total minus TGFbeta	0.00259	-1.3		-0.14	Yes		total RNA plus/minus TGFbeta	0.172	-0.383	688	116
TBC1D10B	poly/total plus TGFbeta	0.0201	0.44		poly/total minus TGFbeta	0.00259	0.7		-0.26	Yes		total RNA plus/minus TGFbeta	0.424	-0.1	7115	1299
SHISA5	poly/total plus TGFbeta	0.000754	0.8		poly/total minus TGFbeta	0.00262	0.52		0.28	Yes		total RNA plus/minus TGFbeta	0.00865	-0.445	12393	2261
ZNF281	poly/total plus TGFbeta	0.000913	-1.63		poly/total minus TGFbeta	0.00262	-1.27		-0.36	Yes		total RNA plus/minus TGFbeta	0.00162	1.288	1287	194
KIF18A	poly/total plus TGFbeta	0.00136	-1.86		poly/total minus TGFbeta	0.00262	-1.59		-0.27	Yes		total RNA plus/minus TGFbeta	0.0719	0.668	207	31
NAPEPLD	poly/total plus TGFbeta	0.0228	-0.79		poly/total minus TGFbeta	0.00262	-1.38		0.59	Yes		total RNA plus/minus TGFbeta	0.0262	-0.771	378	66
RSF1	poly/total plus TGFbeta	0.0233	-0.76		poly/total minus TGFbeta	0.00262	-1.34		0.58	Yes		total RNA plus/minus TGFbeta	0.0504	0.625	816	133
SRFBP1	poly/total plus TGFbeta	0.202	-0.28		poly/total minus TGFbeta	0.00262	-1.14		0.86	Yes		total RNA plus/minus TGFbeta	0.119	-0.399	195	33
ALCAM	poly/total plus TGFbeta	0.00305	-1.2		poly/total minus TGFbeta	0.00263	-1.26		0.06	Yes		total RNA plus/minus TGFbeta	0.00177	1.263	8710	1330
TBC1D14	poly/total plus TGFbeta	0.537	0.02		poly/total minus TGFbeta	0.00263	0.55		-0.53	Yes		total RNA plus/minus TGFbeta	0.116	-0.219	10535	1906
P4HB	poly/total plus TGFbeta	0.00187	0.53		poly/total minus TGFbeta	0.00264	0.51		0.02	Yes		total RNA plus/minus TGFbeta	0.00123	0.545	127986	22142
KIAA1143	poly/total plus TGFbeta	0.0014	-1.41		poly/total minus TGFbeta	0.00265	-1.21		-0.2	Yes		total RNA plus/minus TGFbeta	0.358	-0.201	720	120
HES1	poly/total plus TGFbeta	0.401	0.11		poly/total minus TGFbeta	0.00265	-0.83		0.94	Yes		total RNA plus/minus TGFbeta	0.0018	-0.826	4958	896
COQ10B	poly/total plus TGFbeta	0.00254	-1.1		poly/total minus TGFbeta	0.00267	-1.1		0	Yes		total RNA plus/minus TGFbeta	0.184	0.314	537	86
CD24	poly/total plus TGFbeta	0.00386	-0.88		poly/total minus TGFbeta	0.00268	-1.91		1.03	Yes		total RNA plus/minus TGFbeta	0.00105	1.168	3227	496
NRSN2	poly/total plus TGFbeta	0.000392	1.16		poly/total minus TGFbeta	0.00269	0.72		0.44	Yes		total RNA plus/minus TGFbeta	0.033	0.379	1143	204
TCF25	poly/total plus TGFbeta	0.0386	0.41		poly/total minus TGFbeta	0.00269	0.68		-0.27	Yes		total RNA plus/minus TGFbeta	0.0306	-0.445	6552	1203
PLAT	poly/total plus TGFbeta	0.0394	0.22		poly/total minus TGFbeta	0.00269	0.51		-0.29	Yes		total RNA plus/minus TGFbeta	0.00158	0.522	16926	2914
ASB13	poly/total plus TGFbeta	0.301	0.11		poly/total minus TGFbeta	0.00269	0.64		-0.53	Yes		total RNA plus/minus TGFbeta	6.41e-05	-1.197	4259	812
MATR3	poly/total plus TGFbeta	0.00137	-1.2		poly/total minus TGFbeta	0.0027	-0.88		-0.32	Yes		total RNA plus/minus TGFbeta	0.18	-0.223	4747	813
SBNO2	poly/total plus TGFbeta	0.126	0.25		poly/total minus TGFbeta	0.0027	0.58		-0.33	Yes		total RNA plus/minus TGFbeta	0.00151	-0.764	8090	1509
ACO2	poly/total plus TGFbeta	0.366	0.07		poly/total minus TGFbeta	0.0027	0.31		-0.24	Yes		total RNA plus/minus TGFbeta	8.56e-06	-1.132	24881	4670
RBFA	poly/total plus TGFbeta	0.0242	0.39		poly/total minus TGFbeta	0.00271	0.69		-0.3	Yes		total RNA plus/minus TGFbeta	0.00912	-0.499	1755	323
CCNL1	poly/total plus TGFbeta	0.000669	-1.3		poly/total minus TGFbeta	0.00272	-0.92		-0.38	Yes		total RNA plus/minus TGFbeta	0.0359	0.48	2006	326
ZNF354B	poly/total plus TGFbeta	0.00245	-2.33		poly/total minus TGFbeta	0.00272	-2.3		-0.03	Yes		total RNA plus/minus TGFbeta	0.478	0.22	343	53
CHAF1B	poly/total plus TGFbeta	0.109	0.3		poly/total minus TGFbeta	0.00272	0.89		-0.59	Yes		total RNA plus/minus TGFbeta	0.278	0.193	842	153
ARMC1	poly/total plus TGFbeta	0.0014	-1.57		poly/total minus TGFbeta	0.00273	-1.34		-0.23	Yes		total RNA plus/minus TGFbeta	0.599	0.02	771	125
KIAA1598	poly/total plus TGFbeta	0.00301	-1.2		poly/total minus TGFbeta	0.00273	-1.25		0.05	Yes		total RNA plus/minus TGFbeta	0.432	0.153	926	150
ZCCHC11	poly/total plus TGFbeta	0.00472	-0.63		poly/total minus TGFbeta	0.00273	-0.73		0.1	Yes		total RNA plus/minus TGFbeta	0.00368	0.636	3776	622
KCNMA1	poly/total plus TGFbeta	0.00512	-0.82		poly/total minus TGFbeta	0.00273	-0.97		0.15	Yes		total RNA plus/minus TGFbeta	0.376	0.152	307	50
CLPB	poly/total plus TGFbeta	0.00818	0.67		poly/total minus TGFbeta	0.00274	0.86		-0.19	Yes		total RNA plus/minus TGFbeta	0.545	-0.053	4882	889
FAM46C	poly/total plus TGFbeta	0.001	-1.2		poly/total minus TGFbeta	0.00275	-0.94		-0.26	Yes		total RNA plus/minus TGFbeta	0.113	-0.34	124	21
ACAP2	poly/total plus TGFbeta	0.00245	-1.02		poly/total minus TGFbeta	0.00275	-1		-0.02	Yes		total RNA plus/minus TGFbeta	0.495	-0.086	979	165
ABCF2	poly/total plus TGFbeta	0.0181	0.53		poly/total minus TGFbeta	0.00275	0.68		-0.15	Yes		total RNA plus/minus TGFbeta	0.00815	-0.632	6293	1166
PI15	poly/total plus TGFbeta	0.15	-0.6		poly/total minus TGFbeta	0.00275	-2.03		1.43	Yes		total RNA plus/minus TGFbeta	0.267	-0.457	239	42
LAMA5	poly/total plus TGFbeta	4.75e-05	-1.47		poly/total minus TGFbeta	0.00276	-0.35		-1.12	Yes		total RNA plus/minus TGFbeta	0.0668	-0.148	24647	4313
TTC37	poly/total plus TGFbeta	0.000534	-1.74		poly/total minus TGFbeta	0.00276	-1.16		-0.58	Yes		total RNA plus/minus TGFbeta	0.592	-0.024	1787	297
SLC12A4	poly/total plus TGFbeta	0.000779	0.64		poly/total minus TGFbeta	0.00276	0.41		0.23	Yes		total RNA plus/minus TGFbeta	0.00121	-0.523	18832	3447
PIBF1	poly/total plus TGFbeta	0.000937	-1.9		poly/total minus TGFbeta	0.00276	-1.46		-0.44	Yes		total RNA plus/minus TGFbeta	0.126	0.505	273	42
DYNLL1	poly/total plus TGFbeta	0.00286	-0.78		poly/total minus TGFbeta	0.00276	-0.83		0.05	Yes		total RNA plus/minus TGFbeta	0.491	0.062	6161	1030
CAPN7	poly/total plus TGFbeta	0.00612	-1.36		poly/total minus TGFbeta	0.00276	-1.67		0.31	Yes		total RNA plus/minus TGFbeta	0.442	-0.196	601	103
TMEM123	poly/total plus TGFbeta	0.00738	-1.05		poly/total minus TGFbeta	0.00276	-1.36		0.31	Yes		total RNA plus/minus TGFbeta	0.302	-0.275	4464	754
ID1	poly/total plus TGFbeta	0.0224	0.53		poly/total minus TGFbeta	0.00276	-0.91		1.44	Yes		total RNA plus/minus TGFbeta	0.24	-0.222	23052	4050
NOB1	poly/total plus TGFbeta	0.0299	0.38		poly/total minus TGFbeta	0.00276	0.45		-0.07	Yes		total RNA plus/minus TGFbeta	4.56e-05	-1.26	11751	2238
ZNF740	poly/total plus TGFbeta	0.0765	0.37		poly/total minus TGFbeta	0.00276	0.84		-0.47	Yes		total RNA plus/minus TGFbeta	0.462	-0.102	4705	860
ITPK1	poly/total plus TGFbeta	0.161	0.22		poly/total minus TGFbeta	0.00276	0.62		-0.4	Yes		total RNA plus/minus TGFbeta	0.0108	-0.522	7619	1397
MRPL24	poly/total plus TGFbeta	0.0018	0.91		poly/total minus TGFbeta	0.00277	0.67		0.24	Yes		total RNA plus/minus TGFbeta	0.00502	-0.696	6845	1263
MVK	poly/total plus TGFbeta	0.0264	0.51		poly/total minus TGFbeta	0.00277	0.88		-0.37	Yes		total RNA plus/minus TGFbeta	0.616	0	4561	826
MIR622	poly/total plus TGFbeta	0.0365	0.78		poly/total minus TGFbeta	0.00277	1.55		-0.77	Yes		total RNA plus/minus TGFbeta	0.415	0.208	159	29
KCNE1	poly/total plus TGFbeta	0.0521	-0.56		poly/total minus TGFbeta	0.00277	-1.24		0.68	Yes		total RNA plus/minus TGFbeta	0.138	-0.411	219	37
PPDPF	poly/total plus TGFbeta	0.148	-0.22		poly/total minus TGFbeta	0.00277	-0.85		0.63	Yes		total RNA plus/minus TGFbeta	0.432	0.087	6276	1077
DSE	poly/total plus TGFbeta	0.000224	-1.52		poly/total minus TGFbeta	0.00278	-0.74		-0.78	Yes		total RNA plus/minus TGFbeta	0.0555	0.282	7537	1244
YOD1	poly/total plus TGFbeta	0.00055	-1.95		poly/total minus TGFbeta	0.00278	-1.31		-0.64	Yes		total RNA plus/minus TGFbeta	0.303	0.263	809	132
FAM83B	poly/total plus TGFbeta	0.00192	-2.23		poly/total minus TGFbeta	0.00278	-2.06		-0.17	Yes		total RNA plus/minus TGFbeta	0.23	-0.521	300	50
CD151	poly/total plus TGFbeta	0.000482	0.8		poly/total minus TGFbeta	0.00279	0.55		0.25	Yes		total RNA plus/minus TGFbeta	2.82e-05	1.204	98367	16709
B3GNT3	poly/total plus TGFbeta	0.0012	0.65		poly/total minus TGFbeta	0.00279	0.53		0.12	Yes		total RNA plus/minus TGFbeta	0.041	-0.268	2217	403
JPH2	poly/total plus TGFbeta	0.0219	0.48		poly/total minus TGFbeta	0.0028	0.83		-0.35	Yes		total RNA plus/minus TGFbeta	0.331	0.169	5362	969
LMNA	poly/total plus TGFbeta	0.000957	0.77		poly/total minus TGFbeta	0.00282	0.59		0.18	Yes		total RNA plus/minus TGFbeta	0.094	-0.237	37265	6832
KRCC1	poly/total plus TGFbeta	0.00246	-1.61		poly/total minus TGFbeta	0.00282	-1.58		-0.03	Yes		total RNA plus/minus TGFbeta	0.45	-0.179	736	119
MLH3	poly/total plus TGFbeta	0.231	-0.21		poly/total minus TGFbeta	0.00282	-0.95		0.74	Yes		total RNA plus/minus TGFbeta	0.177	0.281	1358	225
PAPD4	poly/total plus TGFbeta	0.00289	-1.3		poly/total minus TGFbeta	0.00283	-1.33		0.03	Yes		total RNA plus/minus TGFbeta	0.569	-0.049	799	134
RER1	poly/total plus TGFbeta	0.00313	0.58		poly/total minus TGFbeta	0.00284	0.62		-0.04	Yes		total RNA plus/minus TGFbeta	0.442	0.079	9743	1738
TRIM13	poly/total plus TGFbeta	0.0769	-0.32		poly/total minus TGFbeta	0.00284	-0.82		0.5	Yes		total RNA plus/minus TGFbeta	0.553	-0.04	1625	279
TTYH3	poly/total plus TGFbeta	0.295	0.09		poly/total minus TGFbeta	0.00285	0.57		-0.48	Yes		total RNA plus/minus TGFbeta	0.00176	0.586	12678	2209
OIP5-AS1	poly/total plus TGFbeta	0.00179	-1.65		poly/total minus TGFbeta	0.00286	-1.48		-0.17	Yes		total RNA plus/minus TGFbeta	0.494	-0.129	635	104
CREG1	poly/total plus TGFbeta	0.0329	-0.44		poly/total minus TGFbeta	0.00286	-0.84		0.4	Yes		total RNA plus/minus TGFbeta	2.19e-05	-1.937	23882	4493
ATXN7L3	poly/total plus TGFbeta	0.0765	0.26		poly/total minus TGFbeta	0.00286	0.62		-0.36	Yes		total RNA plus/minus TGFbeta	0.56	0.03	8765	1574
LOC375295	poly/total plus TGFbeta	0.124	-0.57		poly/total minus TGFbeta	0.00288	-1.75		1.18	Yes		total RNA plus/minus TGFbeta	0.575	0.058	137	22
PRPF31	poly/total plus TGFbeta	0.00159	0.91		poly/total minus TGFbeta	0.00289	0.75		0.16	Yes		total RNA plus/minus TGFbeta	0.225	-0.226	6221	1135
FAM214A	poly/total plus TGFbeta	0.00169	-1.22		poly/total minus TGFbeta	0.00289	-1.08		-0.14	Yes		total RNA plus/minus TGFbeta	0.323	-0.206	494	83
ITGB8	poly/total plus TGFbeta	0.00897	-1.68		poly/total minus TGFbeta	0.00289	-1.34		-0.34	Yes		total RNA plus/minus TGFbeta	0.00257	-1.248	1636	295
KCTD12	poly/total plus TGFbeta	7.21e-05	-1.89		poly/total minus TGFbeta	0.00291	-0.71		-1.18	Yes		total RNA plus/minus TGFbeta	0.0716	-0.307	1282	222
CNPY3	poly/total plus TGFbeta	0.000791	0.94		poly/total minus TGFbeta	0.00291	0.71		0.23	Yes		total RNA plus/minus TGFbeta	0.616	0	7556	1378
IFITM2	poly/total plus TGFbeta	0.00226	0.71		poly/total minus TGFbeta	0.00291	0.68		0.03	Yes		total RNA plus/minus TGFbeta	1.03e-05	-1.801	28702	5587
BRD9	poly/total plus TGFbeta	0.00256	0.94		poly/total minus TGFbeta	0.00291	0.99		-0.05	Yes		total RNA plus/minus TGFbeta	0.271	0.249	4183	755
HCG18	poly/total plus TGFbeta	0.00641	-1.08		poly/total minus TGFbeta	0.00291	-1.33		0.25	Yes		total RNA plus/minus TGFbeta	0.242	0.329	773	128
KIAA1191	poly/total plus TGFbeta	0.00656	-0.69		poly/total minus TGFbeta	0.00291	-0.7		0.01	Yes		total RNA plus/minus TGFbeta	0.00499	-0.571	6383	1108
VPS18	poly/total plus TGFbeta	0.026	0.55		poly/total minus TGFbeta	0.00291	0.87		-0.32	Yes		total RNA plus/minus TGFbeta	0.265	-0.236	4275	781
STRN4	poly/total plus TGFbeta	0.0376	0.41		poly/total minus TGFbeta	0.00291	0.69		-0.28	Yes		total RNA plus/minus TGFbeta	0.0978	-0.316	6316	1161
C6orf108	poly/total plus TGFbeta	0.069	0.48		poly/total minus TGFbeta	0.00291	0.99		-0.51	Yes		total RNA plus/minus TGFbeta	0.308	-0.241	3206	587
SAPCD2	poly/total plus TGFbeta	0.0752	0.57		poly/total minus TGFbeta	0.00291	0.91		-0.34	Yes		total RNA plus/minus TGFbeta	0.00404	-1.15	2982	567
SOCS7	poly/total plus TGFbeta	0.15	-0.11		poly/total minus TGFbeta	0.00291	0.38		-0.49	Yes		total RNA plus/minus TGFbeta	0.363	-0.063	2872	511
ZCRB1	poly/total plus TGFbeta	0.00348	-1.08		poly/total minus TGFbeta	0.00292	-1.14		0.06	Yes		total RNA plus/minus TGFbeta	0.611	0.007	929	151
RAB1B	poly/total plus TGFbeta	0.000287	0.86		poly/total minus TGFbeta	0.00293	0.47		0.39	Yes		total RNA plus/minus TGFbeta	0.0834	-0.216	15655	2863
NTN4	poly/total plus TGFbeta	0.000837	-1.23		poly/total minus TGFbeta	0.00293	-0.9		-0.33	Yes		total RNA plus/minus TGFbeta	0.00315	0.831	1297	204
ALDH18A1	poly/total plus TGFbeta	0.00685	0.42		poly/total minus TGFbeta	0.00293	0.49		-0.07	Yes		total RNA plus/minus TGFbeta	0.144	-0.182	13371	2415
BHLHE40	poly/total plus TGFbeta	0.00793	0.22		poly/total minus TGFbeta	0.00293	-0.69		0.91	Yes		total RNA plus/minus TGFbeta	9.87e-07	2.077	27758	4472
YKT6	poly/total plus TGFbeta	0.00192	0.65		poly/total minus TGFbeta	0.00294	0.71		-0.06	Yes		total RNA plus/minus TGFbeta	0.00747	0.557	8972	1577
ADAM10	poly/total plus TGFbeta	0.000329	-2.12		poly/total minus TGFbeta	0.00296	-1.25		-0.87	Yes		total RNA plus/minus TGFbeta	0.00513	0.718	3614	571
RANBP6	poly/total plus TGFbeta	0.002	-1.28		poly/total minus TGFbeta	0.00296	-1.18		-0.1	Yes		total RNA plus/minus TGFbeta	0.5	0.099	972	161
CLU	poly/total plus TGFbeta	0.172	0.38		poly/total minus TGFbeta	0.00296	-0.43		0.81	Yes		total RNA plus/minus TGFbeta	2.65e-06	-3.702	9162	1846
SGMS1	poly/total plus TGFbeta	0.000743	-1.37		poly/total minus TGFbeta	0.00297	-0.97		-0.4	Yes		total RNA plus/minus TGFbeta	0.122	0.347	1718	280
THUMPD3	poly/total plus TGFbeta	0.00182	-1		poly/total minus TGFbeta	0.00297	-0.89		-0.11	Yes		total RNA plus/minus TGFbeta	0.416	0.12	897	150
CHID1	poly/total plus TGFbeta	0.00208	0.74		poly/total minus TGFbeta	0.00297	0.61		0.13	Yes		total RNA plus/minus TGFbeta	0.0255	-0.419	8456	1542
ANKRD19P	poly/total plus TGFbeta	0.00228	1.02		poly/total minus TGFbeta	0.00297	0.85		0.17	Yes		total RNA plus/minus TGFbeta	0.0966	-0.409	4453	823
GDF15	poly/total plus TGFbeta	0.0199	0.42		poly/total minus TGFbeta	0.00297	0.43		-0.01	Yes		total RNA plus/minus TGFbeta	2.9e-05	-1.369	12275	2351
ITK	poly/total plus TGFbeta	0.178	-0.47		poly/total minus TGFbeta	0.00297	-1.7		1.23	Yes		total RNA plus/minus TGFbeta	0.612	0.011	153	25
SCRIB	poly/total plus TGFbeta	0.38	0.11		poly/total minus TGFbeta	0.00297	0.49		-0.38	Yes		total RNA plus/minus TGFbeta	8.78e-05	-1.253	9168	1750
ZNF592	poly/total plus TGFbeta	0.412	-0.06		poly/total minus TGFbeta	0.00297	0.56		-0.62	Yes		total RNA plus/minus TGFbeta	0.0275	-0.319	3754	684
C1orf27	poly/total plus TGFbeta	0.00112	-1.49		poly/total minus TGFbeta	0.00299	-1.18		-0.31	Yes		total RNA plus/minus TGFbeta	0.138	0.4	1137	183
ANPEP	poly/total plus TGFbeta	0.000271	0.54		poly/total minus TGFbeta	0.003	0.35		0.19	Yes		total RNA plus/minus TGFbeta	2.84e-07	1.871	200594	33081
ITGA2	poly/total plus TGFbeta	6.78e-05	-1.82		poly/total minus TGFbeta	0.00301	-1.01		-0.81	Yes		total RNA plus/minus TGFbeta	8.8e-06	1.825	9146	1359
CSK	poly/total plus TGFbeta	0.023	0.52		poly/total minus TGFbeta	0.00301	0.7		-0.18	Yes		total RNA plus/minus TGFbeta	0.0131	-0.603	5566	1041
SPESP1	poly/total plus TGFbeta	0.00317	-1.03		poly/total minus TGFbeta	0.00302	-1.06		0.03	Yes		total RNA plus/minus TGFbeta	0.0337	0.575	1648	266
HIF1A	poly/total plus TGFbeta	0.000547	-1.66		poly/total minus TGFbeta	0.00303	-1.15		-0.51	Yes		total RNA plus/minus TGFbeta	0.0185	0.526	3833	615
PIAS1	poly/total plus TGFbeta	0.00269	-0.99		poly/total minus TGFbeta	0.00303	-0.98		-0.01	Yes		total RNA plus/minus TGFbeta	0.0429	-0.496	979	172
PAK4	poly/total plus TGFbeta	0.00391	0.53		poly/total minus TGFbeta	0.00303	0.57		-0.04	Yes		total RNA plus/minus TGFbeta	0.0343	0.309	3558	632
CKMT1B	poly/total plus TGFbeta	0.01	0.83		poly/total minus TGFbeta	0.00303	0.55		0.28	Yes		total RNA plus/minus TGFbeta	3.35e-05	-2.175	6535	1292
DUS1L	poly/total plus TGFbeta	0.0418	0.48		poly/total minus TGFbeta	0.00303	0.75		-0.27	Yes		total RNA plus/minus TGFbeta	0.0176	-0.602	4909	910
PWWP2A	poly/total plus TGFbeta	0.0455	-0.7		poly/total minus TGFbeta	0.00303	-1.45		0.75	Yes		total RNA plus/minus TGFbeta	0.575	-0.048	845	141
RPL32	poly/total plus TGFbeta	0.0416	-0.38		poly/total minus TGFbeta	0.00305	-0.76		0.38	Yes		total RNA plus/minus TGFbeta	0.000446	-1.023	31482	5643
CCNG1	poly/total plus TGFbeta	0.0103	-1.03		poly/total minus TGFbeta	0.00306	-0.86		-0.17	Yes		total RNA plus/minus TGFbeta	0.00045	-1.292	3424	613
SPINT2	poly/total plus TGFbeta	0.000534	0.81		poly/total minus TGFbeta	0.00308	0.52		0.29	Yes		total RNA plus/minus TGFbeta	0.0126	-0.371	60534	10995
MTFR1	poly/total plus TGFbeta	0.00228	-0.94		poly/total minus TGFbeta	0.00308	-0.88		-0.06	Yes		total RNA plus/minus TGFbeta	0.558	0.041	928	153
COX7B	poly/total plus TGFbeta	0.00453	-0.99		poly/total minus TGFbeta	0.00308	-0.79		-0.2	Yes		total RNA plus/minus TGFbeta	0.00152	-0.855	4549	799
NDUFS7	poly/total plus TGFbeta	0.0157	0.62		poly/total minus TGFbeta	0.00308	0.68		-0.06	Yes		total RNA plus/minus TGFbeta	0.00199	-0.93	5475	1027
NADK	poly/total plus TGFbeta	0.0234	0.23		poly/total minus TGFbeta	0.00308	0.38		-0.15	Yes		total RNA plus/minus TGFbeta	1.63e-05	-0.958	6310	1178
EGLN2	poly/total plus TGFbeta	0.00214	0.84		poly/total minus TGFbeta	0.00309	0.88		-0.04	Yes		total RNA plus/minus TGFbeta	0.129	0.331	5294	957
PIDD	poly/total plus TGFbeta	0.26	0.35		poly/total minus TGFbeta	0.00309	1.01		-0.66	Yes		total RNA plus/minus TGFbeta	0.00649	-1.214	2267	435
RBCK1	poly/total plus TGFbeta	0.0901	0.25		poly/total minus TGFbeta	0.0031	0.67		-0.42	Yes		total RNA plus/minus TGFbeta	0.176	0.218	7773	1388
C12orf44	poly/total plus TGFbeta	0.000497	0.93		poly/total minus TGFbeta	0.00311	0.59		0.34	Yes		total RNA plus/minus TGFbeta	0.00625	0.481	2809	495
EMC3	poly/total plus TGFbeta	0.00111	0.52		poly/total minus TGFbeta	0.00311	0.4		0.12	Yes		total RNA plus/minus TGFbeta	3.94e-05	-0.858	7783	1444
PTER	poly/total plus TGFbeta	0.00276	-1.26		poly/total minus TGFbeta	0.00311	-1.24		-0.02	Yes		total RNA plus/minus TGFbeta	0.361	0.212	645	106
MAN2C1	poly/total plus TGFbeta	0.00442	0.66		poly/total minus TGFbeta	0.00312	0.73		-0.07	Yes		total RNA plus/minus TGFbeta	0.268	-0.169	1719	311
TOR4A	poly/total plus TGFbeta	0.00908	0.53		poly/total minus TGFbeta	0.00312	0.79		-0.26	Yes		total RNA plus/minus TGFbeta	0.0322	0.459	6422	1137
MED7	poly/total plus TGFbeta	0.0113	-0.91		poly/total minus TGFbeta	0.00312	-1.27		0.36	Yes		total RNA plus/minus TGFbeta	0.342	0.231	607	100
FAM208B	poly/total plus TGFbeta	0.00122	-2.18		poly/total minus TGFbeta	0.00314	-1.31		-0.87	Yes		total RNA plus/minus TGFbeta	0.398	-0.151	2254	377
QRICH1	poly/total plus TGFbeta	0.0129	0.21		poly/total minus TGFbeta	0.00314	0.31		-0.1	Yes		total RNA plus/minus TGFbeta	0.0617	-0.143	5265	937
RBM19	poly/total plus TGFbeta	0.146	0.28		poly/total minus TGFbeta	0.00314	0.91		-0.63	Yes		total RNA plus/minus TGFbeta	0.55	-0.048	1466	265
CYP4B1	poly/total plus TGFbeta	0.44	1		poly/total minus TGFbeta	0.00314	-1.42		2.42	Yes		total RNA plus/minus TGFbeta	0.00588	-7.087	930	191
CNST	poly/total plus TGFbeta	0.00308	-0.95		poly/total minus TGFbeta	0.00317	-0.96		0.01	Yes		total RNA plus/minus TGFbeta	0.562	-0.042	1463	245
PTPLB	poly/total plus TGFbeta	0.000781	-2.47		poly/total minus TGFbeta	0.00318	-1.76		-0.71	Yes		total RNA plus/minus TGFbeta	0.131	-0.616	571	95
PTMS	poly/total plus TGFbeta	0.00211	1.1		poly/total minus TGFbeta	0.00318	1.01		0.09	Yes		total RNA plus/minus TGFbeta	0.6	-0.016	15421	2836
TXNRD2	poly/total plus TGFbeta	0.0057	0.96		poly/total minus TGFbeta	0.00318	0.89		0.07	Yes		total RNA plus/minus TGFbeta	0.0271	-0.674	3597	668
UBXN6	poly/total plus TGFbeta	0.00641	0.62		poly/total minus TGFbeta	0.00318	0.62		0	Yes		total RNA plus/minus TGFbeta	0.00968	-0.56	7311	1362
HSF1	poly/total plus TGFbeta	0.0145	0.44		poly/total minus TGFbeta	0.00318	0.49		-0.05	Yes		total RNA plus/minus TGFbeta	0.000512	-0.821	10784	2004
DAB2IP	poly/total plus TGFbeta	0.0322	0.43		poly/total minus TGFbeta	0.00318	0.57		-0.14	Yes		total RNA plus/minus TGFbeta	0.00104	-0.867	7513	1412
ZNF284	poly/total plus TGFbeta	0.00254	-1.68		poly/total minus TGFbeta	0.00319	-1.61		-0.07	Yes		total RNA plus/minus TGFbeta	0.603	-0.019	160	25
USP11	poly/total plus TGFbeta	0.00224	0.87		poly/total minus TGFbeta	0.00321	0.81		0.06	Yes		total RNA plus/minus TGFbeta	0.0163	0.535	1390	246
KLF16	poly/total plus TGFbeta	0.00241	0.83		poly/total minus TGFbeta	0.00321	0.69		0.14	Yes		total RNA plus/minus TGFbeta	0.0574	-0.392	6327	1172
BTG1	poly/total plus TGFbeta	0.0762	0.24		poly/total minus TGFbeta	0.00321	-0.54		0.78	Yes		total RNA plus/minus TGFbeta	0.000726	-0.69	10728	1914
PHC2	poly/total plus TGFbeta	0.00198	0.44		poly/total minus TGFbeta	0.00322	0.43		0.01	Yes		total RNA plus/minus TGFbeta	0.0469	0.224	19864	3491
BIRC3	poly/total plus TGFbeta	0.00226	-1.5		poly/total minus TGFbeta	0.00322	-1.39		-0.11	Yes		total RNA plus/minus TGFbeta	0.000191	-2.222	3975	750
DUS3L	poly/total plus TGFbeta	0.0197	0.52		poly/total minus TGFbeta	0.00322	0.83		-0.31	Yes		total RNA plus/minus TGFbeta	0.000518	-1.101	2292	438
SCAF1	poly/total plus TGFbeta	0.0525	0.34		poly/total minus TGFbeta	0.00322	0.63		-0.29	Yes		total RNA plus/minus TGFbeta	0.0912	-0.297	7288	1342
RABGAP1L	poly/total plus TGFbeta	0.12	-0.42		poly/total minus TGFbeta	0.00322	-1.23		0.81	Yes		total RNA plus/minus TGFbeta	0.53	0.081	678	111
VMP1	poly/total plus TGFbeta	0.000473	-1.12		poly/total minus TGFbeta	0.00323	-0.96		-0.16	Yes		total RNA plus/minus TGFbeta	0.000241	1.042	6864	1062
SPR	poly/total plus TGFbeta	0.00145	0.81		poly/total minus TGFbeta	0.00323	0.67		0.14	Yes		total RNA plus/minus TGFbeta	0.000816	-0.82	3019	563
PPWD1	poly/total plus TGFbeta	0.00204	-1.38		poly/total minus TGFbeta	0.00323	-1.25		-0.13	Yes		total RNA plus/minus TGFbeta	0.325	0.244	478	79
PIK3R1	poly/total plus TGFbeta	0.00256	-1.04		poly/total minus TGFbeta	0.00323	-0.9		-0.14	Yes		total RNA plus/minus TGFbeta	0.252	-0.191	4248	732
CD2BP2	poly/total plus TGFbeta	0.00313	0.75		poly/total minus TGFbeta	0.00323	0.75		0	Yes		total RNA plus/minus TGFbeta	0.53	-0.056	5995	1099
C10orf54	poly/total plus TGFbeta	0.011	0.58		poly/total minus TGFbeta	0.00323	0.69		-0.11	Yes		total RNA plus/minus TGFbeta	0.0713	-0.365	6134	1119
RNF43	poly/total plus TGFbeta	0.317	0.12		poly/total minus TGFbeta	0.00323	0.67		-0.55	Yes		total RNA plus/minus TGFbeta	0.0287	-0.383	2011	369
TP53I3	poly/total plus TGFbeta	0.000425	0.61		poly/total minus TGFbeta	0.00324	0.73		-0.12	Yes		total RNA plus/minus TGFbeta	4.99e-06	2.052	17185	2852
CNEP1R1	poly/total plus TGFbeta	0.00469	-0.69		poly/total minus TGFbeta	0.00324	-0.77		0.08	Yes		total RNA plus/minus TGFbeta	0.00191	0.799	436	70
ASCC2	poly/total plus TGFbeta	0.00527	0.75		poly/total minus TGFbeta	0.00324	0.83		-0.08	Yes		total RNA plus/minus TGFbeta	0.558	-0.044	4896	891
ZC3H18	poly/total plus TGFbeta	0.00372	0.55		poly/total minus TGFbeta	0.00325	0.58		-0.03	Yes		total RNA plus/minus TGFbeta	0.39	-0.09	3659	664
RPL27	poly/total plus TGFbeta	0.0257	-0.67		poly/total minus TGFbeta	0.00325	-1.15		0.48	Yes		total RNA plus/minus TGFbeta	0.0282	-0.666	18240	3124
AGFG1	poly/total plus TGFbeta	0.00204	-0.85		poly/total minus TGFbeta	0.00327	-0.77		-0.08	Yes		total RNA plus/minus TGFbeta	0.348	-0.139	2231	378
SASS6	poly/total plus TGFbeta	0.00631	-1.42		poly/total minus TGFbeta	0.00327	-1.69		0.27	Yes		total RNA plus/minus TGFbeta	0.324	0.331	136	22
EIF5	poly/total plus TGFbeta	0.0242	-0.52		poly/total minus TGFbeta	0.00328	-0.92		0.4	Yes		total RNA plus/minus TGFbeta	0.453	-0.09	4595	776
VPS36	poly/total plus TGFbeta	0.0042	-1.2		poly/total minus TGFbeta	0.0033	-1.3		0.1	Yes		total RNA plus/minus TGFbeta	0.533	-0.084	856	144
TRIQK	poly/total plus TGFbeta	0.00702	-1.33		poly/total minus TGFbeta	0.00332	-1.62		0.29	Yes		total RNA plus/minus TGFbeta	0.348	-0.293	356	60
ATAD3B	poly/total plus TGFbeta	0.000832	0.51		poly/total minus TGFbeta	0.00334	0.36		0.15	Yes		total RNA plus/minus TGFbeta	0.00679	-0.295	2352	426
CAST	poly/total plus TGFbeta	0.00214	-0.99		poly/total minus TGFbeta	0.00334	-0.68		-0.31	Yes		total RNA plus/minus TGFbeta	0.00372	-0.616	5962	1047
ATP8B1	poly/total plus TGFbeta	0.0104	-0.84		poly/total minus TGFbeta	0.00334	-1.13		0.29	Yes		total RNA plus/minus TGFbeta	0.0032	-1.065	185	33
FLJ39653	poly/total plus TGFbeta	0.0105	-1.34		poly/total minus TGFbeta	0.00334	-1.8		0.46	Yes		total RNA plus/minus TGFbeta	0.0134	-1.255	5046	865
NDUFB1	poly/total plus TGFbeta	0.02	-0.49		poly/total minus TGFbeta	0.00334	-0.79		0.3	Yes		total RNA plus/minus TGFbeta	0.0745	-0.345	1062	184
TXNIP	poly/total plus TGFbeta	0.0418	0.26		poly/total minus TGFbeta	0.00334	-0.52		0.78	Yes		total RNA plus/minus TGFbeta	0.0325	-0.291	47903	8342
TNFSF12	poly/total plus TGFbeta	0.000975	0.74		poly/total minus TGFbeta	0.00335	0.55		0.19	Yes		total RNA plus/minus TGFbeta	0.00186	0.577	1115	194
NDUFA9	poly/total plus TGFbeta	0.00268	0.76		poly/total minus TGFbeta	0.00335	0.61		0.15	Yes		total RNA plus/minus TGFbeta	0.00745	-0.596	7590	1387
TRAF7	poly/total plus TGFbeta	0.212	-0.18		poly/total minus TGFbeta	0.00335	0.46		-0.64	Yes		total RNA plus/minus TGFbeta	0.00026	-0.903	10628	1993
SSX2IP	poly/total plus TGFbeta	0.00354	-1.12		poly/total minus TGFbeta	0.00336	-1.15		0.03	Yes		total RNA plus/minus TGFbeta	0.597	0.02	387	63
EVL	poly/total plus TGFbeta	0.061	0.46		poly/total minus TGFbeta	0.00336	1.02		-0.56	Yes		total RNA plus/minus TGFbeta	0.4	0.171	3246	589
PPP3CA	poly/total plus TGFbeta	0.000832	-1.02		poly/total minus TGFbeta	0.00337	-0.73		-0.29	Yes		total RNA plus/minus TGFbeta	0.00302	0.696	1706	274
RSL24D1	poly/total plus TGFbeta	0.00178	-1.1		poly/total minus TGFbeta	0.00337	-0.94		-0.16	Yes		total RNA plus/minus TGFbeta	0.192	-0.278	1700	288
RNF40	poly/total plus TGFbeta	0.00526	0.6		poly/total minus TGFbeta	0.00337	0.61		-0.01	Yes		total RNA plus/minus TGFbeta	0.0923	-0.29	7968	1460
TRIM47	poly/total plus TGFbeta	0.00721	0.72		poly/total minus TGFbeta	0.00337	0.54		0.18	Yes		total RNA plus/minus TGFbeta	9.74e-05	-1.481	7306	1406
SUPT5H	poly/total plus TGFbeta	0.00815	0.6		poly/total minus TGFbeta	0.00337	0.65		-0.05	Yes		total RNA plus/minus TGFbeta	0.0472	-0.393	6718	1241
FKBP4	poly/total plus TGFbeta	0.0123	0.49		poly/total minus TGFbeta	0.00337	0.52		-0.03	Yes		total RNA plus/minus TGFbeta	0.000938	-0.788	9340	1736
ACAA1	poly/total plus TGFbeta	0.0385	0.55		poly/total minus TGFbeta	0.00337	0.95		-0.4	Yes		total RNA plus/minus TGFbeta	0.369	-0.189	3369	620
THEM6	poly/total plus TGFbeta	0.15	0.33		poly/total minus TGFbeta	0.00337	0.54		-0.21	Yes		total RNA plus/minus TGFbeta	4.18e-05	-1.917	6585	1287
STUB1	poly/total plus TGFbeta	0.00402	0.65		poly/total minus TGFbeta	0.00338	0.58		0.07	Yes		total RNA plus/minus TGFbeta	0.0108	-0.517	8183	1510
SLC2A9	poly/total plus TGFbeta	0.0462	-0.27		poly/total minus TGFbeta	0.00338	0.55		-0.82	Yes		total RNA plus/minus TGFbeta	0.0826	0.236	2496	435
PTK7	poly/total plus TGFbeta	0.361	0.06		poly/total minus TGFbeta	0.00338	0.47		-0.41	Yes		total RNA plus/minus TGFbeta	0.00128	0.523	17548	3029
EI24	poly/total plus TGFbeta	0.000462	0.93		poly/total minus TGFbeta	0.0034	0.52		0.41	Yes		total RNA plus/minus TGFbeta	0.0246	-0.366	11486	2089
EHD2	poly/total plus TGFbeta	0.000465	0.59		poly/total minus TGFbeta	0.0034	0.38		0.21	Yes		total RNA plus/minus TGFbeta	0.314	0.081	24336	4351
URGCP	poly/total plus TGFbeta	0.00603	0.65		poly/total minus TGFbeta	0.0034	0.68		-0.03	Yes		total RNA plus/minus TGFbeta	0.116	-0.299	6403	1177
PDDC1	poly/total plus TGFbeta	0.0249	0.51		poly/total minus TGFbeta	0.0034	0.77		-0.26	Yes		total RNA plus/minus TGFbeta	0.271	-0.21	5001	919
ATP6V1B1	poly/total plus TGFbeta	0.159	-0.54		poly/total minus TGFbeta	0.0034	-1.79		1.25	Yes		total RNA plus/minus TGFbeta	0.000909	-2.169	131	25
ITGAV	poly/total plus TGFbeta	0.00052	-1.87		poly/total minus TGFbeta	0.00342	-1.18		-0.69	Yes		total RNA plus/minus TGFbeta	9.85e-05	2.152	11470	1659
RPS26	poly/total plus TGFbeta	0.132	-0.29		poly/total minus TGFbeta	0.00342	-0.86		0.57	Yes		total RNA plus/minus TGFbeta	0.00232	-0.876	20707	3722
CRLF3	poly/total plus TGFbeta	0.00148	-1.06		poly/total minus TGFbeta	0.00343	-0.87		-0.19	Yes		total RNA plus/minus TGFbeta	0.0319	0.494	503	81
IL17RA	poly/total plus TGFbeta	0.00604	0.29		poly/total minus TGFbeta	0.00343	0.33		-0.04	Yes		total RNA plus/minus TGFbeta	0.526	-0.023	7623	1350
AK1	poly/total plus TGFbeta	0.0163	0.64		poly/total minus TGFbeta	0.00343	0.74		-0.1	Yes		total RNA plus/minus TGFbeta	0.0112	-0.693	4677	879
GOT2	poly/total plus TGFbeta	0.0122	0.4		poly/total minus TGFbeta	0.00344	0.42		-0.02	Yes		total RNA plus/minus TGFbeta	0.000228	-0.831	13909	2571
ERP29	poly/total plus TGFbeta	0.000146	0.95		poly/total minus TGFbeta	0.00345	0.45		0.5	Yes		total RNA plus/minus TGFbeta	0.476	-0.05	17766	3218
EFHD2	poly/total plus TGFbeta	0.00422	0.46		poly/total minus TGFbeta	0.00345	0.51		-0.05	Yes		total RNA plus/minus TGFbeta	0.291	0.12	12969	2306
PITX1	poly/total plus TGFbeta	0.0334	0.43		poly/total minus TGFbeta	0.00345	0.58		-0.15	Yes		total RNA plus/minus TGFbeta	0.00216	-0.766	7174	1345
C7orf60	poly/total plus TGFbeta	0.0339	-0.78		poly/total minus TGFbeta	0.00345	-1.44		0.66	Yes		total RNA plus/minus TGFbeta	0.0545	0.705	316	50
ATF6B	poly/total plus TGFbeta	0.00428	0.6		poly/total minus TGFbeta	0.00346	0.62		-0.02	Yes		total RNA plus/minus TGFbeta	0.394	-0.107	8305	1500
LEPREL2	poly/total plus TGFbeta	0.00545	0.68		poly/total minus TGFbeta	0.00346	1.26		-0.58	Yes		total RNA plus/minus TGFbeta	0.000556	1.63	4211	721
RPS14	poly/total plus TGFbeta	0.0394	-0.45		poly/total minus TGFbeta	0.00346	-0.87		0.42	Yes		total RNA plus/minus TGFbeta	0.00185	-0.923	50067	8898
DNAJC14	poly/total plus TGFbeta	0.0476	0.24		poly/total minus TGFbeta	0.00346	0.48		-0.24	Yes		total RNA plus/minus TGFbeta	0.218	0.133	4140	736
MTSS1	poly/total plus TGFbeta	0.0511	-0.43		poly/total minus TGFbeta	0.00346	-0.89		0.46	Yes		total RNA plus/minus TGFbeta	0.107	-0.346	1361	233
SP3	poly/total plus TGFbeta	0.000763	-1.57		poly/total minus TGFbeta	0.00348	-1.08		-0.49	Yes		total RNA plus/minus TGFbeta	0.534	-0.07	1441	241
POLRMT	poly/total plus TGFbeta	0.0164	0.52		poly/total minus TGFbeta	0.00348	0.59		-0.07	Yes		total RNA plus/minus TGFbeta	0.0022	-0.773	7119	1334
PLK2	poly/total plus TGFbeta	0.103	-0.51		poly/total minus TGFbeta	0.00348	-1.3		0.79	Yes		total RNA plus/minus TGFbeta	0.0262	-0.672	2060	358
MLF2	poly/total plus TGFbeta	0.00398	0.49		poly/total minus TGFbeta	0.00349	0.5		-0.01	Yes		total RNA plus/minus TGFbeta	0.471	-0.058	12618	2266
WWP1	poly/total plus TGFbeta	0.00479	-1.23		poly/total minus TGFbeta	0.00349	-1.35		0.12	Yes		total RNA plus/minus TGFbeta	0.544	0.078	619	103
TAF1D	poly/total plus TGFbeta	0.00592	-1.98		poly/total minus TGFbeta	0.00349	-2.44		0.46	Yes		total RNA plus/minus TGFbeta	0.434	-0.182	1073	174
FERMT2	poly/total plus TGFbeta	0.0114	-1.04		poly/total minus TGFbeta	0.00349	-1.41		0.37	Yes		total RNA plus/minus TGFbeta	0.00757	1.129	606	94
ZBTB41	poly/total plus TGFbeta	0.0125	-0.97		poly/total minus TGFbeta	0.00349	-1.36		0.39	Yes		total RNA plus/minus TGFbeta	0.352	0.246	526	86
ACLY	poly/total plus TGFbeta	0.456	-0.03		poly/total minus TGFbeta	0.00349	0.3		-0.33	Yes		total RNA plus/minus TGFbeta	2.08e-05	0.746	14796	2519
KIAA1522	poly/total plus TGFbeta	0.546	0.01		poly/total minus TGFbeta	0.00349	0.33		-0.32	Yes		total RNA plus/minus TGFbeta	5.92e-06	-1.493	18389	3535
DEK	poly/total plus TGFbeta	0.00303	-1.64		poly/total minus TGFbeta	0.0035	-1.54		-0.1	Yes		total RNA plus/minus TGFbeta	0.561	-0.051	1834	304
NCOA7	poly/total plus TGFbeta	0.00597	-1.2		poly/total minus TGFbeta	0.0035	-1.38		0.18	Yes		total RNA plus/minus TGFbeta	0.000462	-1.929	2502	474
MIR595	poly/total plus TGFbeta	0.0611	-0.7		poly/total minus TGFbeta	0.0035	-1.55		0.85	Yes		total RNA plus/minus TGFbeta	0.418	-0.217	152	25
GREB1	poly/total plus TGFbeta	0.0844	-0.57		poly/total minus TGFbeta	0.0035	-1.4		0.83	Yes		total RNA plus/minus TGFbeta	1.63e-05	-3.608	1056	212
ZNF644	poly/total plus TGFbeta	0.000722	-2.01		poly/total minus TGFbeta	0.00351	-1.36		-0.65	Yes		total RNA plus/minus TGFbeta	0.376	0.226	1050	172
TFRC	poly/total plus TGFbeta	0.00299	-0.87		poly/total minus TGFbeta	0.00351	-0.55		-0.32	Yes		total RNA plus/minus TGFbeta	0.000167	-1.028	7646	1380
RAB11FIP2	poly/total plus TGFbeta	0.0065	-1.19		poly/total minus TGFbeta	0.00351	-1.4		0.21	Yes		total RNA plus/minus TGFbeta	0.469	-0.151	418	71
FGD5-AS1	poly/total plus TGFbeta	0.000482	-1.14		poly/total minus TGFbeta	0.00352	-0.69		-0.45	Yes		total RNA plus/minus TGFbeta	0.352	0.126	3173	530
VTI1A	poly/total plus TGFbeta	0.00458	-0.79		poly/total minus TGFbeta	0.00353	-0.85		0.06	Yes		total RNA plus/minus TGFbeta	0.328	-0.168	1018	170
PPP2R5D	poly/total plus TGFbeta	0.0307	0.53		poly/total minus TGFbeta	0.00353	0.89		-0.36	Yes		total RNA plus/minus TGFbeta	0.616	0	4011	718
EMP1	poly/total plus TGFbeta	0.165	-0.09		poly/total minus TGFbeta	0.00353	-0.42		0.33	Yes		total RNA plus/minus TGFbeta	4.86e-05	0.729	27647	4591
TMEM30A	poly/total plus TGFbeta	0.0032	-0.97		poly/total minus TGFbeta	0.00354	-0.96		-0.01	Yes		total RNA plus/minus TGFbeta	0.0507	0.484	9691	1570
CTC1	poly/total plus TGFbeta	0.0286	0.26		poly/total minus TGFbeta	0.00354	0.45		-0.19	Yes		total RNA plus/minus TGFbeta	0.00694	-0.366	1391	254
TRIM16	poly/total plus TGFbeta	0.311	0.05		poly/total minus TGFbeta	0.00354	0.26		-0.21	Yes		total RNA plus/minus TGFbeta	0.00128	0.304	5469	947
HIRA	poly/total plus TGFbeta	0.53	-0.02		poly/total minus TGFbeta	0.00354	0.54		-0.56	Yes		total RNA plus/minus TGFbeta	0.0172	-0.362	2615	480
ZNF140	poly/total plus TGFbeta	0.135	-0.57		poly/total minus TGFbeta	0.00355	-1.72		1.15	Yes		total RNA plus/minus TGFbeta	0.603	0.022	144	23
MDM2	poly/total plus TGFbeta	0.00552	-1.08		poly/total minus TGFbeta	0.00356	-0.88		-0.2	Yes		total RNA plus/minus TGFbeta	0.00406	-0.793	3417	605
MYEOV2	poly/total plus TGFbeta	0.0117	-1.03		poly/total minus TGFbeta	0.00356	-1.55		0.52	Yes		total RNA plus/minus TGFbeta	0.528	-0.078	1898	312
TPCN2	poly/total plus TGFbeta	0.0289	0.36		poly/total minus TGFbeta	0.00356	0.62		-0.26	Yes		total RNA plus/minus TGFbeta	0.083	0.267	2311	408
LOC339803	poly/total plus TGFbeta	0.551	0.03		poly/total minus TGFbeta	0.00356	-1.34		1.37	Yes		total RNA plus/minus TGFbeta	0.331	-0.262	398	66
ATP2B4	poly/total plus TGFbeta	0.000937	-1.27		poly/total minus TGFbeta	0.00357	-0.92		-0.35	Yes		total RNA plus/minus TGFbeta	0.314	0.19	10573	1743
FAM73A	poly/total plus TGFbeta	0.00195	-1.29		poly/total minus TGFbeta	0.00358	-1.12		-0.17	Yes		total RNA plus/minus TGFbeta	0.3	0.244	608	98
PTAFR	poly/total plus TGFbeta	0.00426	0.8		poly/total minus TGFbeta	0.00359	0.73		0.07	Yes		total RNA plus/minus TGFbeta	0.0458	-0.465	5199	963
MPDZ	poly/total plus TGFbeta	0.000255	-1.54		poly/total minus TGFbeta	0.00361	-0.79		-0.75	Yes		total RNA plus/minus TGFbeta	0.00731	0.646	743	119
TPRG1L	poly/total plus TGFbeta	0.00219	0.42		poly/total minus TGFbeta	0.00361	0.38		0.04	Yes		total RNA plus/minus TGFbeta	6.33e-06	-1.188	4530	860
PSEN2	poly/total plus TGFbeta	0.00472	0.59		poly/total minus TGFbeta	0.00361	0.6		-0.01	Yes		total RNA plus/minus TGFbeta	0.23	-0.184	8263	1495
ASUN	poly/total plus TGFbeta	0.00536	-1.15		poly/total minus TGFbeta	0.00361	-1.28		0.13	Yes		total RNA plus/minus TGFbeta	0.121	-0.482	828	138
SEPN1	poly/total plus TGFbeta	0.00726	0.39		poly/total minus TGFbeta	0.00361	0.48		-0.09	Yes		total RNA plus/minus TGFbeta	0.306	0.109	14079	2485
ALDH7A1	poly/total plus TGFbeta	0.0135	0.6		poly/total minus TGFbeta	0.00361	0.71		-0.11	Yes		total RNA plus/minus TGFbeta	0.048	-0.444	5343	984
SLC1A5	poly/total plus TGFbeta	0.0568	0.3		poly/total minus TGFbeta	0.00361	0.63		-0.33	Yes		total RNA plus/minus TGFbeta	0.114	-0.244	56652	10254
DSEL	poly/total plus TGFbeta	0.0594	-0.53		poly/total minus TGFbeta	0.00361	-1.16		0.63	Yes		total RNA plus/minus TGFbeta	0.0013	-1.329	690	125
RAB43	poly/total plus TGFbeta	0.508	-0.04		poly/total minus TGFbeta	0.00361	0.75		-0.79	Yes		total RNA plus/minus TGFbeta	0.0231	0.488	5987	1058
CNPY2	poly/total plus TGFbeta	0.000497	0.53		poly/total minus TGFbeta	0.00362	0.32		0.21	Yes		total RNA plus/minus TGFbeta	0.00187	-0.349	7291	1322
EGR3	poly/total plus TGFbeta	0.544	0.06		poly/total minus TGFbeta	0.00362	-2.81		2.87	Yes		total RNA plus/minus TGFbeta	0.00706	-1.67	678	124
AKT1S1	poly/total plus TGFbeta	0.0255	0.54		poly/total minus TGFbeta	0.00363	0.68		-0.14	Yes		total RNA plus/minus TGFbeta	0.00624	-0.741	5185	975
IPO7	poly/total plus TGFbeta	0.0025	-1.24		poly/total minus TGFbeta	0.00364	-1.14		-0.1	Yes		total RNA plus/minus TGFbeta	0.512	-0.092	5621	946
LRRC59	poly/total plus TGFbeta	0.00682	0.4		poly/total minus TGFbeta	0.00364	0.5		-0.1	Yes		total RNA plus/minus TGFbeta	0.0651	0.247	13528	2382
SLC35A3	poly/total plus TGFbeta	0.0202	-1.42		poly/total minus TGFbeta	0.00365	-2.22		0.8	Yes		total RNA plus/minus TGFbeta	0.363	0.392	155	22
FGF1	poly/total plus TGFbeta	0.219	-0.43		poly/total minus TGFbeta	0.00365	-1.73		1.3	Yes		total RNA plus/minus TGFbeta	0.000613	-2.309	164	32
HTRA1	poly/total plus TGFbeta	7.67e-05	0.82		poly/total minus TGFbeta	0.00366	0.37		0.45	Yes		total RNA plus/minus TGFbeta	0.00157	0.408	30745	5342
IER5	poly/total plus TGFbeta	0.00226	0.52		poly/total minus TGFbeta	0.00366	0.47		0.05	Yes		total RNA plus/minus TGFbeta	0.52	-0.038	14318	2573
DAXX	poly/total plus TGFbeta	0.00367	0.44		poly/total minus TGFbeta	0.00366	0.45		-0.01	Yes		total RNA plus/minus TGFbeta	0.00555	-0.386	5698	1043
SREBF1	poly/total plus TGFbeta	0.0674	0.26		poly/total minus TGFbeta	0.00366	0.53		-0.27	Yes		total RNA plus/minus TGFbeta	0.00118	-0.671	30912	5684
CLIP2	poly/total plus TGFbeta	0.284	0.2		poly/total minus TGFbeta	0.00366	0.87		-0.67	Yes		total RNA plus/minus TGFbeta	0.389	-0.163	3608	666
CCDC64	poly/total plus TGFbeta	0.559	-0.02		poly/total minus TGFbeta	0.00366	0.46		-0.48	Yes		total RNA plus/minus TGFbeta	1.02e-05	-2.663	7650	1531
CADM3	poly/total plus TGFbeta	0.00307	0.72		poly/total minus TGFbeta	0.00367	0.7		0.02	Yes		total RNA plus/minus TGFbeta	1.99e-06	2.784	3300	537
IL6ST	poly/total plus TGFbeta	0.00335	-1.24		poly/total minus TGFbeta	0.00367	-1.23		-0.01	Yes		total RNA plus/minus TGFbeta	0.6	-0.019	4683	776
TADA3	poly/total plus TGFbeta	0.0209	0.41		poly/total minus TGFbeta	0.00368	0.7		-0.29	Yes		total RNA plus/minus TGFbeta	0.0576	0.36	7196	1268
LASP1	poly/total plus TGFbeta	0.00708	0.33		poly/total minus TGFbeta	0.0037	0.47		-0.14	Yes		total RNA plus/minus TGFbeta	0.00172	0.507	17352	3041
RPS6KA1	poly/total plus TGFbeta	0.0378	0.43		poly/total minus TGFbeta	0.0037	0.54		-0.11	Yes		total RNA plus/minus TGFbeta	0.000456	-1.038	7427	1398
IKBKE	poly/total plus TGFbeta	0.116	0.26		poly/total minus TGFbeta	0.0037	0.72		-0.46	Yes		total RNA plus/minus TGFbeta	0.00946	-0.558	2109	390
CTNNBL1	poly/total plus TGFbeta	0.000482	0.92		poly/total minus TGFbeta	0.00372	0.56		0.36	Yes		total RNA plus/minus TGFbeta	0.529	0.039	1626	294
PHF15	poly/total plus TGFbeta	0.0283	-0.26		poly/total minus TGFbeta	0.00373	0.38		-0.64	Yes		total RNA plus/minus TGFbeta	0.141	-0.146	18559	3319
NOP56	poly/total plus TGFbeta	0.000745	0.81		poly/total minus TGFbeta	0.00376	0.47		0.34	Yes		total RNA plus/minus TGFbeta	0.00249	-0.574	12309	2268
WDR91	poly/total plus TGFbeta	0.0105	0.51		poly/total minus TGFbeta	0.00376	0.67		-0.16	Yes		total RNA plus/minus TGFbeta	0.532	0.045	1452	258
SART3	poly/total plus TGFbeta	0.261	0.1		poly/total minus TGFbeta	0.00376	0.45		-0.35	Yes		total RNA plus/minus TGFbeta	0.0518	-0.226	3096	564
HAUS5	poly/total plus TGFbeta	0.512	-0.04		poly/total minus TGFbeta	0.00376	0.88		-0.92	Yes		total RNA plus/minus TGFbeta	0.131	0.323	521	94
EIF2AK2	poly/total plus TGFbeta	0.00326	-1.11		poly/total minus TGFbeta	0.00377	-1.09		-0.02	Yes		total RNA plus/minus TGFbeta	0.34	0.211	436	70
RPLP1	poly/total plus TGFbeta	0.344	-0.09		poly/total minus TGFbeta	0.00378	-0.54		0.45	Yes		total RNA plus/minus TGFbeta	0.000156	-0.938	42563	7657
PHF23	poly/total plus TGFbeta	0.0426	0.38		poly/total minus TGFbeta	0.0038	0.75		-0.37	Yes		total RNA plus/minus TGFbeta	0.281	0.189	5680	1021
MFSD2A	poly/total plus TGFbeta	0.00133	0.75		poly/total minus TGFbeta	0.00381	0.38		0.37	Yes		total RNA plus/minus TGFbeta	2.16e-05	-1.366	14241	2717
CCDC137	poly/total plus TGFbeta	0.0137	0.7		poly/total minus TGFbeta	0.00381	1.01		-0.31	Yes		total RNA plus/minus TGFbeta	0.358	0.205	3257	592
TAP1	poly/total plus TGFbeta	0.0141	0.5		poly/total minus TGFbeta	0.00381	0.36		0.14	Yes		total RNA plus/minus TGFbeta	4.47e-06	-2.012	14039	2739
SMAD5	poly/total plus TGFbeta	0.00361	-1.13		poly/total minus TGFbeta	0.00382	-1.14		0.01	Yes		total RNA plus/minus TGFbeta	0.608	0.009	2908	489
ARHGAP5	poly/total plus TGFbeta	0.00376	-1.6		poly/total minus TGFbeta	0.00382	-1.42		-0.18	Yes		total RNA plus/minus TGFbeta	0.281	-0.256	1815	304
S100A6	poly/total plus TGFbeta	0.0123	0.49		poly/total minus TGFbeta	0.00385	0.66		-0.17	Yes		total RNA plus/minus TGFbeta	0.0283	-0.401	115387	20949
PLEKHF1	poly/total plus TGFbeta	0.109	0.4		poly/total minus TGFbeta	0.00385	1.08		-0.68	Yes		total RNA plus/minus TGFbeta	0.000259	-1.711	858	172
FAM176C	poly/total plus TGFbeta	0.0021	0.56		poly/total minus TGFbeta	0.00386	0.49		0.07	Yes		total RNA plus/minus TGFbeta	9.5e-07	-2.328	4440	880
AKIRIN1	poly/total plus TGFbeta	0.0514	-0.31		poly/total minus TGFbeta	0.00386	-0.62		0.31	Yes		total RNA plus/minus TGFbeta	0.515	0.049	2257	385
FAM168B	poly/total plus TGFbeta	0.0566	0.29		poly/total minus TGFbeta	0.00386	0.61		-0.32	Yes		total RNA plus/minus TGFbeta	0.241	0.173	8405	1498
RIC8A	poly/total plus TGFbeta	0.0607	0.24		poly/total minus TGFbeta	0.00386	0.55		-0.31	Yes		total RNA plus/minus TGFbeta	0.0619	0.278	10873	1902
RPS6	poly/total plus TGFbeta	0.195	-0.17		poly/total minus TGFbeta	0.00386	-0.61		0.44	Yes		total RNA plus/minus TGFbeta	0.000594	-0.828	66385	11856
RPL37A	poly/total plus TGFbeta	0.484	-0.04		poly/total minus TGFbeta	0.00386	-0.59		0.55	Yes		total RNA plus/minus TGFbeta	0.000467	-0.843	54165	9701
AFF4	poly/total plus TGFbeta	0.000662	-1.28		poly/total minus TGFbeta	0.00388	-0.95		-0.33	Yes		total RNA plus/minus TGFbeta	0.00621	0.611	4991	801
ITGA3	poly/total plus TGFbeta	0.0138	0.25		poly/total minus TGFbeta	0.00388	0.36		-0.11	Yes		total RNA plus/minus TGFbeta	0.000876	0.455	80843	14054
EIF3G	poly/total plus TGFbeta	0.0151	0.47		poly/total minus TGFbeta	0.00388	0.52		-0.05	Yes		total RNA plus/minus TGFbeta	0.00171	-0.717	8881	1646
DANCR	poly/total plus TGFbeta	0.157	-0.35		poly/total minus TGFbeta	0.00388	-0.73		0.38	Yes		total RNA plus/minus TGFbeta	0.00017	-1.485	4097	752
SSB	poly/total plus TGFbeta	0.000832	-1.49		poly/total minus TGFbeta	0.00389	-1.02		-0.47	Yes		total RNA plus/minus TGFbeta	0.0615	0.496	1190	191
USP25	poly/total plus TGFbeta	0.00187	-1.33		poly/total minus TGFbeta	0.00389	-1.11		-0.22	Yes		total RNA plus/minus TGFbeta	0.485	0.112	1004	166
WRNIP1	poly/total plus TGFbeta	0.0164	0.65		poly/total minus TGFbeta	0.0039	0.91		-0.26	Yes		total RNA plus/minus TGFbeta	0.592	0.023	3683	671
SLC27A4	poly/total plus TGFbeta	0.00353	0.62		poly/total minus TGFbeta	0.00391	0.54		0.08	Yes		total RNA plus/minus TGFbeta	0.0184	-0.429	9197	1673
TMCC3	poly/total plus TGFbeta	0.0594	-0.62		poly/total minus TGFbeta	0.00391	-1.32		0.7	Yes		total RNA plus/minus TGFbeta	0.394	0.21	427	72
ANKRD54	poly/total plus TGFbeta	0.000476	0.87		poly/total minus TGFbeta	0.00392	0.51		0.36	Yes		total RNA plus/minus TGFbeta	0.045	-0.274	1562	284
HDAC8	poly/total plus TGFbeta	0.0244	0.47		poly/total minus TGFbeta	0.00392	0.76		-0.29	Yes		total RNA plus/minus TGFbeta	0.00428	0.703	1469	254
DCAF11	poly/total plus TGFbeta	0.0812	0.41		poly/total minus TGFbeta	0.00392	0.72		-0.31	Yes		total RNA plus/minus TGFbeta	0.00704	-0.782	4444	831
TOMM5	poly/total plus TGFbeta	0.00676	-0.58		poly/total minus TGFbeta	0.00393	-0.67		0.09	Yes		total RNA plus/minus TGFbeta	0.0689	-0.317	2528	436
TMEM64	poly/total plus TGFbeta	0.191	-0.32		poly/total minus TGFbeta	0.00393	-1.13		0.81	Yes		total RNA plus/minus TGFbeta	0.0732	-0.519	996	173
GOLGA7	poly/total plus TGFbeta	0.00107	-0.9		poly/total minus TGFbeta	0.00394	-0.66		-0.24	Yes		total RNA plus/minus TGFbeta	0.38	-0.111	1757	299
TMED7	poly/total plus TGFbeta	0.00209	-1.02		poly/total minus TGFbeta	0.00395	-1.08		0.06	Yes		total RNA plus/minus TGFbeta	0.0172	0.546	4010	644
PNKD	poly/total plus TGFbeta	0.00254	0.5		poly/total minus TGFbeta	0.00395	0.46		0.04	Yes		total RNA plus/minus TGFbeta	0.000114	-0.842	5558	1033
UQCRH	poly/total plus TGFbeta	0.0187	-0.54		poly/total minus TGFbeta	0.00395	-0.68		0.14	Yes		total RNA plus/minus TGFbeta	0.00525	-0.597	5837	1018
PAIP2	poly/total plus TGFbeta	0.000504	-1.13		poly/total minus TGFbeta	0.00397	-0.68		-0.45	Yes		total RNA plus/minus TGFbeta	0.341	0.131	2582	436
TAF1B	poly/total plus TGFbeta	0.00195	-1.67		poly/total minus TGFbeta	0.00397	-1.42		-0.25	Yes		total RNA plus/minus TGFbeta	0.499	-0.13	320	53
GALNT6	poly/total plus TGFbeta	0.0238	0.29		poly/total minus TGFbeta	0.00397	0.7		-0.41	Yes		total RNA plus/minus TGFbeta	7.88e-05	1.284	10608	1774
PKI55	poly/total plus TGFbeta	0.0344	0.41		poly/total minus TGFbeta	0.00398	0.73		-0.32	Yes		total RNA plus/minus TGFbeta	0.452	0.089	374	68
PTP4A2	poly/total plus TGFbeta	0.00141	-0.73		poly/total minus TGFbeta	0.00399	-0.57		-0.16	Yes		total RNA plus/minus TGFbeta	0.344	-0.11	3369	578
TM9SF2	poly/total plus TGFbeta	0.0019	-0.76		poly/total minus TGFbeta	0.00399	-0.72		-0.04	Yes		total RNA plus/minus TGFbeta	0.0288	0.355	7521	1239
ELOVL5	poly/total plus TGFbeta	0.00313	-0.8		poly/total minus TGFbeta	0.00399	-0.63		-0.17	Yes		total RNA plus/minus TGFbeta	0.0135	-0.444	6754	1173
ACSL1	poly/total plus TGFbeta	0.00394	-0.88		poly/total minus TGFbeta	0.00399	-0.4		-0.48	Yes		total RNA plus/minus TGFbeta	4.14e-06	-2.048	10685	2063
RUSC1-AS1	poly/total plus TGFbeta	0.0303	1.11		poly/total minus TGFbeta	0.00399	1.91		-0.8	Yes		total RNA plus/minus TGFbeta	0.025	1.197	268	48
ACTN4	poly/total plus TGFbeta	0.149	0.16		poly/total minus TGFbeta	0.00399	0.49		-0.33	Yes		total RNA plus/minus TGFbeta	0.0344	0.284	52928	9346
USF2	poly/total plus TGFbeta	0.303	0.18		poly/total minus TGFbeta	0.00399	0.72		-0.54	Yes		total RNA plus/minus TGFbeta	0.0308	-0.524	4635	854
HYOU1	poly/total plus TGFbeta	0.000359	0.5		poly/total minus TGFbeta	0.004	0.31		0.19	Yes		total RNA plus/minus TGFbeta	0.00543	0.276	36712	6444
INPP5F	poly/total plus TGFbeta	0.0904	-0.36		poly/total minus TGFbeta	0.004	-0.88		0.52	Yes		total RNA plus/minus TGFbeta	0.479	-0.093	767	131
ICAM1	poly/total plus TGFbeta	0.166	0.12		poly/total minus TGFbeta	0.004	0.38		-0.26	Yes		total RNA plus/minus TGFbeta	3.9e-05	-0.854	10227	1898
LZTR1	poly/total plus TGFbeta	0.251	0.2		poly/total minus TGFbeta	0.004	0.94		-0.74	Yes		total RNA plus/minus TGFbeta	0.0563	0.502	3843	672
IPO4	poly/total plus TGFbeta	0.00209	0.72		poly/total minus TGFbeta	0.00401	0.63		0.09	Yes		total RNA plus/minus TGFbeta	2.18e-05	-1.582	3382	654
INPP5K	poly/total plus TGFbeta	0.0474	0.32		poly/total minus TGFbeta	0.00402	0.63		-0.31	Yes		total RNA plus/minus TGFbeta	0.00483	-0.574	2707	503
ABCC1	poly/total plus TGFbeta	0.477	-0.04		poly/total minus TGFbeta	0.00402	0.48		-0.52	Yes		total RNA plus/minus TGFbeta	0.17	0.165	13005	2276
PGRMC2	poly/total plus TGFbeta	0.493	-0.03		poly/total minus TGFbeta	0.00402	-0.52		0.49	Yes		total RNA plus/minus TGFbeta	0.0152	-0.368	4423	782
ZBED2	poly/total plus TGFbeta	0.0292	0.36		poly/total minus TGFbeta	0.00404	1.36		-1	Yes		total RNA plus/minus TGFbeta	4.99e-05	2.68	5475	893
BRF1	poly/total plus TGFbeta	0.0115	0.7		poly/total minus TGFbeta	0.00405	0.83		-0.13	Yes		total RNA plus/minus TGFbeta	0.28	-0.234	4008	736
DCAF17	poly/total plus TGFbeta	0.0163	-0.82		poly/total minus TGFbeta	0.00405	-1.17		0.35	Yes		total RNA plus/minus TGFbeta	0.0481	-0.62	522	91
KLHL28	poly/total plus TGFbeta	0.0619	-0.62		poly/total minus TGFbeta	0.00405	-1.33		0.71	Yes		total RNA plus/minus TGFbeta	0.392	0.215	325	54
MGAT1	poly/total plus TGFbeta	0.000868	0.5		poly/total minus TGFbeta	0.00406	0.34		0.16	Yes		total RNA plus/minus TGFbeta	0.291	-0.084	25485	4562
YY1AP1	poly/total plus TGFbeta	0.00239	0.46		poly/total minus TGFbeta	0.00406	0.41		0.05	Yes		total RNA plus/minus TGFbeta	0.0022	-0.435	7009	1276
PHF14	poly/total plus TGFbeta	0.0199	-0.51		poly/total minus TGFbeta	0.00406	-0.78		0.27	Yes		total RNA plus/minus TGFbeta	0.358	-0.143	827	141
CCND3	poly/total plus TGFbeta	0.00293	0.55		poly/total minus TGFbeta	0.00407	0.35		0.2	Yes		total RNA plus/minus TGFbeta	2.87e-05	-1.147	16682	3145
LOC100506710	poly/total plus TGFbeta	0.0034	-1.7		poly/total minus TGFbeta	0.00407	-1.56		-0.14	Yes		total RNA plus/minus TGFbeta	0.542	-0.07	1678	273
DSG3	poly/total plus TGFbeta	0.00945	-0.74		poly/total minus TGFbeta	0.00407	-0.92		0.18	Yes		total RNA plus/minus TGFbeta	5.42e-05	-1.964	14857	2808
DVL1	poly/total plus TGFbeta	0.049	0.26		poly/total minus TGFbeta	0.00407	0.61		-0.35	Yes		total RNA plus/minus TGFbeta	0.00145	0.702	10084	1751
GBP4	poly/total plus TGFbeta	0.135	-0.78		poly/total minus TGFbeta	0.00407	-2.29		1.51	Yes		total RNA plus/minus TGFbeta	0.189	-0.715	163	27
ARHGEF17	poly/total plus TGFbeta	0.00475	-0.4		poly/total minus TGFbeta	0.00409	0.42		-0.82	Yes		total RNA plus/minus TGFbeta	0.0232	0.269	3144	553
SPCS3	poly/total plus TGFbeta	0.212	-0.19		poly/total minus TGFbeta	0.00409	-1.01		0.82	Yes		total RNA plus/minus TGFbeta	0.014	0.547	4985	819
CYFIP2	poly/total plus TGFbeta	0.415	0.21		poly/total minus TGFbeta	0.00409	0.8		-0.59	Yes		total RNA plus/minus TGFbeta	0.000525	-2.056	2609	516
LOC644656	poly/total plus TGFbeta	0.0112	-1.38		poly/total minus TGFbeta	0.0041	-1.8		0.42	Yes		total RNA plus/minus TGFbeta	0.522	-0.136	187	31
STIM2	poly/total plus TGFbeta	0.0401	-0.35		poly/total minus TGFbeta	0.0041	-0.65		0.3	Yes		total RNA plus/minus TGFbeta	0.365	-0.117	985	169
CCDC124	poly/total plus TGFbeta	0.025	0.5		poly/total minus TGFbeta	0.00411	0.75		-0.25	Yes		total RNA plus/minus TGFbeta	0.437	-0.113	4991	911
PPP5C	poly/total plus TGFbeta	0.01	0.56		poly/total minus TGFbeta	0.00412	0.57		-0.01	Yes		total RNA plus/minus TGFbeta	0.00635	-0.611	7356	1356
HSPBP1	poly/total plus TGFbeta	0.0141	0.82		poly/total minus TGFbeta	0.00414	0.92		-0.1	Yes		total RNA plus/minus TGFbeta	0.0772	-0.536	2981	558
DDX39A	poly/total plus TGFbeta	0.00493	0.72		poly/total minus TGFbeta	0.00416	0.79		-0.07	Yes		total RNA plus/minus TGFbeta	0.404	0.135	5149	918
SPAG7	poly/total plus TGFbeta	0.017	0.7		poly/total minus TGFbeta	0.00416	0.95		-0.25	Yes		total RNA plus/minus TGFbeta	0.542	-0.068	3220	588
PTAR1	poly/total plus TGFbeta	0.00192	-1.56		poly/total minus TGFbeta	0.00418	-1.31		-0.25	Yes		total RNA plus/minus TGFbeta	0.195	0.403	744	120
C7orf29	poly/total plus TGFbeta	0.147	0.31		poly/total minus TGFbeta	0.00419	0.93		-0.62	Yes		total RNA plus/minus TGFbeta	0.0184	-0.634	770	144
RSPRY1	poly/total plus TGFbeta	0.000147	-1.63		poly/total minus TGFbeta	0.0042	-0.7		-0.93	Yes		total RNA plus/minus TGFbeta	0.553	0.037	760	125
CARS	poly/total plus TGFbeta	0.00193	0.69		poly/total minus TGFbeta	0.00421	0.73		-0.04	Yes		total RNA plus/minus TGFbeta	0.00341	0.723	7784	1337
LYSMD3	poly/total plus TGFbeta	0.0127	-1.36		poly/total minus TGFbeta	0.00423	-1.82		0.46	Yes		total RNA plus/minus TGFbeta	0.369	-0.324	419	69
ENG	poly/total plus TGFbeta	0.199	0.14		poly/total minus TGFbeta	0.00423	0.53		-0.39	Yes		total RNA plus/minus TGFbeta	0.0282	0.338	11050	1953
PWP2	poly/total plus TGFbeta	0.00197	0.65		poly/total minus TGFbeta	0.00424	0.55		0.1	Yes		total RNA plus/minus TGFbeta	0.109	-0.222	3670	666
ACPL2	poly/total plus TGFbeta	0.00398	-0.62		poly/total minus TGFbeta	0.00425	-0.62		0	Yes		total RNA plus/minus TGFbeta	0.51	0.053	1258	211
KIAA0907	poly/total plus TGFbeta	0.00104	-0.91		poly/total minus TGFbeta	0.00426	-0.64		-0.27	Yes		total RNA plus/minus TGFbeta	0.426	-0.091	2248	382
SRP72	poly/total plus TGFbeta	0.00387	-0.94		poly/total minus TGFbeta	0.00426	-0.95		0.01	Yes		total RNA plus/minus TGFbeta	0.555	0.041	3803	638
WDR13	poly/total plus TGFbeta	0.00415	0.61		poly/total minus TGFbeta	0.00426	0.62		-0.01	Yes		total RNA plus/minus TGFbeta	0.582	0.021	7919	1410
IFITM3	poly/total plus TGFbeta	0.00606	0.6		poly/total minus TGFbeta	0.00426	0.66		-0.06	Yes		total RNA plus/minus TGFbeta	1.24e-05	-1.865	57066	11175
DEF6	poly/total plus TGFbeta	0.0319	0.87		poly/total minus TGFbeta	0.00426	1.23		-0.36	Yes		total RNA plus/minus TGFbeta	0.251	-0.415	1740	328
PQBP1	poly/total plus TGFbeta	0.0917	0.42		poly/total minus TGFbeta	0.00426	0.72		-0.3	Yes		total RNA plus/minus TGFbeta	0.00499	-0.881	4069	772
SLC2A1	poly/total plus TGFbeta	0.428	0.06		poly/total minus TGFbeta	0.00426	-0.4		0.46	Yes		total RNA plus/minus TGFbeta	5.59e-05	-0.969	14144	2563
FLJ41200	poly/total plus TGFbeta	0.472	-0.11		poly/total minus TGFbeta	0.00426	-1.42		1.31	Yes		total RNA plus/minus TGFbeta	7.69e-05	-2.864	120	24
ZNF687	poly/total plus TGFbeta	0.0466	0.41		poly/total minus TGFbeta	0.00427	0.75		-0.34	Yes		total RNA plus/minus TGFbeta	0.597	0.016	5066	920
SHPRH	poly/total plus TGFbeta	0.00152	-1.77		poly/total minus TGFbeta	0.00428	-1.38		-0.39	Yes		total RNA plus/minus TGFbeta	0.501	-0.127	578	96
STX12	poly/total plus TGFbeta	0.0143	-0.76		poly/total minus TGFbeta	0.00428	-1.05		0.29	Yes		total RNA plus/minus TGFbeta	0.616	0	1062	176
NME2	poly/total plus TGFbeta	0.21	-0.12		poly/total minus TGFbeta	0.00428	-0.38		0.26	Yes		total RNA plus/minus TGFbeta	0.000163	-0.72	16605	2970
CBX3	poly/total plus TGFbeta	0.00149	-1.49		poly/total minus TGFbeta	0.00434	-1.15		-0.34	Yes		total RNA plus/minus TGFbeta	0.272	0.216	2882	468
HTRA2	poly/total plus TGFbeta	0.00258	0.59		poly/total minus TGFbeta	0.00434	0.53		0.06	Yes		total RNA plus/minus TGFbeta	0.548	0.03	4378	784
WAC	poly/total plus TGFbeta	0.00406	-0.94		poly/total minus TGFbeta	0.00434	-0.92		-0.02	Yes		total RNA plus/minus TGFbeta	0.544	-0.048	3840	647
USP20	poly/total plus TGFbeta	0.0058	0.48		poly/total minus TGFbeta	0.00434	0.52		-0.04	Yes		total RNA plus/minus TGFbeta	0.00422	-0.499	2940	539
BRCC3	poly/total plus TGFbeta	0.00813	-1.13		poly/total minus TGFbeta	0.00435	-1.33		0.2	Yes		total RNA plus/minus TGFbeta	0.196	-0.414	380	64
MLLT6	poly/total plus TGFbeta	0.364	-0.06		poly/total minus TGFbeta	0.00435	0.37		-0.43	Yes		total RNA plus/minus TGFbeta	7.2e-05	-0.767	8664	1614
DCAF16	poly/total plus TGFbeta	0.0141	-1.09		poly/total minus TGFbeta	0.00436	-1.48		0.39	Yes		total RNA plus/minus TGFbeta	0.611	-0.011	429	69
FRMD8	poly/total plus TGFbeta	0.0223	0.32		poly/total minus TGFbeta	0.00436	0.49		-0.17	Yes		total RNA plus/minus TGFbeta	0.11	-0.202	4516	809
UPF1	poly/total plus TGFbeta	0.075	0.25		poly/total minus TGFbeta	0.00436	0.48		-0.23	Yes		total RNA plus/minus TGFbeta	0.013	-0.42	10384	1899
OGDH	poly/total plus TGFbeta	0.194	0.12		poly/total minus TGFbeta	0.00436	0.34		-0.22	Yes		total RNA plus/minus TGFbeta	0.00135	-0.469	20246	3685
RPL22L1	poly/total plus TGFbeta	0.00269	-1.14		poly/total minus TGFbeta	0.00439	-0.93		-0.21	Yes		total RNA plus/minus TGFbeta	0.328	-0.165	3595	602
FEN1	poly/total plus TGFbeta	0.00775	0.77		poly/total minus TGFbeta	0.00439	1.01		-0.24	Yes		total RNA plus/minus TGFbeta	0.14	0.403	3434	615
NEMF	poly/total plus TGFbeta	0.0141	-0.81		poly/total minus TGFbeta	0.00439	-1.11		0.3	Yes		total RNA plus/minus TGFbeta	0.218	0.324	607	100
CAMKK1	poly/total plus TGFbeta	0.0462	0.39		poly/total minus TGFbeta	0.00439	0.74		-0.35	Yes		total RNA plus/minus TGFbeta	0.00474	-0.693	2171	407
NEURL4	poly/total plus TGFbeta	0.00881	0.79		poly/total minus TGFbeta	0.0044	0.87		-0.08	Yes		total RNA plus/minus TGFbeta	0.291	-0.241	3599	666
KIAA1715	poly/total plus TGFbeta	0.0117	-0.68		poly/total minus TGFbeta	0.00441	-0.89		0.21	Yes		total RNA plus/minus TGFbeta	0.0515	0.468	1238	202
RSPO3	poly/total plus TGFbeta	0.00898	-1.54		poly/total minus TGFbeta	0.00442	-1.87		0.33	Yes		total RNA plus/minus TGFbeta	0.316	-0.404	342	57
MBTPS1	poly/total plus TGFbeta	0.014	0.34		poly/total minus TGFbeta	0.00442	0.46		-0.12	Yes		total RNA plus/minus TGFbeta	0.422	0.07	14023	2472
ELFN2	poly/total plus TGFbeta	0.47	0.07		poly/total minus TGFbeta	0.00442	0.91		-0.84	Yes		total RNA plus/minus TGFbeta	0.0396	0.516	1137	200
ANKS6	poly/total plus TGFbeta	0.222	0.27		poly/total minus TGFbeta	0.00443	0.98		-0.71	Yes		total RNA plus/minus TGFbeta	0.469	0.126	2956	531
YTHDF3	poly/total plus TGFbeta	0.0005	-1.75		poly/total minus TGFbeta	0.00444	-1.02		-0.73	Yes		total RNA plus/minus TGFbeta	0.362	0.19	1546	258
KIF4A	poly/total plus TGFbeta	0.0806	0.34		poly/total minus TGFbeta	0.00444	0.79		-0.45	Yes		total RNA plus/minus TGFbeta	0.000464	1.17	824	139
ATN1	poly/total plus TGFbeta	0.0903	0.23		poly/total minus TGFbeta	0.00444	0.45		-0.22	Yes		total RNA plus/minus TGFbeta	0.00696	-0.459	11357	2083
RPL38	poly/total plus TGFbeta	0.273	-0.12		poly/total minus TGFbeta	0.00444	-0.42		0.3	Yes		total RNA plus/minus TGFbeta	5.93e-05	-1.012	12499	2264
TUBB	poly/total plus TGFbeta	0.000267	0.48		poly/total minus TGFbeta	0.00446	0.27		0.21	Yes		total RNA plus/minus TGFbeta	0.00315	0.273	46505	8096
VAT1	poly/total plus TGFbeta	0.00257	0.54		poly/total minus TGFbeta	0.00446	0.48		0.06	Yes		total RNA plus/minus TGFbeta	0.613	-0.003	12489	2228
CAPN1	poly/total plus TGFbeta	0.00897	0.31		poly/total minus TGFbeta	0.00446	0.29		0.02	Yes		total RNA plus/minus TGFbeta	8.81e-05	-0.698	26115	4800
ASMTL	poly/total plus TGFbeta	0.0183	0.94		poly/total minus TGFbeta	0.00447	1.08		-0.14	Yes		total RNA plus/minus TGFbeta	0.0888	-0.631	2087	394
GMEB2	poly/total plus TGFbeta	0.035	0.3		poly/total minus TGFbeta	0.00447	0.53		-0.23	Yes		total RNA plus/minus TGFbeta	0.0795	-0.245	2422	441
GALNT3	poly/total plus TGFbeta	0.000816	-1.43		poly/total minus TGFbeta	0.00449	-1.4		-0.03	Yes		total RNA plus/minus TGFbeta	0.000844	1.159	3380	512
CCNI	poly/total plus TGFbeta	0.00209	-0.83		poly/total minus TGFbeta	0.00449	-0.7		-0.13	Yes		total RNA plus/minus TGFbeta	0.464	0.071	6550	1098
G6PD	poly/total plus TGFbeta	0.00262	0.66		poly/total minus TGFbeta	0.00449	0.66		0	Yes		total RNA plus/minus TGFbeta	0.0595	0.353	7632	1357
STX7	poly/total plus TGFbeta	0.0179	-0.73		poly/total minus TGFbeta	0.00449	-1.05		0.32	Yes		total RNA plus/minus TGFbeta	0.534	0.072	800	133
WDR67	poly/total plus TGFbeta	0.0775	-0.74		poly/total minus TGFbeta	0.00449	-1.68		0.94	Yes		total RNA plus/minus TGFbeta	0.467	-0.194	289	48
DUOX2	poly/total plus TGFbeta	0.0888	-0.58		poly/total minus TGFbeta	0.00449	-1.38		0.8	Yes		total RNA plus/minus TGFbeta	0.536	-0.093	333	55
ISOC1	poly/total plus TGFbeta	0.118	-0.27		poly/total minus TGFbeta	0.00449	-0.71		0.44	Yes		total RNA plus/minus TGFbeta	0.00805	-0.6	765	136
LOC344967	poly/total plus TGFbeta	0.0039	0.82		poly/total minus TGFbeta	0.0045	0.81		0.01	Yes		total RNA plus/minus TGFbeta	0.346	0.159	1515	269
CDS2	poly/total plus TGFbeta	0.046	0.33		poly/total minus TGFbeta	0.0045	0.65		-0.32	Yes		total RNA plus/minus TGFbeta	0.227	0.199	7096	1258
ANKRD26P1	poly/total plus TGFbeta	0.0648	-0.68		poly/total minus TGFbeta	0.0045	-1.44		0.76	Yes		total RNA plus/minus TGFbeta	0.313	-0.317	323	56
PUS1	poly/total plus TGFbeta	0.366	0.07		poly/total minus TGFbeta	0.0045	0.46		-0.39	Yes		total RNA plus/minus TGFbeta	0.00313	-0.467	3585	656
PTBP2	poly/total plus TGFbeta	0.00088	-1.59		poly/total minus TGFbeta	0.00451	-1.07		-0.52	Yes		total RNA plus/minus TGFbeta	0.116	0.431	238	37
PXDN	poly/total plus TGFbeta	0.000247	-0.65		poly/total minus TGFbeta	0.00452	0.38		-1.03	Yes		total RNA plus/minus TGFbeta	8.52e-06	1.068	26832	4395
CDKN2AIP	poly/total plus TGFbeta	0.00196	-1.39		poly/total minus TGFbeta	0.00452	-1.15		-0.24	Yes		total RNA plus/minus TGFbeta	0.616	-0.002	622	102
ELMO3	poly/total plus TGFbeta	0.00672	0.64		poly/total minus TGFbeta	0.00452	0.84		-0.2	Yes		total RNA plus/minus TGFbeta	0.0239	0.571	5124	896
PAPOLA	poly/total plus TGFbeta	0.0153	-0.7		poly/total minus TGFbeta	0.00452	-1.07		0.37	Yes		total RNA plus/minus TGFbeta	0.547	0.051	3177	529
CPSF4	poly/total plus TGFbeta	0.0749	0.32		poly/total minus TGFbeta	0.00452	0.7		-0.38	Yes		total RNA plus/minus TGFbeta	0.405	-0.111	1838	333
LOC100507217	poly/total plus TGFbeta	0.397	-0.15		poly/total minus TGFbeta	0.00452	-1.12		0.97	Yes		total RNA plus/minus TGFbeta	0.569	0.048	823	138
FAM53B	poly/total plus TGFbeta	0.447	0.05		poly/total minus TGFbeta	0.00452	0.48		-0.43	Yes		total RNA plus/minus TGFbeta	0.000112	-0.923	4762	896
COX7A2	poly/total plus TGFbeta	0.00251	-0.83		poly/total minus TGFbeta	0.00453	-0.59		-0.24	Yes		total RNA plus/minus TGFbeta	0.0135	-0.43	7232	1248
UBL4A	poly/total plus TGFbeta	0.0186	0.45		poly/total minus TGFbeta	0.00454	0.6		-0.15	Yes		total RNA plus/minus TGFbeta	0.262	-0.175	7330	1331
RGS2	poly/total plus TGFbeta	0.0242	-0.64		poly/total minus TGFbeta	0.00454	-1.7		1.06	Yes		total RNA plus/minus TGFbeta	0.0115	0.805	2399	379
FHOD3	poly/total plus TGFbeta	0.0485	-0.33		poly/total minus TGFbeta	0.00454	0.64		-0.97	Yes		total RNA plus/minus TGFbeta	5.69e-06	2.161	3003	474
IFI16	poly/total plus TGFbeta	0.00286	-1.17		poly/total minus TGFbeta	0.00455	-0.68		-0.49	Yes		total RNA plus/minus TGFbeta	0.000878	-0.951	4528	813
CHMP4A	poly/total plus TGFbeta	0.00724	0.54		poly/total minus TGFbeta	0.00455	0.61		-0.07	Yes		total RNA plus/minus TGFbeta	0.508	0.054	1538	279
UBL3	poly/total plus TGFbeta	0.00112	-1.61		poly/total minus TGFbeta	0.00457	-1.14		-0.47	Yes		total RNA plus/minus TGFbeta	0.375	0.204	1044	171
ADD1	poly/total plus TGFbeta	0.012	0.4		poly/total minus TGFbeta	0.00457	0.51		-0.11	Yes		total RNA plus/minus TGFbeta	0.549	0.032	10616	1907
PROM2	poly/total plus TGFbeta	0.0431	0.33		poly/total minus TGFbeta	0.00457	-0.6		0.93	Yes		total RNA plus/minus TGFbeta	3.96e-05	-1.4	1552	286
MDC1	poly/total plus TGFbeta	0.46	-0.05		poly/total minus TGFbeta	0.00457	0.55		-0.6	Yes		total RNA plus/minus TGFbeta	0.0859	0.248	3081	542
NDUFB8	poly/total plus TGFbeta	0.00549	0.67		poly/total minus TGFbeta	0.00458	0.68		-0.01	Yes		total RNA plus/minus TGFbeta	0.438	-0.104	5929	1077
KATNB1	poly/total plus TGFbeta	0.31	0.15		poly/total minus TGFbeta	0.00458	0.76		-0.61	Yes		total RNA plus/minus TGFbeta	0.196	-0.238	1839	339
TWF2	poly/total plus TGFbeta	0.00558	0.55		poly/total minus TGFbeta	0.00459	0.76		-0.21	Yes		total RNA plus/minus TGFbeta	0.00183	0.854	7019	1220
NAT9	poly/total plus TGFbeta	0.071	0.27		poly/total minus TGFbeta	0.00459	0.58		-0.31	Yes		total RNA plus/minus TGFbeta	0.34	-0.117	2275	409
KIAA1967	poly/total plus TGFbeta	0.00313	0.68		poly/total minus TGFbeta	0.0046	0.6		0.08	Yes		total RNA plus/minus TGFbeta	0.25	-0.182	7525	1377
PRR14	poly/total plus TGFbeta	0.00504	0.57		poly/total minus TGFbeta	0.00461	0.59		-0.02	Yes		total RNA plus/minus TGFbeta	0.00571	-0.538	3367	625
GBA2	poly/total plus TGFbeta	0.0967	0.34		poly/total minus TGFbeta	0.00461	0.68		-0.34	Yes		total RNA plus/minus TGFbeta	0.0438	-0.46	4956	917
FOXO1	poly/total plus TGFbeta	0.00879	-0.76		poly/total minus TGFbeta	0.00463	-0.77		0.01	Yes		total RNA plus/minus TGFbeta	0.025	-0.469	4430	769
SOCS6	poly/total plus TGFbeta	0.00126	-1.48		poly/total minus TGFbeta	0.00464	-1.08		-0.4	Yes		total RNA plus/minus TGFbeta	0.179	0.358	1080	179
NLRX1	poly/total plus TGFbeta	0.317	0.17		poly/total minus TGFbeta	0.00465	0.82		-0.65	Yes		total RNA plus/minus TGFbeta	0.581	0.03	3934	700
BRIP1	poly/total plus TGFbeta	0.0326	-0.95		poly/total minus TGFbeta	0.00469	-1.59		0.64	Yes		total RNA plus/minus TGFbeta	0.0393	0.924	283	44
GNG5	poly/total plus TGFbeta	0.0398	-0.59		poly/total minus TGFbeta	0.00469	-1.09		0.5	Yes		total RNA plus/minus TGFbeta	0.28	-0.224	2715	461
RILPL1	poly/total plus TGFbeta	0.0901	0.3		poly/total minus TGFbeta	0.00469	0.72		-0.42	Yes		total RNA plus/minus TGFbeta	0.528	-0.053	1902	342
CSNK1A1L	poly/total plus TGFbeta	0.00154	-0.88		poly/total minus TGFbeta	0.0047	-0.68		-0.2	Yes		total RNA plus/minus TGFbeta	0.0772	-0.319	632	111
CCNL2	poly/total plus TGFbeta	0.00201	-0.4		poly/total minus TGFbeta	0.0047	0.33		-0.73	Yes		total RNA plus/minus TGFbeta	0.000726	0.452	9708	1673
PLXNB2	poly/total plus TGFbeta	0.00333	-0.31		poly/total minus TGFbeta	0.0047	0.21		-0.52	Yes		total RNA plus/minus TGFbeta	1.03e-05	-0.74	46809	8569
DNAJB4	poly/total plus TGFbeta	0.00355	-1.62		poly/total minus TGFbeta	0.0047	-1.54		-0.08	Yes		total RNA plus/minus TGFbeta	0.0211	1.051	385	60
SPAG5	poly/total plus TGFbeta	0.0668	0.33		poly/total minus TGFbeta	0.0047	0.69		-0.36	Yes		total RNA plus/minus TGFbeta	0.000279	1.136	2213	374
SPTBN1	poly/total plus TGFbeta	0.000272	-0.72		poly/total minus TGFbeta	0.00472	0.48		-1.2	Yes		total RNA plus/minus TGFbeta	4.51e-06	1.516	19214	3132
KIAA0430	poly/total plus TGFbeta	0.00103	-0.64		poly/total minus TGFbeta	0.00472	-0.45		-0.19	Yes		total RNA plus/minus TGFbeta	0.296	-0.105	1961	339
ZNF184	poly/total plus TGFbeta	0.00477	-1.36		poly/total minus TGFbeta	0.00472	-1.39		0.03	Yes		total RNA plus/minus TGFbeta	0.302	0.32	266	42
LRRC8B	poly/total plus TGFbeta	0.293	-0.25		poly/total minus TGFbeta	0.00472	-1.23		0.98	Yes		total RNA plus/minus TGFbeta	0.00133	-1.498	254	47
RRP15	poly/total plus TGFbeta	0.00627	-1.05		poly/total minus TGFbeta	0.00473	-1.14		0.09	Yes		total RNA plus/minus TGFbeta	0.316	-0.252	874	149
ADCY3	poly/total plus TGFbeta	0.00702	-0.54		poly/total minus TGFbeta	0.00473	0.41		-0.95	Yes		total RNA plus/minus TGFbeta	0.00085	-0.658	11806	2171
PBXIP1	poly/total plus TGFbeta	0.000271	0.92		poly/total minus TGFbeta	0.00475	0.58		0.34	Yes		total RNA plus/minus TGFbeta	0.00321	0.594	11824	2069
U2SURP	poly/total plus TGFbeta	0.00136	-1.16		poly/total minus TGFbeta	0.00475	-0.86		-0.3	Yes		total RNA plus/minus TGFbeta	0.245	0.236	1986	326
RBM18	poly/total plus TGFbeta	0.00195	-1.19		poly/total minus TGFbeta	0.00475	-0.97		-0.22	Yes		total RNA plus/minus TGFbeta	0.337	-0.2	896	150
SLC16A5	poly/total plus TGFbeta	0.00914	0.4		poly/total minus TGFbeta	0.00475	0.48		-0.08	Yes		total RNA plus/minus TGFbeta	5.52e-05	-1.058	1858	351
EIF3D	poly/total plus TGFbeta	0.0261	0.33		poly/total minus TGFbeta	0.00475	0.4		-0.07	Yes		total RNA plus/minus TGFbeta	0.000372	-0.773	13179	2432
DHX8	poly/total plus TGFbeta	0.0201	0.35		poly/total minus TGFbeta	0.00477	0.51		-0.16	Yes		total RNA plus/minus TGFbeta	0.0993	-0.22	3265	590
DCAF12	poly/total plus TGFbeta	0.00131	-0.69		poly/total minus TGFbeta	0.00478	-0.5		-0.19	Yes		total RNA plus/minus TGFbeta	0.315	-0.112	2428	413
GOLGA5	poly/total plus TGFbeta	0.00268	-1.04		poly/total minus TGFbeta	0.00478	-0.92		-0.12	Yes		total RNA plus/minus TGFbeta	0.249	0.249	1540	252
EPS15	poly/total plus TGFbeta	0.00348	-0.79		poly/total minus TGFbeta	0.00478	-0.74		-0.05	Yes		total RNA plus/minus TGFbeta	0.615	0.003	897	152
IL6	poly/total plus TGFbeta	0.435	0.15		poly/total minus TGFbeta	0.00478	-1.4		1.55	Yes		total RNA plus/minus TGFbeta	0.0144	1.047	186	30
BMP1	poly/total plus TGFbeta	0.00756	0.27		poly/total minus TGFbeta	0.00479	0.43		-0.16	Yes		total RNA plus/minus TGFbeta	2.76e-05	1	23233	3912
MIS12	poly/total plus TGFbeta	0.00213	-1.17		poly/total minus TGFbeta	0.0048	-0.98		-0.19	Yes		total RNA plus/minus TGFbeta	0.57	0.041	1138	189
FGD4	poly/total plus TGFbeta	0.0134	-0.68		poly/total minus TGFbeta	0.0048	-0.89		0.21	Yes		total RNA plus/minus TGFbeta	0.0625	0.456	1349	221
MMP9	poly/total plus TGFbeta	0.0412	0.44		poly/total minus TGFbeta	0.0048	-0.79		1.23	Yes		total RNA plus/minus TGFbeta	1.15e-06	3.741	1635	254
C4orf52	poly/total plus TGFbeta	0.05	-0.59		poly/total minus TGFbeta	0.0048	-1.12		0.53	Yes		total RNA plus/minus TGFbeta	0.0936	-0.497	695	119
FLYWCH1	poly/total plus TGFbeta	0.203	0.2		poly/total minus TGFbeta	0.0048	0.62		-0.42	Yes		total RNA plus/minus TGFbeta	0.219	-0.213	6182	1120
C18orf25	poly/total plus TGFbeta	0.000945	-0.99		poly/total minus TGFbeta	0.00481	-0.66		-0.33	Yes		total RNA plus/minus TGFbeta	0.0304	0.414	971	161
OTUD5	poly/total plus TGFbeta	0.00111	0.77		poly/total minus TGFbeta	0.00482	0.54		0.23	Yes		total RNA plus/minus TGFbeta	0.583	0.017	4302	772
BRD1	poly/total plus TGFbeta	0.463	-0.05		poly/total minus TGFbeta	0.00482	0.53		-0.58	Yes		total RNA plus/minus TGFbeta	0.56	0.026	3989	709
KIAA0101	poly/total plus TGFbeta	0.000633	-0.94		poly/total minus TGFbeta	0.00485	-0.57		-0.37	Yes		total RNA plus/minus TGFbeta	0.537	0.039	665	112
WBP1L	poly/total plus TGFbeta	0.0019	0.44		poly/total minus TGFbeta	0.00485	0.35		0.09	Yes		total RNA plus/minus TGFbeta	0.00748	-0.309	6430	1160
CKMT1A	poly/total plus TGFbeta	0.00477	0.93		poly/total minus TGFbeta	0.00485	0.48		0.45	Yes		total RNA plus/minus TGFbeta	2.77e-05	-2.132	7125	1392
C1orf172	poly/total plus TGFbeta	0.00929	0.44		poly/total minus TGFbeta	0.00485	0.53		-0.09	Yes		total RNA plus/minus TGFbeta	0.00498	-0.499	3047	556
PI4K2A	poly/total plus TGFbeta	0.0964	0.18		poly/total minus TGFbeta	0.00485	0.45		-0.27	Yes		total RNA plus/minus TGFbeta	0.0254	0.292	5075	885
FPGS	poly/total plus TGFbeta	0.00298	0.66		poly/total minus TGFbeta	0.00486	0.59		0.07	Yes		total RNA plus/minus TGFbeta	0.534	-0.046	8016	1441
PIGT	poly/total plus TGFbeta	0.000779	0.68		poly/total minus TGFbeta	0.00488	0.43		0.25	Yes		total RNA plus/minus TGFbeta	0.165	-0.165	14973	2675
RALY	poly/total plus TGFbeta	0.00648	0.66		poly/total minus TGFbeta	0.00488	0.7		-0.04	Yes		total RNA plus/minus TGFbeta	0.575	-0.03	5650	1015
MCM2	poly/total plus TGFbeta	0.177	0.32		poly/total minus TGFbeta	0.00488	0.87		-0.55	Yes		total RNA plus/minus TGFbeta	0.264	-0.273	3077	571
ACSS1	poly/total plus TGFbeta	0.301	-0.26		poly/total minus TGFbeta	0.00488	-1.27		1.01	Yes		total RNA plus/minus TGFbeta	7.61e-06	-4.098	632	127
PAPOLB	poly/total plus TGFbeta	0.0048	-0.89		poly/total minus TGFbeta	0.00489	-0.9		0.01	Yes		total RNA plus/minus TGFbeta	0.49	0.093	123	20
ZXDB	poly/total plus TGFbeta	0.00569	-0.85		poly/total minus TGFbeta	0.0049	-0.89		0.04	Yes		total RNA plus/minus TGFbeta	0.00279	0.948	1274	202
ZNF652	poly/total plus TGFbeta	0.222	0.16		poly/total minus TGFbeta	0.0049	0.6		-0.44	Yes		total RNA plus/minus TGFbeta	0.252	-0.163	1642	296
TRPM7	poly/total plus TGFbeta	0.00195	-1.15		poly/total minus TGFbeta	0.00492	-0.93		-0.22	Yes		total RNA plus/minus TGFbeta	0.569	-0.04	1160	194
PDHA1	poly/total plus TGFbeta	0.0109	0.67		poly/total minus TGFbeta	0.00492	0.72		-0.05	Yes		total RNA plus/minus TGFbeta	0.115	-0.356	4650	853
ANP32B	poly/total plus TGFbeta	0.0446	0.34		poly/total minus TGFbeta	0.00492	0.52		-0.18	Yes		total RNA plus/minus TGFbeta	0.014	-0.464	8383	1538
ZNF37BP	poly/total plus TGFbeta	8.3e-05	-2.06		poly/total minus TGFbeta	0.00493	-0.73		-1.33	Yes		total RNA plus/minus TGFbeta	0.014	0.558	314	50
GNA13	poly/total plus TGFbeta	0.00258	-1.44		poly/total minus TGFbeta	0.00493	-1.25		-0.19	Yes		total RNA plus/minus TGFbeta	0.597	-0.024	955	157
UBR5	poly/total plus TGFbeta	0.00262	-1.11		poly/total minus TGFbeta	0.00493	-0.91		-0.2	Yes		total RNA plus/minus TGFbeta	0.542	-0.049	3625	613
ELF2	poly/total plus TGFbeta	0.00373	-1.06		poly/total minus TGFbeta	0.00493	-1.01		-0.05	Yes		total RNA plus/minus TGFbeta	0.556	-0.054	970	159
MAFB	poly/total plus TGFbeta	0.0194	-0.42		poly/total minus TGFbeta	0.00493	-0.61		0.19	Yes		total RNA plus/minus TGFbeta	4.46e-07	-3.613	5121	1033
TIGD5	poly/total plus TGFbeta	0.0259	0.35		poly/total minus TGFbeta	0.00493	0.54		-0.19	Yes		total RNA plus/minus TGFbeta	0.0042	-0.532	3732	688
PACS2	poly/total plus TGFbeta	0.285	0.2		poly/total minus TGFbeta	0.00493	0.67		-0.47	Yes		total RNA plus/minus TGFbeta	0.006	-0.791	4453	834
ITGA1	poly/total plus TGFbeta	0.00193	-2.02		poly/total minus TGFbeta	0.00495	-1.62		-0.4	Yes		total RNA plus/minus TGFbeta	0.00596	1.487	665	97
ANKRD26	poly/total plus TGFbeta	0.0514	-0.65		poly/total minus TGFbeta	0.00495	-1.25		0.6	Yes		total RNA plus/minus TGFbeta	0.288	-0.305	272	45
HMOX2	poly/total plus TGFbeta	0.0988	0.32		poly/total minus TGFbeta	0.00495	0.69		-0.37	Yes		total RNA plus/minus TGFbeta	0.331	-0.169	5075	918
MR1	poly/total plus TGFbeta	0.393	-0.09		poly/total minus TGFbeta	0.00495	-0.56		0.47	Yes		total RNA plus/minus TGFbeta	0.00235	-0.627	7849	1384
ITGA6	poly/total plus TGFbeta	0.000719	-1.31		poly/total minus TGFbeta	0.00496	-0.81		-0.5	Yes		total RNA plus/minus TGFbeta	0.000152	1.509	24922	3816
ABCA12	poly/total plus TGFbeta	0.00962	-0.97		poly/total minus TGFbeta	0.00496	-0.76		-0.21	Yes		total RNA plus/minus TGFbeta	0.000954	-1.075	3557	636
RBM41	poly/total plus TGFbeta	0.0322	-0.76		poly/total minus TGFbeta	0.00496	-1.25		0.49	Yes		total RNA plus/minus TGFbeta	0.547	-0.076	434	72
C9orf114	poly/total plus TGFbeta	0.0519	0.57		poly/total minus TGFbeta	0.00496	0.94		-0.37	Yes		total RNA plus/minus TGFbeta	0.233	-0.329	2717	504
SLC4A5	poly/total plus TGFbeta	0.476	-0.05		poly/total minus TGFbeta	0.00496	-0.62		0.57	Yes		total RNA plus/minus TGFbeta	0.00632	0.566	562	94
DBF4	poly/total plus TGFbeta	0.00156	-2		poly/total minus TGFbeta	0.00497	-1.51		-0.49	Yes		total RNA plus/minus TGFbeta	0.11	0.638	363	54
C20orf27	poly/total plus TGFbeta	0.00279	0.6		poly/total minus TGFbeta	0.00497	0.53		0.07	Yes		total RNA plus/minus TGFbeta	0.000144	-0.987	3940	738
RSL1D1	poly/total plus TGFbeta	0.00384	-0.76		poly/total minus TGFbeta	0.00497	-0.52		-0.24	Yes		total RNA plus/minus TGFbeta	0.000498	-0.831	7709	1379
ABCA2	poly/total plus TGFbeta	0.0453	-0.35		poly/total minus TGFbeta	0.00497	0.4		-0.75	Yes		total RNA plus/minus TGFbeta	0.000156	-0.971	10952	2046
PRG2	poly/total plus TGFbeta	0.0573	0.58		poly/total minus TGFbeta	0.00497	1.15		-0.57	Yes		total RNA plus/minus TGFbeta	0.000504	-1.724	225	44
C1orf233	poly/total plus TGFbeta	0.00175	1.05		poly/total minus TGFbeta	0.00498	0.62		0.43	Yes		total RNA plus/minus TGFbeta	0.00239	-0.916	5468	1038
TWF1	poly/total plus TGFbeta	0.00488	-1.71		poly/total minus TGFbeta	0.00499	-1.75		0.04	Yes		total RNA plus/minus TGFbeta	0.602	0.017	1375	221
RFC4	poly/total plus TGFbeta	0.00698	-0.76		poly/total minus TGFbeta	0.00499	-0.83		0.07	Yes		total RNA plus/minus TGFbeta	0.326	0.18	438	72
NCOA2	poly/total plus TGFbeta	0.00104	-2.06		poly/total minus TGFbeta	0.005	-1.4		-0.66	Yes		total RNA plus/minus TGFbeta	0.472	-0.163	525	88
STK25	poly/total plus TGFbeta	0.18	0.2		poly/total minus TGFbeta	0.005	0.58		-0.38	Yes		total RNA plus/minus TGFbeta	0.157	-0.24	7054	1269
ATAD2	poly/total plus TGFbeta	0.00141	-1.04		poly/total minus TGFbeta	0.00501	-0.77		-0.27	Yes		total RNA plus/minus TGFbeta	0.0416	0.445	840	136
COL17A1	poly/total plus TGFbeta	0.000378	-0.4		poly/total minus TGFbeta	0.00502	-0.18		-0.22	Yes		total RNA plus/minus TGFbeta	0.00131	-0.232	70769	12468
PIKFYVE	poly/total plus TGFbeta	0.00169	-1.52		poly/total minus TGFbeta	0.00502	-1.17		-0.35	Yes		total RNA plus/minus TGFbeta	0.583	0.037	984	166
CERS6	poly/total plus TGFbeta	0.00351	-1		poly/total minus TGFbeta	0.00503	-0.88		-0.12	Yes		total RNA plus/minus TGFbeta	0.505	-0.069	3809	637
KRT5	poly/total plus TGFbeta	0.00363	0.56		poly/total minus TGFbeta	0.00503	0.53		0.03	Yes		total RNA plus/minus TGFbeta	6.78e-06	-1.765	256669	50122
PIK3C2G	poly/total plus TGFbeta	0.0544	-0.51		poly/total minus TGFbeta	0.00503	-0.99		0.48	Yes		total RNA plus/minus TGFbeta	0.0471	0.557	143	22
ZNF268	poly/total plus TGFbeta	0.031	-1.09		poly/total minus TGFbeta	0.00507	-1.78		0.69	Yes		total RNA plus/minus TGFbeta	0.393	0.304	279	43
ANKLE2	poly/total plus TGFbeta	0.178	0.12		poly/total minus TGFbeta	0.00507	0.5		-0.38	Yes		total RNA plus/minus TGFbeta	0.000148	0.888	14861	2523
CHMP2A	poly/total plus TGFbeta	0.00529	0.68		poly/total minus TGFbeta	0.00508	0.63		0.05	Yes		total RNA plus/minus TGFbeta	0.129	-0.294	6105	1116
AKR1C1	poly/total plus TGFbeta	0.00579	0.56		poly/total minus TGFbeta	0.00508	0.64		-0.08	Yes		total RNA plus/minus TGFbeta	0.112	0.283	7464	1308
NXPH4	poly/total plus TGFbeta	0.00679	0.63		poly/total minus TGFbeta	0.00508	0.68		-0.05	Yes		total RNA plus/minus TGFbeta	0.0197	0.482	2036	353
ECT2	poly/total plus TGFbeta	0.00702	-1.2		poly/total minus TGFbeta	0.00508	-1.32		0.12	Yes		total RNA plus/minus TGFbeta	0.0251	0.876	732	112
HSD17B10	poly/total plus TGFbeta	0.0445	0.54		poly/total minus TGFbeta	0.00508	0.78		-0.24	Yes		total RNA plus/minus TGFbeta	0.047	-0.547	3609	667
OS9	poly/total plus TGFbeta	0.000416	0.59		poly/total minus TGFbeta	0.00509	0.29		0.3	Yes		total RNA plus/minus TGFbeta	0.00525	-0.31	28714	5195
SLC19A1	poly/total plus TGFbeta	0.229	0.28		poly/total minus TGFbeta	0.00509	0.87		-0.59	Yes		total RNA plus/minus TGFbeta	0.171	-0.368	2944	542
H2AFY2	poly/total plus TGFbeta	0.0113	0.55		poly/total minus TGFbeta	0.0051	0.68		-0.13	Yes		total RNA plus/minus TGFbeta	0.0397	-0.4	1968	363
DYNC1H1	poly/total plus TGFbeta	0.502	0.02		poly/total minus TGFbeta	0.0051	0.34		-0.32	Yes		total RNA plus/minus TGFbeta	0.0204	0.245	23267	4093
ATP5E	poly/total plus TGFbeta	0.0172	-0.67		poly/total minus TGFbeta	0.00512	-0.94		0.27	Yes		total RNA plus/minus TGFbeta	0.44	-0.109	3448	580
VPS39	poly/total plus TGFbeta	0.185	0.21		poly/total minus TGFbeta	0.00513	0.66		-0.45	Yes		total RNA plus/minus TGFbeta	0.599	-0.013	5742	1037
FUT9	poly/total plus TGFbeta	0.0148	-1.1		poly/total minus TGFbeta	0.00514	-1.45		0.35	Yes		total RNA plus/minus TGFbeta	0.263	-0.388	132	22
NINJ1	poly/total plus TGFbeta	0.067	0.46		poly/total minus TGFbeta	0.00514	0.4		0.06	Yes		total RNA plus/minus TGFbeta	7.56e-06	-2.594	8883	1766
AURKAIP1	poly/total plus TGFbeta	0.000856	0.75		poly/total minus TGFbeta	0.00515	0.46		0.29	Yes		total RNA plus/minus TGFbeta	0.056	-0.278	12042	2200
RLIM	poly/total plus TGFbeta	0.0393	-0.4		poly/total minus TGFbeta	0.00515	-0.64		0.24	Yes		total RNA plus/minus TGFbeta	0.0266	-0.401	6205	1078
HPS6	poly/total plus TGFbeta	0.0117	0.57		poly/total minus TGFbeta	0.00516	0.61		-0.04	Yes		total RNA plus/minus TGFbeta	0.0464	-0.409	6171	1136
CLDN12	poly/total plus TGFbeta	0.00109	-0.83		poly/total minus TGFbeta	0.00517	-0.57		-0.26	Yes		total RNA plus/minus TGFbeta	0.00404	0.573	1572	258
MRE11A	poly/total plus TGFbeta	0.0113	-0.83		poly/total minus TGFbeta	0.00517	-1.02		0.19	Yes		total RNA plus/minus TGFbeta	0.527	-0.078	465	77
ECHS1	poly/total plus TGFbeta	0.0226	0.52		poly/total minus TGFbeta	0.00517	0.6		-0.08	Yes		total RNA plus/minus TGFbeta	0.00599	-0.7	5789	1077
SURF4	poly/total plus TGFbeta	0.000278	0.54		poly/total minus TGFbeta	0.00518	0.31		0.23	Yes		total RNA plus/minus TGFbeta	0.00127	0.387	34222	5935
DNAJC27	poly/total plus TGFbeta	0.00843	-1.13		poly/total minus TGFbeta	0.00519	-1.29		0.16	Yes		total RNA plus/minus TGFbeta	0.534	-0.092	229	37
EVI2A	poly/total plus TGFbeta	0.056	-0.94		poly/total minus TGFbeta	0.00519	-1.83		0.89	Yes		total RNA plus/minus TGFbeta	0.0621	0.953	380	58
EIF3K	poly/total plus TGFbeta	0.00134	0.84		poly/total minus TGFbeta	0.0052	0.45		0.39	Yes		total RNA plus/minus TGFbeta	0.000339	-0.968	9908	1835
ADH1B	poly/total plus TGFbeta	0.543	13.28		poly/total minus TGFbeta	0.00522	-2.39		15.67	Yes		total RNA plus/minus TGFbeta	0.571	-19.256	375	76
YY1	poly/total plus TGFbeta	0.000267	-1.28		poly/total minus TGFbeta	0.00523	-0.61		-0.67	Yes		total RNA plus/minus TGFbeta	0.0981	-0.273	1868	321
KRT16	poly/total plus TGFbeta	0.0336	0.89		poly/total minus TGFbeta	0.00523	-0.65		1.54	Yes		total RNA plus/minus TGFbeta	3.41e-05	-3.114	3548	698
PKN2	poly/total plus TGFbeta	0.00819	-1.48		poly/total minus TGFbeta	0.00524	-2		0.52	Yes		total RNA plus/minus TGFbeta	0.505	0.115	1220	195
NNMT	poly/total plus TGFbeta	0.00349	0.83		poly/total minus TGFbeta	0.00526	0.72		0.11	Yes		total RNA plus/minus TGFbeta	0.000464	-1.168	36652	6924
TAB2	poly/total plus TGFbeta	0.0036	-1.25		poly/total minus TGFbeta	0.00526	-1.08		-0.17	Yes		total RNA plus/minus TGFbeta	0.497	-0.087	2548	432
TIMP2	poly/total plus TGFbeta	0.00388	0.31		poly/total minus TGFbeta	0.00526	0.44		-0.13	Yes		total RNA plus/minus TGFbeta	1.03e-05	1.227	23344	3921
TCIRG1	poly/total plus TGFbeta	0.0914	0.4		poly/total minus TGFbeta	0.00526	1.08		-0.68	Yes		total RNA plus/minus TGFbeta	0.0306	0.717	2841	503
CDK18	poly/total plus TGFbeta	0.098	0.38		poly/total minus TGFbeta	0.00526	0.62		-0.24	Yes		total RNA plus/minus TGFbeta	0.00142	-1.041	4807	908
RPL41	poly/total plus TGFbeta	0.347	-0.11		poly/total minus TGFbeta	0.00526	-0.63		0.52	Yes		total RNA plus/minus TGFbeta	0.00072	-0.892	63774	11468
TPTE2P6	poly/total plus TGFbeta	0.481	0.24		poly/total minus TGFbeta	0.00526	-2.86		3.1	Yes		total RNA plus/minus TGFbeta	0.00511	-2.399	495	92
HLA-B	poly/total plus TGFbeta	0.000122	0.85		poly/total minus TGFbeta	0.00527	-0.22		1.07	Yes		total RNA plus/minus TGFbeta	8.85e-07	-1.573	36881	6952
MANEA	poly/total plus TGFbeta	0.00301	-1.36		poly/total minus TGFbeta	0.00529	-1.2		-0.16	Yes		total RNA plus/minus TGFbeta	0.57	0.051	649	107
LSS	poly/total plus TGFbeta	0.146	0.16		poly/total minus TGFbeta	0.0053	0.45		-0.29	Yes		total RNA plus/minus TGFbeta	0.192	0.155	13147	2330
DCAF8	poly/total plus TGFbeta	0.183	0.11		poly/total minus TGFbeta	0.0053	0.35		-0.24	Yes		total RNA plus/minus TGFbeta	0.0192	-0.253	8134	1471
GNAS	poly/total plus TGFbeta	0.19	0.07		poly/total minus TGFbeta	0.0053	0.31		-0.24	Yes		total RNA plus/minus TGFbeta	1.84e-05	0.805	37374	6320
CSDA	poly/total plus TGFbeta	0.0254	-0.36		poly/total minus TGFbeta	0.00531	-0.38		0.02	Yes		total RNA plus/minus TGFbeta	3.96e-05	-1.059	13107	2410
MBTPS2	poly/total plus TGFbeta	0.00103	-1.07		poly/total minus TGFbeta	0.00532	-0.72		-0.35	Yes		total RNA plus/minus TGFbeta	0.117	0.299	1569	259
SLC39A10	poly/total plus TGFbeta	0.00387	-0.94		poly/total minus TGFbeta	0.00532	-1.22		0.28	Yes		total RNA plus/minus TGFbeta	0.0084	0.735	3194	506
MYO1C	poly/total plus TGFbeta	0.4	0.06		poly/total minus TGFbeta	0.00532	0.43		-0.37	Yes		total RNA plus/minus TGFbeta	0.14	0.175	13848	2450
PDAP1	poly/total plus TGFbeta	0.0109	0.45		poly/total minus TGFbeta	0.00533	0.58		-0.13	Yes		total RNA plus/minus TGFbeta	0.133	0.24	8444	1515
SERINC2	poly/total plus TGFbeta	0.00119	0.8		poly/total minus TGFbeta	0.00534	0.55		0.25	Yes		total RNA plus/minus TGFbeta	0.415	-0.089	52695	9561
NDUFS5	poly/total plus TGFbeta	0.0186	0.44		poly/total minus TGFbeta	0.00536	0.63		-0.19	Yes		total RNA plus/minus TGFbeta	0.359	0.133	6965	1224
SELM	poly/total plus TGFbeta	0.267	0.14		poly/total minus TGFbeta	0.00536	-0.79		0.93	Yes		total RNA plus/minus TGFbeta	0.105	0.283	6092	1028
ERP44	poly/total plus TGFbeta	0.051	-0.4		poly/total minus TGFbeta	0.00537	-0.82		0.42	Yes		total RNA plus/minus TGFbeta	0.599	0.012	4613	773
AZI2	poly/total plus TGFbeta	0.00717	-1.31		poly/total minus TGFbeta	0.00538	-1.28		-0.03	Yes		total RNA plus/minus TGFbeta	0.243	-0.295	1785	304
CCHCR1	poly/total plus TGFbeta	0.00428	0.8		poly/total minus TGFbeta	0.00539	0.77		0.03	Yes		total RNA plus/minus TGFbeta	0.266	0.204	1707	309
KIAA0586	poly/total plus TGFbeta	0.002	-1.14		poly/total minus TGFbeta	0.00542	-0.91		-0.23	Yes		total RNA plus/minus TGFbeta	0.616	-0.001	431	72
RHOT2	poly/total plus TGFbeta	0.00366	0.8		poly/total minus TGFbeta	0.00543	0.7		0.1	Yes		total RNA plus/minus TGFbeta	0.28	-0.206	5120	940
LMAN1	poly/total plus TGFbeta	0.00391	-1.16		poly/total minus TGFbeta	0.00543	-1.09		-0.07	Yes		total RNA plus/minus TGFbeta	0.0123	0.873	9453	1488
PI4KAP1	poly/total plus TGFbeta	0.124	0.45		poly/total minus TGFbeta	0.00543	1.18		-0.73	Yes		total RNA plus/minus TGFbeta	0.232	0.35	356	62
FZR1	poly/total plus TGFbeta	0.0157	0.46		poly/total minus TGFbeta	0.00544	0.67		-0.21	Yes		total RNA plus/minus TGFbeta	0.0778	0.344	6485	1146
TUBB1	poly/total plus TGFbeta	0.0341	-0.69		poly/total minus TGFbeta	0.00544	-1.14		0.45	Yes		total RNA plus/minus TGFbeta	0.11	-0.492	252	42
MGAT5	poly/total plus TGFbeta	0.314	-0.14		poly/total minus TGFbeta	0.00544	0.65		-0.79	Yes		total RNA plus/minus TGFbeta	0.173	0.245	6000	1045
EXTL3	poly/total plus TGFbeta	0.518	0.02		poly/total minus TGFbeta	0.00544	0.45		-0.43	Yes		total RNA plus/minus TGFbeta	0.000953	0.598	15095	2584
PTGS2	poly/total plus TGFbeta	0.00268	-1.19		poly/total minus TGFbeta	0.00545	-1.02		-0.17	Yes		total RNA plus/minus TGFbeta	9.61e-06	3.223	803	115
GNA15	poly/total plus TGFbeta	0.0121	0.47		poly/total minus TGFbeta	0.00545	0.57		-0.1	Yes		total RNA plus/minus TGFbeta	0.545	0.04	7939	1413
CDT1	poly/total plus TGFbeta	0.0646	0.6		poly/total minus TGFbeta	0.00545	0.98		-0.38	Yes		total RNA plus/minus TGFbeta	0.155	-0.459	2262	421
RAB35	poly/total plus TGFbeta	0.466	0.06		poly/total minus TGFbeta	0.00547	0.57		-0.51	Yes		total RNA plus/minus TGFbeta	0.297	-0.154	7035	1275
SH3RF3	poly/total plus TGFbeta	0.405	0.06		poly/total minus TGFbeta	0.00548	0.48		-0.42	Yes		total RNA plus/minus TGFbeta	0.000648	0.697	3536	611
RAP2B	poly/total plus TGFbeta	0.0347	-0.41		poly/total minus TGFbeta	0.00549	-0.71		0.3	Yes		total RNA plus/minus TGFbeta	0.524	-0.049	5743	982
DHX37	poly/total plus TGFbeta	0.319	0.23		poly/total minus TGFbeta	0.00549	0.82		-0.59	Yes		total RNA plus/minus TGFbeta	0.0154	-0.826	2798	528
KIAA2013	poly/total plus TGFbeta	0.00504	0.51		poly/total minus TGFbeta	0.0055	0.46		0.05	Yes		total RNA plus/minus TGFbeta	0.0296	-0.339	11056	2005
TFAP2A	poly/total plus TGFbeta	0.000624	-0.67		poly/total minus TGFbeta	0.00551	-0.39		-0.28	Yes		total RNA plus/minus TGFbeta	0.402	-0.066	4416	762
PNRC2	poly/total plus TGFbeta	0.00317	-1.68		poly/total minus TGFbeta	0.00551	-1.42		-0.26	Yes		total RNA plus/minus TGFbeta	0.558	0.055	1718	280
DPP9	poly/total plus TGFbeta	0.00407	0.53		poly/total minus TGFbeta	0.00551	0.54		-0.01	Yes		total RNA plus/minus TGFbeta	0.109	0.247	9725	1725
TRAM1	poly/total plus TGFbeta	0.0049	-0.62		poly/total minus TGFbeta	0.00551	-0.8		0.18	Yes		total RNA plus/minus TGFbeta	0.00364	0.641	6303	1008
MOB3A	poly/total plus TGFbeta	0.00582	0.32		poly/total minus TGFbeta	0.00551	0.32		0	Yes		total RNA plus/minus TGFbeta	0.0173	-0.241	5845	1049
VAMP4	poly/total plus TGFbeta	0.00685	-1.3		poly/total minus TGFbeta	0.00551	-1.39		0.09	Yes		total RNA plus/minus TGFbeta	0.0335	0.877	539	84
PACSIN1	poly/total plus TGFbeta	0.0175	-0.97		poly/total minus TGFbeta	0.00551	-1.31		0.34	Yes		total RNA plus/minus TGFbeta	0.36	-0.259	176	30
STK11	poly/total plus TGFbeta	0.0957	0.36		poly/total minus TGFbeta	0.00551	0.66		-0.3	Yes		total RNA plus/minus TGFbeta	0.0166	-0.612	4679	869
FAM134A	poly/total plus TGFbeta	0.00138	0.73		poly/total minus TGFbeta	0.00552	0.45		0.28	Yes		total RNA plus/minus TGFbeta	0.00318	-0.573	11098	2024
ROMO1	poly/total plus TGFbeta	0.00191	-0.85		poly/total minus TGFbeta	0.00552	-0.78		-0.07	Yes		total RNA plus/minus TGFbeta	0.0108	0.511	5853	956
RBM42	poly/total plus TGFbeta	0.00239	0.95		poly/total minus TGFbeta	0.00552	0.75		0.2	Yes		total RNA plus/minus TGFbeta	0.311	-0.202	4597	841
ITGA5	poly/total plus TGFbeta	0.00285	0.43		poly/total minus TGFbeta	0.00555	0.49		-0.06	Yes		total RNA plus/minus TGFbeta	2.09e-07	3.17	128902	20310
RNF220	poly/total plus TGFbeta	0.00352	0.75		poly/total minus TGFbeta	0.00555	0.61		0.14	Yes		total RNA plus/minus TGFbeta	0.0528	-0.398	6319	1152
TRAF3	poly/total plus TGFbeta	0.00189	-0.45		poly/total minus TGFbeta	0.00556	0.35		-0.8	Yes		total RNA plus/minus TGFbeta	0.419	0.054	3626	640
COL18A1	poly/total plus TGFbeta	0.0259	0.57		poly/total minus TGFbeta	0.00556	0.87		-0.3	Yes		total RNA plus/minus TGFbeta	0.601	0.014	1007	183
MTMR6	poly/total plus TGFbeta	0.00413	-1.07		poly/total minus TGFbeta	0.0056	-1.01		-0.06	Yes		total RNA plus/minus TGFbeta	0.0301	0.654	886	140
PDLIM4	poly/total plus TGFbeta	0.0049	0.57		poly/total minus TGFbeta	0.0056	0.54		0.03	Yes		total RNA plus/minus TGFbeta	0.365	-0.117	8426	1519
LOC100216546	poly/total plus TGFbeta	0.0715	-1.09		poly/total minus TGFbeta	0.0056	-2.45		1.36	Yes		total RNA plus/minus TGFbeta	0.0696	-0.819	702	120
SETD1A	poly/total plus TGFbeta	0.181	0.26		poly/total minus TGFbeta	0.0056	0.61		-0.35	Yes		total RNA plus/minus TGFbeta	0.00672	-0.708	5184	967
PRPF8	poly/total plus TGFbeta	0.0367	0.25		poly/total minus TGFbeta	0.00561	0.3		-0.05	Yes		total RNA plus/minus TGFbeta	3.6e-05	-0.952	20439	3791
PPRC1	poly/total plus TGFbeta	0.139	0.24		poly/total minus TGFbeta	0.00561	0.56		-0.32	Yes		total RNA plus/minus TGFbeta	0.109	-0.279	7041	1282
PCDHGA5	poly/total plus TGFbeta	0.259	-0.4		poly/total minus TGFbeta	0.00561	-1.66		1.26	Yes		total RNA plus/minus TGFbeta	0.124	-0.689	128	21
COMT	poly/total plus TGFbeta	0.0221	0.26		poly/total minus TGFbeta	0.00563	0.38		-0.12	Yes		total RNA plus/minus TGFbeta	0.331	0.088	17570	3087
PCBP2	poly/total plus TGFbeta	0.023	-0.25		poly/total minus TGFbeta	0.00563	-0.29		0.04	Yes		total RNA plus/minus TGFbeta	5.78e-05	-0.715	24345	4362
RDH16	poly/total plus TGFbeta	0.000607	1.1		poly/total minus TGFbeta	0.00564	0.64		0.46	Yes		total RNA plus/minus TGFbeta	0.079	0.313	533	95
PER1	poly/total plus TGFbeta	0.00192	0.6		poly/total minus TGFbeta	0.00564	0.37		0.23	Yes		total RNA plus/minus TGFbeta	0.000273	-0.778	14845	2773
WRAP53	poly/total plus TGFbeta	0.00285	0.86		poly/total minus TGFbeta	0.00564	0.73		0.13	Yes		total RNA plus/minus TGFbeta	0.299	0.179	1376	248
FAM111B	poly/total plus TGFbeta	0.00888	-1.51		poly/total minus TGFbeta	0.00564	-1.72		0.21	Yes		total RNA plus/minus TGFbeta	0.552	-0.1	132	20
RAB11FIP3	poly/total plus TGFbeta	0.405	0.12		poly/total minus TGFbeta	0.00564	0.73		-0.61	Yes		total RNA plus/minus TGFbeta	0.247	-0.244	4037	738
GGPS1	poly/total plus TGFbeta	0.00258	-0.94		poly/total minus TGFbeta	0.00565	-0.79		-0.15	Yes		total RNA plus/minus TGFbeta	0.278	0.204	1676	277
LSP1	poly/total plus TGFbeta	0.03	0.51		poly/total minus TGFbeta	0.0057	0.8		-0.29	Yes		total RNA plus/minus TGFbeta	0.00102	1.069	470	80
ZNF669	poly/total plus TGFbeta	0.0335	-0.64		poly/total minus TGFbeta	0.0057	-1.04		0.4	Yes		total RNA plus/minus TGFbeta	0.31	0.245	409	67
WDR26	poly/total plus TGFbeta	0.00175	-0.86		poly/total minus TGFbeta	0.00572	-0.64		-0.22	Yes		total RNA plus/minus TGFbeta	0.343	0.117	6741	1136
ETF1	poly/total plus TGFbeta	0.00329	-0.67		poly/total minus TGFbeta	0.00572	-0.53		-0.14	Yes		total RNA plus/minus TGFbeta	0.0691	-0.258	8524	1470
FBXO28	poly/total plus TGFbeta	0.0065	-1.16		poly/total minus TGFbeta	0.00572	-1.23		0.07	Yes		total RNA plus/minus TGFbeta	0.605	-0.012	2115	350
CRIPT	poly/total plus TGFbeta	0.0184	-0.99		poly/total minus TGFbeta	0.00572	-1.35		0.36	Yes		total RNA plus/minus TGFbeta	0.522	-0.111	431	70
R3HDM1	poly/total plus TGFbeta	0.000514	-0.85		poly/total minus TGFbeta	0.00576	-0.47		-0.38	Yes		total RNA plus/minus TGFbeta	0.218	-0.147	1144	194
CRIM1	poly/total plus TGFbeta	0.000533	-1.85		poly/total minus TGFbeta	0.00576	-1.03		-0.82	Yes		total RNA plus/minus TGFbeta	0.488	-0.111	7398	1253
RGS10	poly/total plus TGFbeta	0.0207	-0.43		poly/total minus TGFbeta	0.00576	-0.6		0.17	Yes		total RNA plus/minus TGFbeta	0.0239	0.417	1393	231
FEM1A	poly/total plus TGFbeta	0.023	0.22		poly/total minus TGFbeta	0.00576	0.32		-0.1	Yes		total RNA plus/minus TGFbeta	6.41e-05	-0.726	6919	1282
ELF1	poly/total plus TGFbeta	0.00407	-1.34		poly/total minus TGFbeta	0.00577	-1.3		-0.04	Yes		total RNA plus/minus TGFbeta	0.444	0.134	2028	332
FAM59A	poly/total plus TGFbeta	0.00467	-0.71		poly/total minus TGFbeta	0.00577	-0.68		-0.03	Yes		total RNA plus/minus TGFbeta	0.0135	-0.541	1806	314
TMEM5	poly/total plus TGFbeta	0.0108	-0.64		poly/total minus TGFbeta	0.00577	-0.76		0.12	Yes		total RNA plus/minus TGFbeta	0.0684	-0.394	789	136
RNF38	poly/total plus TGFbeta	0.0324	-0.64		poly/total minus TGFbeta	0.00578	-1.02		0.38	Yes		total RNA plus/minus TGFbeta	0.124	-0.428	726	123
ATF7IP	poly/total plus TGFbeta	0.0142	-0.8		poly/total minus TGFbeta	0.00579	-1.01		0.21	Yes		total RNA plus/minus TGFbeta	0.0738	0.513	920	151
TSPAN17	poly/total plus TGFbeta	0.00192	0.64		poly/total minus TGFbeta	0.0058	0.63		0.01	Yes		total RNA plus/minus TGFbeta	0.0029	0.694	8652	1507
PLCG1	poly/total plus TGFbeta	0.0271	0.42		poly/total minus TGFbeta	0.0058	0.77		-0.35	Yes		total RNA plus/minus TGFbeta	0.00757	0.709	5401	946
LOC100270746	poly/total plus TGFbeta	0.105	0.55		poly/total minus TGFbeta	0.00581	-1.31		1.86	Yes		total RNA plus/minus TGFbeta	0.045	-0.773	135	23
TOR1AIP1	poly/total plus TGFbeta	0.00961	-0.73		poly/total minus TGFbeta	0.00582	-0.87		0.14	Yes		total RNA plus/minus TGFbeta	0.616	0	3893	650
SAMM50	poly/total plus TGFbeta	0.00146	0.73		poly/total minus TGFbeta	0.00583	0.53		0.2	Yes		total RNA plus/minus TGFbeta	0.000915	-0.728	3770	699
DNAJB12	poly/total plus TGFbeta	0.0149	0.43		poly/total minus TGFbeta	0.00583	0.52		-0.09	Yes		total RNA plus/minus TGFbeta	0.405	-0.097	8697	1565
UBXN1	poly/total plus TGFbeta	0.000641	1		poly/total minus TGFbeta	0.00584	0.49		0.51	Yes		total RNA plus/minus TGFbeta	0.00246	-0.69	9060	1670
FAM134C	poly/total plus TGFbeta	0.00195	0.74		poly/total minus TGFbeta	0.00584	0.56		0.18	Yes		total RNA plus/minus TGFbeta	0.396	-0.109	7961	1432
ALDOA	poly/total plus TGFbeta	0.00204	0.7		poly/total minus TGFbeta	0.00584	0.55		0.15	Yes		total RNA plus/minus TGFbeta	0.00286	-0.606	72930	13412
SCAND3	poly/total plus TGFbeta	0.00313	-1.36		poly/total minus TGFbeta	0.00584	-1.19		-0.17	Yes		total RNA plus/minus TGFbeta	0.513	-0.107	465	80
VCPIP1	poly/total plus TGFbeta	0.00564	-0.99		poly/total minus TGFbeta	0.00584	-0.99		0	Yes		total RNA plus/minus TGFbeta	0.328	0.222	1050	175
EIF2B5	poly/total plus TGFbeta	0.00745	0.81		poly/total minus TGFbeta	0.00586	0.75		0.06	Yes		total RNA plus/minus TGFbeta	0.0882	-0.437	3918	721
ABLIM3	poly/total plus TGFbeta	0.00161	0.44		poly/total minus TGFbeta	0.00587	0.51		-0.07	Yes		total RNA plus/minus TGFbeta	1.33e-05	1.389	18104	3049
NAGLU	poly/total plus TGFbeta	0.00226	0.78		poly/total minus TGFbeta	0.00589	0.53		0.25	Yes		total RNA plus/minus TGFbeta	0.00758	-0.585	7603	1404
GIPC1	poly/total plus TGFbeta	0.00242	0.63		poly/total minus TGFbeta	0.00589	0.54		0.09	Yes		total RNA plus/minus TGFbeta	0.3	0.142	9112	1631
EPB49	poly/total plus TGFbeta	0.0291	0.72		poly/total minus TGFbeta	0.00589	0.86		-0.14	Yes		total RNA plus/minus TGFbeta	0.0396	-0.683	2705	509
DSCAM	poly/total plus TGFbeta	0.111	-0.59		poly/total minus TGFbeta	0.00589	-1.44		0.85	Yes		total RNA plus/minus TGFbeta	0.002	-1.712	318	58
P2RX7	poly/total plus TGFbeta	0.38	-0.13		poly/total minus TGFbeta	0.00589	0.86		-0.99	Yes		total RNA plus/minus TGFbeta	0.0287	-0.574	124	23
PAQR3	poly/total plus TGFbeta	0.00157	-1.42		poly/total minus TGFbeta	0.0059	-1.03		-0.39	Yes		total RNA plus/minus TGFbeta	0.00599	0.992	524	81
PAPOLG	poly/total plus TGFbeta	0.00884	-0.78		poly/total minus TGFbeta	0.00591	-0.87		0.09	Yes		total RNA plus/minus TGFbeta	0.303	0.212	428	69
CASP4	poly/total plus TGFbeta	0.261	-0.24		poly/total minus TGFbeta	0.00593	-0.79		0.55	Yes		total RNA plus/minus TGFbeta	0.00261	-0.923	3401	605
SIK1	poly/total plus TGFbeta	0.00239	0.38		poly/total minus TGFbeta	0.00594	-0.38		0.76	Yes		total RNA plus/minus TGFbeta	0.0318	0.22	22567	3916
LEPROT	poly/total plus TGFbeta	0.009	-0.67		poly/total minus TGFbeta	0.00594	-0.76		0.09	Yes		total RNA plus/minus TGFbeta	0.551	-0.04	4773	807
RAVER1	poly/total plus TGFbeta	0.0227	0.48		poly/total minus TGFbeta	0.00594	0.56		-0.08	Yes		total RNA plus/minus TGFbeta	0.0118	-0.56	6377	1196
DNTTIP1	poly/total plus TGFbeta	0.000345	1		poly/total minus TGFbeta	0.00596	0.49		0.51	Yes		total RNA plus/minus TGFbeta	0.00148	-0.619	1978	368
BAG6	poly/total plus TGFbeta	0.00105	0.64		poly/total minus TGFbeta	0.00596	0.36		0.28	Yes		total RNA plus/minus TGFbeta	0.00108	-0.571	16308	2988
WBSCR22	poly/total plus TGFbeta	0.00137	1.15		poly/total minus TGFbeta	0.00596	0.76		0.39	Yes		total RNA plus/minus TGFbeta	0.225	-0.279	4315	793
MRPL50	poly/total plus TGFbeta	0.00208	-1.62		poly/total minus TGFbeta	0.00596	-1.27		-0.35	Yes		total RNA plus/minus TGFbeta	0.365	-0.251	488	81
C16orf88	poly/total plus TGFbeta	0.00249	0.57		poly/total minus TGFbeta	0.00596	0.46		0.11	Yes		total RNA plus/minus TGFbeta	0.468	-0.057	1802	322
ARPC1B	poly/total plus TGFbeta	0.00631	0.35		poly/total minus TGFbeta	0.00596	0.41		-0.06	Yes		total RNA plus/minus TGFbeta	0.00411	0.425	17322	3018
CSPG4	poly/total plus TGFbeta	0.343	-0.26		poly/total minus TGFbeta	0.00596	1.46		-1.72	Yes		total RNA plus/minus TGFbeta	0.395	0.257	225	39
LDLRAD2	poly/total plus TGFbeta	0.00187	1.44		poly/total minus TGFbeta	0.00599	1		0.44	Yes		total RNA plus/minus TGFbeta	0.0146	-0.877	7775	1463
LAPTM5	poly/total plus TGFbeta	0.0132	0.6		poly/total minus TGFbeta	0.00599	0.41		0.19	Yes		total RNA plus/minus TGFbeta	2.43e-05	-1.788	8867	1718
FBLIM1	poly/total plus TGFbeta	0.0054	0.32		poly/total minus TGFbeta	0.00601	0.48		-0.16	Yes		total RNA plus/minus TGFbeta	1.29e-05	1.336	18904	3171
GLO1	poly/total plus TGFbeta	0.0169	-0.71		poly/total minus TGFbeta	0.00601	-1.06		0.35	Yes		total RNA plus/minus TGFbeta	0.422	0.13	2883	479
HEATR5A	poly/total plus TGFbeta	0.025	-0.79		poly/total minus TGFbeta	0.00601	-1.17		0.38	Yes		total RNA plus/minus TGFbeta	0.485	0.13	732	121
ZBTB7B	poly/total plus TGFbeta	0.317	0.09		poly/total minus TGFbeta	0.00601	0.31		-0.22	Yes		total RNA plus/minus TGFbeta	5.85e-05	-0.909	17848	3330
DMXL1	poly/total plus TGFbeta	0.00198	-1.27		poly/total minus TGFbeta	0.00602	-0.98		-0.29	Yes		total RNA plus/minus TGFbeta	0.4	-0.169	955	159
FAR1	poly/total plus TGFbeta	0.00343	-1.17		poly/total minus TGFbeta	0.00602	-1.04		-0.13	Yes		total RNA plus/minus TGFbeta	0.0044	1.064	1451	225
CLK1	poly/total plus TGFbeta	0.00467	-1.48		poly/total minus TGFbeta	0.00602	-1.26		-0.22	Yes		total RNA plus/minus TGFbeta	0.418	-0.159	1817	302
MAPK6	poly/total plus TGFbeta	0.00552	-1.2		poly/total minus TGFbeta	0.00602	-1.17		-0.03	Yes		total RNA plus/minus TGFbeta	0.592	-0.023	2173	364
COPS2	poly/total plus TGFbeta	0.0161	-1.13		poly/total minus TGFbeta	0.00602	-1.47		0.34	Yes		total RNA plus/minus TGFbeta	0.329	-0.251	1469	242
RAB8B	poly/total plus TGFbeta	0.0164	-1.05		poly/total minus TGFbeta	0.00602	-1.37		0.32	Yes		total RNA plus/minus TGFbeta	0.616	0.004	411	68
CHPF2	poly/total plus TGFbeta	0.243	0.09		poly/total minus TGFbeta	0.00602	0.39		-0.3	Yes		total RNA plus/minus TGFbeta	0.00032	0.646	19878	3397
ZC3H12A	poly/total plus TGFbeta	0.386	0.06		poly/total minus TGFbeta	0.00602	-0.4		0.46	Yes		total RNA plus/minus TGFbeta	0.00925	-0.347	14959	2627
RAD50	poly/total plus TGFbeta	0.00722	-0.98		poly/total minus TGFbeta	0.00603	-1.04		0.06	Yes		total RNA plus/minus TGFbeta	0.569	-0.038	2660	449
HRAS	poly/total plus TGFbeta	0.0152	0.67		poly/total minus TGFbeta	0.00603	0.7		-0.03	Yes		total RNA plus/minus TGFbeta	0.0322	-0.569	4147	765
AZGP1	poly/total plus TGFbeta	0.197	1.32		poly/total minus TGFbeta	0.00604	-1.36		2.68	Yes		total RNA plus/minus TGFbeta	0.00158	-4.686	786	156
MDFI	poly/total plus TGFbeta	0.0212	0.38		poly/total minus TGFbeta	0.00606	0.72		-0.34	Yes		total RNA plus/minus TGFbeta	0.000679	1.021	7129	1227
TRIM8	poly/total plus TGFbeta	0.0291	0.42		poly/total minus TGFbeta	0.00606	0.62		-0.2	Yes		total RNA plus/minus TGFbeta	0.557	-0.038	6075	1098
PCDHB14	poly/total plus TGFbeta	0.0928	-0.48		poly/total minus TGFbeta	0.00606	-1.07		0.59	Yes		total RNA plus/minus TGFbeta	0.000166	-2.052	1219	232
ZHX3	poly/total plus TGFbeta	0.471	-0.06		poly/total minus TGFbeta	0.00606	0.65		-0.71	Yes		total RNA plus/minus TGFbeta	0.566	-0.035	5249	944
UHMK1	poly/total plus TGFbeta	0.00329	-1.06		poly/total minus TGFbeta	0.00607	-0.92		-0.14	Yes		total RNA plus/minus TGFbeta	0.498	0.077	3359	562
PELP1	poly/total plus TGFbeta	0.00161	0.98		poly/total minus TGFbeta	0.00608	0.6		0.38	Yes		total RNA plus/minus TGFbeta	0.0116	-0.621	5912	1094
CDIPT	poly/total plus TGFbeta	0.00208	0.92		poly/total minus TGFbeta	0.00608	0.58		0.34	Yes		total RNA plus/minus TGFbeta	0.00515	-0.732	6017	1119
GTF2H4	poly/total plus TGFbeta	0.0223	0.45		poly/total minus TGFbeta	0.00608	0.64		-0.19	Yes		total RNA plus/minus TGFbeta	0.275	0.171	1692	302
SAA2	poly/total plus TGFbeta	0.0511	0.28		poly/total minus TGFbeta	0.00608	-0.5		0.78	Yes		total RNA plus/minus TGFbeta	1.33e-08	-5.949	12460	2569
APBB2	poly/total plus TGFbeta	0.00112	-0.84		poly/total minus TGFbeta	0.00609	-0.81		-0.03	Yes		total RNA plus/minus TGFbeta	0.000192	1.106	6929	1097
VARS2	poly/total plus TGFbeta	0.0257	0.39		poly/total minus TGFbeta	0.00609	0.64		-0.25	Yes		total RNA plus/minus TGFbeta	0.0411	0.407	6846	1193
PCGF5	poly/total plus TGFbeta	0.065	-0.57		poly/total minus TGFbeta	0.00609	-1.13		0.56	Yes		total RNA plus/minus TGFbeta	0.0539	-0.638	693	121
CLN8	poly/total plus TGFbeta	0.357	-0.07		poly/total minus TGFbeta	0.00609	0.39		-0.46	Yes		total RNA plus/minus TGFbeta	0.577	0.015	3221	566
NUP214	poly/total plus TGFbeta	0.363	0.08		poly/total minus TGFbeta	0.00609	0.47		-0.39	Yes		total RNA plus/minus TGFbeta	0.00208	-0.568	2836	523
RAD21	poly/total plus TGFbeta	0.000832	-1.05		poly/total minus TGFbeta	0.0061	-0.61		-0.44	Yes		total RNA plus/minus TGFbeta	0.332	0.118	7038	1184
RBM7	poly/total plus TGFbeta	0.00298	-1.51		poly/total minus TGFbeta	0.0061	-1.29		-0.22	Yes		total RNA plus/minus TGFbeta	0.491	0.139	603	98
ZNF92	poly/total plus TGFbeta	0.00831	-1.83		poly/total minus TGFbeta	0.0061	-1.99		0.16	Yes		total RNA plus/minus TGFbeta	0.323	0.458	188	29
JUNB	poly/total plus TGFbeta	0.0208	0.67		poly/total minus TGFbeta	0.0061	-0.93		1.6	Yes		total RNA plus/minus TGFbeta	0.00359	-0.994	44388	8025
SELO	poly/total plus TGFbeta	0.149	0.3		poly/total minus TGFbeta	0.0061	0.63		-0.33	Yes		total RNA plus/minus TGFbeta	0.0099	-0.69	4693	869
PARK2	poly/total plus TGFbeta	0.479	0.11		poly/total minus TGFbeta	0.0061	-1.33		1.44	Yes		total RNA plus/minus TGFbeta	0.197	-0.447	145	25
JRKL	poly/total plus TGFbeta	0.000514	-1.78		poly/total minus TGFbeta	0.00611	-0.97		-0.81	Yes		total RNA plus/minus TGFbeta	0.00694	0.907	529	82
LATS1	poly/total plus TGFbeta	0.000656	-2.22		poly/total minus TGFbeta	0.00611	-1.28		-0.94	Yes		total RNA plus/minus TGFbeta	0.251	0.369	620	98
SH3BGRL	poly/total plus TGFbeta	0.00185	-1.46		poly/total minus TGFbeta	0.00611	-1.09		-0.37	Yes		total RNA plus/minus TGFbeta	0.423	0.172	788	128
C5orf43	poly/total plus TGFbeta	0.00251	-1.49		poly/total minus TGFbeta	0.00611	-1.21		-0.28	Yes		total RNA plus/minus TGFbeta	0.501	0.121	696	114
STX2	poly/total plus TGFbeta	0.0026	-1.28		poly/total minus TGFbeta	0.00611	-1.05		-0.23	Yes		total RNA plus/minus TGFbeta	0.0211	0.766	653	101
LAT2	poly/total plus TGFbeta	0.0141	0.62		poly/total minus TGFbeta	0.00611	0.77		-0.15	Yes		total RNA plus/minus TGFbeta	0.0275	-0.526	640	119
RRP9	poly/total plus TGFbeta	0.055	0.75		poly/total minus TGFbeta	0.00611	0.92		-0.17	Yes		total RNA plus/minus TGFbeta	0.0104	-1.14	2093	398
RPL12	poly/total plus TGFbeta	0.0602	-0.39		poly/total minus TGFbeta	0.00611	-0.75		0.36	Yes		total RNA plus/minus TGFbeta	0.000815	-1.08	16511	2951
HSP90B1	poly/total plus TGFbeta	0.069	-0.43		poly/total minus TGFbeta	0.00612	-0.86		0.43	Yes		total RNA plus/minus TGFbeta	0.0146	0.685	48297	7896
SLC25A40	poly/total plus TGFbeta	0.0117	-0.9		poly/total minus TGFbeta	0.00614	-1.07		0.17	Yes		total RNA plus/minus TGFbeta	0.357	0.219	336	54
NGFRAP1	poly/total plus TGFbeta	0.0192	0.41		poly/total minus TGFbeta	0.00614	0.58		-0.17	Yes		total RNA plus/minus TGFbeta	0.22	0.195	7557	1352
PTPN2	poly/total plus TGFbeta	0.0394	-0.65		poly/total minus TGFbeta	0.00614	-1.09		0.44	Yes		total RNA plus/minus TGFbeta	0.252	-0.313	875	150
MBOAT7	poly/total plus TGFbeta	0.00269	0.55		poly/total minus TGFbeta	0.00615	0.44		0.11	Yes		total RNA plus/minus TGFbeta	0.164	-0.181	12152	2192
ADI1	poly/total plus TGFbeta	0.142	0.32		poly/total minus TGFbeta	0.00616	0.58		-0.26	Yes		total RNA plus/minus TGFbeta	0.00159	-0.989	4995	936
NARG2	poly/total plus TGFbeta	0.00568	-1.1		poly/total minus TGFbeta	0.00618	-1.08		-0.02	Yes		total RNA plus/minus TGFbeta	0.393	-0.194	800	133
NUDCD3	poly/total plus TGFbeta	0.00613	0.44		poly/total minus TGFbeta	0.00619	0.43		0.01	Yes		total RNA plus/minus TGFbeta	0.33	-0.106	12463	2234
MPHOSPH9	poly/total plus TGFbeta	0.00746	-1.54		poly/total minus TGFbeta	0.0062	-1.64		0.1	Yes		total RNA plus/minus TGFbeta	0.564	-0.083	224	35
COX14	poly/total plus TGFbeta	0.023	-0.52		poly/total minus TGFbeta	0.0062	-0.73		0.21	Yes		total RNA plus/minus TGFbeta	0.0442	-0.441	1329	232
ERCC4	poly/total plus TGFbeta	0.0513	-0.53		poly/total minus TGFbeta	0.0062	-0.95		0.42	Yes		total RNA plus/minus TGFbeta	0.337	0.209	406	67
IQCE	poly/total plus TGFbeta	0.335	-0.1		poly/total minus TGFbeta	0.0062	0.55		-0.65	Yes		total RNA plus/minus TGFbeta	0.347	-0.117	1914	343
SDHAP3	poly/total plus TGFbeta	0.0014	1.38		poly/total minus TGFbeta	0.00621	0.96		0.42	Yes		total RNA plus/minus TGFbeta	0.0963	-0.452	718	135
C15orf29	poly/total plus TGFbeta	0.0019	-1.65		poly/total minus TGFbeta	0.00623	-1.24		-0.41	Yes		total RNA plus/minus TGFbeta	0.0387	0.774	499	79
SMPD4	poly/total plus TGFbeta	0.106	0.26		poly/total minus TGFbeta	0.00623	0.55		-0.29	Yes		total RNA plus/minus TGFbeta	0.244	-0.184	7115	1289
MLLT1	poly/total plus TGFbeta	0.335	0.14		poly/total minus TGFbeta	0.00623	0.53		-0.39	Yes		total RNA plus/minus TGFbeta	0.00291	-0.751	6286	1174
TADA2B	poly/total plus TGFbeta	0.392	-0.07		poly/total minus TGFbeta	0.00623	0.47		-0.54	Yes		total RNA plus/minus TGFbeta	0.0394	-0.291	3406	619
SNRPB	poly/total plus TGFbeta	0.0919	0.19		poly/total minus TGFbeta	0.00625	0.39		-0.2	Yes		total RNA plus/minus TGFbeta	0.303	-0.106	14212	2555
SGOL2	poly/total plus TGFbeta	0.0181	-1.29		poly/total minus TGFbeta	0.00626	-1.71		0.42	Yes		total RNA plus/minus TGFbeta	0.0938	0.812	294	44
NCKAP5L	poly/total plus TGFbeta	0.0689	0.4		poly/total minus TGFbeta	0.00626	0.84		-0.44	Yes		total RNA plus/minus TGFbeta	0.231	0.279	3640	656
MINK1	poly/total plus TGFbeta	0.508	0.03		poly/total minus TGFbeta	0.00626	0.42		-0.39	Yes		total RNA plus/minus TGFbeta	0.00231	-0.595	10336	1916
SLC1A3	poly/total plus TGFbeta	0.0204	-1.36		poly/total minus TGFbeta	0.00627	-0.71		-0.65	Yes		total RNA plus/minus TGFbeta	8.62e-05	-2.354	2679	519
COTL1	poly/total plus TGFbeta	0.0517	0.24		poly/total minus TGFbeta	0.00627	0.46		-0.22	Yes		total RNA plus/minus TGFbeta	0.0726	0.247	12037	2130
BIK	poly/total plus TGFbeta	0.344	0.2		poly/total minus TGFbeta	0.00627	-1.1		1.3	Yes		total RNA plus/minus TGFbeta	0.0361	-0.704	494	87
GALNTL2	poly/total plus TGFbeta	0.173	-0.65		poly/total minus TGFbeta	0.00628	-1.3		0.65	Yes		total RNA plus/minus TGFbeta	0.00281	-1.585	1167	212
RND3	poly/total plus TGFbeta	0.00383	-1.42		poly/total minus TGFbeta	0.00629	-1.92		0.5	Yes		total RNA plus/minus TGFbeta	0.0225	0.795	1589	246
CCAR1	poly/total plus TGFbeta	0.000482	-1.68		poly/total minus TGFbeta	0.00633	-0.88		-0.8	Yes		total RNA plus/minus TGFbeta	0.156	0.341	1560	253
LOC388796	poly/total plus TGFbeta	0.0268	0.38		poly/total minus TGFbeta	0.00633	-0.57		0.95	Yes		total RNA plus/minus TGFbeta	0.00349	-0.618	1615	289
ST3GAL2	poly/total plus TGFbeta	0.00956	0.46		poly/total minus TGFbeta	0.00634	0.51		-0.05	Yes		total RNA plus/minus TGFbeta	0.00389	0.548	3878	673
SFPQ	poly/total plus TGFbeta	0.241	0.14		poly/total minus TGFbeta	0.00634	0.55		-0.41	Yes		total RNA plus/minus TGFbeta	0.0289	0.379	8694	1537
SHC1	poly/total plus TGFbeta	0.263	-0.1		poly/total minus TGFbeta	0.00634	0.38		-0.48	Yes		total RNA plus/minus TGFbeta	0.435	-0.058	71203	12586
ZNF836	poly/total plus TGFbeta	0.551	0.03		poly/total minus TGFbeta	0.00634	-1.28		1.31	Yes		total RNA plus/minus TGFbeta	0.0963	-0.607	179	32
TNPO1	poly/total plus TGFbeta	0.0119	-0.77		poly/total minus TGFbeta	0.00635	-0.91		0.14	Yes		total RNA plus/minus TGFbeta	0.45	-0.107	3278	545
PTDSS2	poly/total plus TGFbeta	0.0263	0.45		poly/total minus TGFbeta	0.00635	0.58		-0.13	Yes		total RNA plus/minus TGFbeta	0.0754	-0.345	6271	1143
VWA1	poly/total plus TGFbeta	0.548	-0.02		poly/total minus TGFbeta	0.00635	0.83		-0.85	Yes		total RNA plus/minus TGFbeta	0.315	0.198	543	97
LOC493754	poly/total plus TGFbeta	0.569	0		poly/total minus TGFbeta	0.00635	-0.53		0.53	Yes		total RNA plus/minus TGFbeta	0.0475	-0.316	2975	524
H2AFJ	poly/total plus TGFbeta	0.0126	0.6		poly/total minus TGFbeta	0.00636	0.59		0.01	Yes		total RNA plus/minus TGFbeta	0.0182	-0.553	5554	1034
SPTY2D1	poly/total plus TGFbeta	0.0289	-0.47		poly/total minus TGFbeta	0.00638	-0.7		0.23	Yes		total RNA plus/minus TGFbeta	0.368	0.14	1033	175
SERF2	poly/total plus TGFbeta	0.00521	-0.44		poly/total minus TGFbeta	0.0064	-0.43		-0.01	Yes		total RNA plus/minus TGFbeta	0.512	0.037	13672	2321
MDM1	poly/total plus TGFbeta	0.0108	-1.07		poly/total minus TGFbeta	0.0064	-1.24		0.17	Yes		total RNA plus/minus TGFbeta	0.609	0.012	207	33
PHF2	poly/total plus TGFbeta	0.109	0.2		poly/total minus TGFbeta	0.0064	0.48		-0.28	Yes		total RNA plus/minus TGFbeta	0.204	-0.16	4106	747
FAT2	poly/total plus TGFbeta	0.000333	-0.51		poly/total minus TGFbeta	0.00643	0.24		-0.75	Yes		total RNA plus/minus TGFbeta	5.89e-07	-1.45	17718	3402
TRMT1L	poly/total plus TGFbeta	0.0166	-0.81		poly/total minus TGFbeta	0.00644	-1.05		0.24	Yes		total RNA plus/minus TGFbeta	0.195	0.361	606	100
SEMA6B	poly/total plus TGFbeta	0.221	0.38		poly/total minus TGFbeta	0.00645	1.32		-0.94	Yes		total RNA plus/minus TGFbeta	0.0651	-0.715	625	120
CELSR1	poly/total plus TGFbeta	0.000271	-1.28		poly/total minus TGFbeta	0.00646	-0.52		-0.76	Yes		total RNA plus/minus TGFbeta	0.23	0.142	9033	1536
DIS3	poly/total plus TGFbeta	0.00611	-0.72		poly/total minus TGFbeta	0.00646	-0.71		-0.01	Yes		total RNA plus/minus TGFbeta	0.0341	0.467	1603	265
SCYL1	poly/total plus TGFbeta	0.00867	0.65		poly/total minus TGFbeta	0.00646	0.69		-0.04	Yes		total RNA plus/minus TGFbeta	0.52	-0.067	4951	892
BIN1	poly/total plus TGFbeta	0.00948	0.78		poly/total minus TGFbeta	0.00646	0.88		-0.1	Yes		total RNA plus/minus TGFbeta	0.543	0.068	3272	591
LSM12	poly/total plus TGFbeta	0.0298	-0.31		poly/total minus TGFbeta	0.00646	-0.47		0.16	Yes		total RNA plus/minus TGFbeta	0.00549	-0.473	2067	363
NOTCH2	poly/total plus TGFbeta	0.000157	-1.26		poly/total minus TGFbeta	0.00647	-0.54		-0.72	Yes		total RNA plus/minus TGFbeta	0.000404	0.726	10901	1757
CLIC1	poly/total plus TGFbeta	0.000914	0.78		poly/total minus TGFbeta	0.00647	0.52		0.26	Yes		total RNA plus/minus TGFbeta	0.00163	0.658	34040	5899
MIS18BP1	poly/total plus TGFbeta	0.00047	-1.5		poly/total minus TGFbeta	0.00648	-0.77		-0.73	Yes		total RNA plus/minus TGFbeta	0.0783	0.395	551	90
SLC35A5	poly/total plus TGFbeta	0.00552	-0.7		poly/total minus TGFbeta	0.00648	-0.68		-0.02	Yes		total RNA plus/minus TGFbeta	0.213	0.222	1261	212
SYMPK	poly/total plus TGFbeta	0.039	0.43		poly/total minus TGFbeta	0.00648	0.59		-0.16	Yes		total RNA plus/minus TGFbeta	0.0356	-0.454	5703	1043
COL24A1	poly/total plus TGFbeta	0.0404	-0.75		poly/total minus TGFbeta	0.00648	-1.25		0.5	Yes		total RNA plus/minus TGFbeta	0.613	-0.008	175	28
C22orf29	poly/total plus TGFbeta	0.17	0.15		poly/total minus TGFbeta	0.00648	0.43		-0.28	Yes		total RNA plus/minus TGFbeta	0.00938	-0.388	3865	710
BPTF	poly/total plus TGFbeta	0.000514	-1.22		poly/total minus TGFbeta	0.00649	-0.65		-0.57	Yes		total RNA plus/minus TGFbeta	0.482	0.076	2177	368
TNNT1	poly/total plus TGFbeta	0.00416	1.01		poly/total minus TGFbeta	0.0065	1.13		-0.12	Yes		total RNA plus/minus TGFbeta	0.0682	0.641	2634	465
DMAP1	poly/total plus TGFbeta	0.00124	0.91		poly/total minus TGFbeta	0.00651	0.61		0.3	Yes		total RNA plus/minus TGFbeta	0.503	0.061	2045	366
ACTR2	poly/total plus TGFbeta	0.00135	-0.93		poly/total minus TGFbeta	0.00651	-0.86		-0.07	Yes		total RNA plus/minus TGFbeta	0.000755	0.936	5466	877
APEX2	poly/total plus TGFbeta	0.00209	0.58		poly/total minus TGFbeta	0.00651	0.44		0.14	Yes		total RNA plus/minus TGFbeta	0.472	-0.055	2175	392
ACADSB	poly/total plus TGFbeta	0.00495	-0.8		poly/total minus TGFbeta	0.00651	-0.76		-0.04	Yes		total RNA plus/minus TGFbeta	0.000235	-1.389	750	137
SIRT3	poly/total plus TGFbeta	0.0203	0.77		poly/total minus TGFbeta	0.00651	0.89		-0.12	Yes		total RNA plus/minus TGFbeta	0.177	-0.401	2612	486
ERCC2	poly/total plus TGFbeta	0.0354	0.39		poly/total minus TGFbeta	0.00651	0.62		-0.23	Yes		total RNA plus/minus TGFbeta	0.0504	-0.365	1589	292
CXXC1	poly/total plus TGFbeta	0.0356	0.55		poly/total minus TGFbeta	0.00651	0.75		-0.2	Yes		total RNA plus/minus TGFbeta	0.18	-0.324	3589	667
GRIPAP1	poly/total plus TGFbeta	0.0298	0.79		poly/total minus TGFbeta	0.00653	1.24		-0.45	Yes		total RNA plus/minus TGFbeta	0.375	0.273	1721	319
NEBL	poly/total plus TGFbeta	0.011	-0.77		poly/total minus TGFbeta	0.00654	-0.88		0.11	Yes		total RNA plus/minus TGFbeta	0.242	0.267	707	114
VDR	poly/total plus TGFbeta	0.496	-0.04		poly/total minus TGFbeta	0.00655	0.5		-0.54	Yes		total RNA plus/minus TGFbeta	0.0788	0.267	9417	1648
BRMS1L	poly/total plus TGFbeta	0.0443	-0.55		poly/total minus TGFbeta	0.00659	-0.94		0.39	Yes		total RNA plus/minus TGFbeta	0.186	-0.333	285	49
B3GNT5	poly/total plus TGFbeta	0.00167	-1.32		poly/total minus TGFbeta	0.0066	-1.31		-0.01	Yes		total RNA plus/minus TGFbeta	0.00364	0.943	2736	426
CAMSAP2	poly/total plus TGFbeta	0.000744	-1.52		poly/total minus TGFbeta	0.00661	-0.9		-0.62	Yes		total RNA plus/minus TGFbeta	0.0276	0.483	3788	618
ESPL1	poly/total plus TGFbeta	0.47	-0.06		poly/total minus TGFbeta	0.00661	0.7		-0.76	Yes		total RNA plus/minus TGFbeta	0.0141	0.569	1487	254
MSH6	poly/total plus TGFbeta	0.00866	-0.5		poly/total minus TGFbeta	0.00662	-0.54		0.04	Yes		total RNA plus/minus TGFbeta	0.5	-0.055	2291	393
SBF1P1	poly/total plus TGFbeta	0.219	0.25		poly/total minus TGFbeta	0.00662	0.86		-0.61	Yes		total RNA plus/minus TGFbeta	0.0939	-0.417	836	154
MZT1	poly/total plus TGFbeta	0.00602	-1.33		poly/total minus TGFbeta	0.00663	-1.31		-0.02	Yes		total RNA plus/minus TGFbeta	0.0881	0.647	417	65
GALNT14	poly/total plus TGFbeta	0.0163	0.5		poly/total minus TGFbeta	0.00664	0.63		-0.13	Yes		total RNA plus/minus TGFbeta	0.0325	0.423	1050	183
SRSF5	poly/total plus TGFbeta	0.00186	-0.81		poly/total minus TGFbeta	0.00668	-0.58		-0.23	Yes		total RNA plus/minus TGFbeta	0.345	0.112	7330	1251
TOP3B	poly/total plus TGFbeta	0.0249	0.38		poly/total minus TGFbeta	0.00668	0.54		-0.16	Yes		total RNA plus/minus TGFbeta	0.455	-0.074	2277	405
C12orf66	poly/total plus TGFbeta	0.113	-0.59		poly/total minus TGFbeta	0.00669	-1.41		0.82	Yes		total RNA plus/minus TGFbeta	0.291	-0.368	339	58
MREG	poly/total plus TGFbeta	0.00131	-0.89		poly/total minus TGFbeta	0.00672	-0.6		-0.29	Yes		total RNA plus/minus TGFbeta	0.105	-0.276	639	110
TLR6	poly/total plus TGFbeta	0.0179	-0.82		poly/total minus TGFbeta	0.00672	-1.06		0.24	Yes		total RNA plus/minus TGFbeta	0.0472	0.64	641	104
HARS2	poly/total plus TGFbeta	0.00592	0.73		poly/total minus TGFbeta	0.00673	0.76		-0.03	Yes		total RNA plus/minus TGFbeta	0.34	0.184	4509	799
PDE12	poly/total plus TGFbeta	0.000176	-1.09		poly/total minus TGFbeta	0.00674	-0.43		-0.66	Yes		total RNA plus/minus TGFbeta	0.0624	-0.241	1294	223
DNAJC10	poly/total plus TGFbeta	0.00276	-0.92		poly/total minus TGFbeta	0.00674	-1		0.08	Yes		total RNA plus/minus TGFbeta	0.0036	0.796	4004	633
ARHGAP18	poly/total plus TGFbeta	0.00322	-1.62		poly/total minus TGFbeta	0.00674	-1.37		-0.25	Yes		total RNA plus/minus TGFbeta	0.131	0.582	625	98
MAGOHB	poly/total plus TGFbeta	0.00353	-1.33		poly/total minus TGFbeta	0.00674	-1.15		-0.18	Yes		total RNA plus/minus TGFbeta	0.0527	0.671	259	40
ADCK4	poly/total plus TGFbeta	0.00442	0.98		poly/total minus TGFbeta	0.00674	0.71		0.27	Yes		total RNA plus/minus TGFbeta	0.014	-0.755	3803	711
USP47	poly/total plus TGFbeta	0.00778	-0.81		poly/total minus TGFbeta	0.00674	-0.84		0.03	Yes		total RNA plus/minus TGFbeta	0.0397	0.536	1351	223
TAPT1	poly/total plus TGFbeta	0.00907	-0.68		poly/total minus TGFbeta	0.00674	-0.74		0.06	Yes		total RNA plus/minus TGFbeta	0.301	-0.187	949	161
POMZP3	poly/total plus TGFbeta	0.397	0.18		poly/total minus TGFbeta	0.00674	-1.25		1.43	Yes		total RNA plus/minus TGFbeta	0.14	-0.514	436	74
RPTOR	poly/total plus TGFbeta	0.414	0.09		poly/total minus TGFbeta	0.00675	0.55		-0.46	Yes		total RNA plus/minus TGFbeta	0.0417	-0.403	6167	1138
NAA50	poly/total plus TGFbeta	0.00249	-1.41		poly/total minus TGFbeta	0.00677	-1.06		-0.35	Yes		total RNA plus/minus TGFbeta	0.463	0.111	2506	409
SYTL1	poly/total plus TGFbeta	0.0229	0.42		poly/total minus TGFbeta	0.00677	0.58		-0.16	Yes		total RNA plus/minus TGFbeta	0.00349	-0.646	2283	426
POLDIP2	poly/total plus TGFbeta	0.0238	0.41		poly/total minus TGFbeta	0.00679	0.43		-0.02	Yes		total RNA plus/minus TGFbeta	0.00059	-0.849	9454	1750
VPS4A	poly/total plus TGFbeta	0.0318	0.43		poly/total minus TGFbeta	0.00679	0.54		-0.11	Yes		total RNA plus/minus TGFbeta	0.0174	-0.51	6474	1186
TRIP11	poly/total plus TGFbeta	0.00186	-1.33		poly/total minus TGFbeta	0.0068	-0.97		-0.36	Yes		total RNA plus/minus TGFbeta	0.14	0.4	1117	184
ABCF3	poly/total plus TGFbeta	0.00569	0.89		poly/total minus TGFbeta	0.00682	0.76		0.13	Yes		total RNA plus/minus TGFbeta	0.138	-0.381	3612	673
ERAP1	poly/total plus TGFbeta	0.00797	-1.35		poly/total minus TGFbeta	0.00683	-1.08		-0.27	Yes		total RNA plus/minus TGFbeta	0.0433	-0.601	1886	323
CEP63	poly/total plus TGFbeta	0.0285	-1.03		poly/total minus TGFbeta	0.00684	-1.51		0.48	Yes		total RNA plus/minus TGFbeta	0.558	0.085	480	77
GRIN2A	poly/total plus TGFbeta	0.213	-0.34		poly/total minus TGFbeta	0.00684	-1.13		0.79	Yes		total RNA plus/minus TGFbeta	0.128	-0.486	242	42
PSMD13	poly/total plus TGFbeta	0.00303	0.62		poly/total minus TGFbeta	0.00685	0.58		0.04	Yes		total RNA plus/minus TGFbeta	0.0804	0.308	8124	1420
LOC401397	poly/total plus TGFbeta	0.000921	-1.94		poly/total minus TGFbeta	0.00686	-1.18		-0.76	Yes		total RNA plus/minus TGFbeta	0.22	0.386	722	115
SLC25A23	poly/total plus TGFbeta	0.227	0.29		poly/total minus TGFbeta	0.00686	0.45		-0.16	Yes		total RNA plus/minus TGFbeta	2.68e-05	-2.274	6283	1240
RBL1	poly/total plus TGFbeta	0.016	-0.72		poly/total minus TGFbeta	0.00687	-0.9		0.18	Yes		total RNA plus/minus TGFbeta	0.403	0.159	283	46
ARRB1	poly/total plus TGFbeta	0.449	0.21		poly/total minus TGFbeta	0.00688	1.02		-0.81	Yes		total RNA plus/minus TGFbeta	0.00934	-1.469	1423	275
FAM82B	poly/total plus TGFbeta	0.514	-0.05		poly/total minus TGFbeta	0.00688	-0.88		0.83	Yes		total RNA plus/minus TGFbeta	0.46	-0.118	907	155
DCLK1	poly/total plus TGFbeta	0.00888	-0.46		poly/total minus TGFbeta	0.00689	-0.5		0.04	Yes		total RNA plus/minus TGFbeta	0.000296	0.895	361	58
TMEM120B	poly/total plus TGFbeta	0.11	0.31		poly/total minus TGFbeta	0.00689	0.65		-0.34	Yes		total RNA plus/minus TGFbeta	0.44	-0.109	4942	890
MET	poly/total plus TGFbeta	0.00272	-1.23		poly/total minus TGFbeta	0.0069	-1		-0.23	Yes		total RNA plus/minus TGFbeta	0.432	0.155	11091	1817
RPL34	poly/total plus TGFbeta	0.0298	-0.65		poly/total minus TGFbeta	0.0069	-0.97		0.32	Yes		total RNA plus/minus TGFbeta	0.0178	-0.755	11158	1949
MAFF	poly/total plus TGFbeta	0.00297	0.62		poly/total minus TGFbeta	0.00691	-0.63		1.25	Yes		total RNA plus/minus TGFbeta	0.518	-0.05	7654	1326
SORD	poly/total plus TGFbeta	0.173	-0.17		poly/total minus TGFbeta	0.00691	0.48		-0.65	Yes		total RNA plus/minus TGFbeta	0.00169	-0.623	2572	478
ACSL4	poly/total plus TGFbeta	0.000579	-1.31		poly/total minus TGFbeta	0.00694	-0.71		-0.6	Yes		total RNA plus/minus TGFbeta	0.35	0.153	2489	419
OSGIN2	poly/total plus TGFbeta	0.00281	-1.18		poly/total minus TGFbeta	0.00694	-0.96		-0.22	Yes		total RNA plus/minus TGFbeta	0.286	0.256	754	124
G3BP2	poly/total plus TGFbeta	0.00763	-0.84		poly/total minus TGFbeta	0.00694	-0.94		0.1	Yes		total RNA plus/minus TGFbeta	0.377	0.149	3244	538
TMEM184C	poly/total plus TGFbeta	0.00165	-1.03		poly/total minus TGFbeta	0.00697	-0.72		-0.31	Yes		total RNA plus/minus TGFbeta	0.561	-0.039	1086	181
XAB2	poly/total plus TGFbeta	0.00381	0.84		poly/total minus TGFbeta	0.00697	0.58		0.26	Yes		total RNA plus/minus TGFbeta	0.00372	-0.816	5512	1020
RNASEH2A	poly/total plus TGFbeta	0.0112	0.41		poly/total minus TGFbeta	0.00697	0.47		-0.06	Yes		total RNA plus/minus TGFbeta	0.00116	0.649	1572	271
CDK8	poly/total plus TGFbeta	0.000832	-1.94		poly/total minus TGFbeta	0.00699	-1.15		-0.79	Yes		total RNA plus/minus TGFbeta	0.357	0.244	410	65
FYTTD1	poly/total plus TGFbeta	0.00318	-1.01		poly/total minus TGFbeta	0.00701	-0.84		-0.17	Yes		total RNA plus/minus TGFbeta	0.319	-0.203	1258	211
UQCR11	poly/total plus TGFbeta	0.0217	-0.57		poly/total minus TGFbeta	0.00701	-0.64		0.07	Yes		total RNA plus/minus TGFbeta	0.0102	-0.564	4877	856
SERPINB8	poly/total plus TGFbeta	0.04	-0.47		poly/total minus TGFbeta	0.00701	-0.76		0.29	Yes		total RNA plus/minus TGFbeta	0.517	0.068	1394	232
ZNF277	poly/total plus TGFbeta	0.0188	-1.29		poly/total minus TGFbeta	0.00702	-1.68		0.39	Yes		total RNA plus/minus TGFbeta	0.437	-0.255	362	58
PQLC1	poly/total plus TGFbeta	0.0231	0.46		poly/total minus TGFbeta	0.00702	0.6		-0.14	Yes		total RNA plus/minus TGFbeta	0.447	-0.096	6047	1101
MAGT1	poly/total plus TGFbeta	0.0313	-0.53		poly/total minus TGFbeta	0.00702	-1.04		0.51	Yes		total RNA plus/minus TGFbeta	0.0554	0.456	3276	533
JUND	poly/total plus TGFbeta	0.000856	0.66		poly/total minus TGFbeta	0.00708	-0.39		1.05	Yes		total RNA plus/minus TGFbeta	0.00177	-0.519	14542	2619
GLTPD1	poly/total plus TGFbeta	0.0672	0.42		poly/total minus TGFbeta	0.00708	0.62		-0.2	Yes		total RNA plus/minus TGFbeta	0.0119	-0.673	4561	849
BRCA2	poly/total plus TGFbeta	0.0704	-0.93		poly/total minus TGFbeta	0.00708	-1.81		0.88	Yes		total RNA plus/minus TGFbeta	0.604	-0.025	202	32
ZNF324	poly/total plus TGFbeta	0.00105	0.81		poly/total minus TGFbeta	0.00709	0.51		0.3	Yes		total RNA plus/minus TGFbeta	0.000357	-0.883	1784	334
ZDHHC5	poly/total plus TGFbeta	0.0289	0.27		poly/total minus TGFbeta	0.00709	0.35		-0.08	Yes		total RNA plus/minus TGFbeta	0.0334	-0.264	16209	2904
FAM40A	poly/total plus TGFbeta	0.107	0.26		poly/total minus TGFbeta	0.00709	0.59		-0.33	Yes		total RNA plus/minus TGFbeta	0.278	0.162	2660	468
SMARCB1	poly/total plus TGFbeta	0.0335	0.44		poly/total minus TGFbeta	0.00711	0.57		-0.13	Yes		total RNA plus/minus TGFbeta	0.0528	-0.398	5927	1081
CD82	poly/total plus TGFbeta	0.000237	0.85		poly/total minus TGFbeta	0.00712	0.3		0.55	Yes		total RNA plus/minus TGFbeta	9.72e-05	-0.8	21029	3926
SFSWAP	poly/total plus TGFbeta	0.0122	0.38		poly/total minus TGFbeta	0.00712	0.44		-0.06	Yes		total RNA plus/minus TGFbeta	0.533	-0.035	1944	350
C17orf70	poly/total plus TGFbeta	0.161	0.29		poly/total minus TGFbeta	0.00712	0.7		-0.41	Yes		total RNA plus/minus TGFbeta	0.284	-0.218	4058	743
FGD5	poly/total plus TGFbeta	0.00246	-0.96		poly/total minus TGFbeta	0.00714	-0.74		-0.22	Yes		total RNA plus/minus TGFbeta	0.508	-0.074	189	32
TMEM109	poly/total plus TGFbeta	0.000418	0.77		poly/total minus TGFbeta	0.00717	0.36		0.41	Yes		total RNA plus/minus TGFbeta	0.0262	-0.289	16640	3020
ARFGAP1	poly/total plus TGFbeta	0.00308	0.62		poly/total minus TGFbeta	0.00717	0.63		-0.01	Yes		total RNA plus/minus TGFbeta	0.00554	0.648	7413	1312
PRKCD	poly/total plus TGFbeta	0.0178	0.72		poly/total minus TGFbeta	0.00717	0.98		-0.26	Yes		total RNA plus/minus TGFbeta	0.271	0.303	2666	481
GTF3C5	poly/total plus TGFbeta	0.0696	0.33		poly/total minus TGFbeta	0.00717	0.5		-0.17	Yes		total RNA plus/minus TGFbeta	0.00604	-0.613	7116	1304
LPAR2	poly/total plus TGFbeta	0.0144	0.72		poly/total minus TGFbeta	0.00718	0.88		-0.16	Yes		total RNA plus/minus TGFbeta	0.468	0.128	3105	556
CCDC86	poly/total plus TGFbeta	0.56	-0.02		poly/total minus TGFbeta	0.00718	0.69		-0.71	Yes		total RNA plus/minus TGFbeta	0.0103	-0.812	3316	619
GLTSCR2	poly/total plus TGFbeta	0.00854	0.6		poly/total minus TGFbeta	0.0072	0.41		0.19	Yes		total RNA plus/minus TGFbeta	7.42e-05	-1.342	8991	1714
RBL2	poly/total plus TGFbeta	0.0103	-1.2		poly/total minus TGFbeta	0.0072	-1.12		-0.08	Yes		total RNA plus/minus TGFbeta	0.12	-0.431	1860	312
RPL21P28	poly/total plus TGFbeta	0.0279	-0.82		poly/total minus TGFbeta	0.0072	-1.01		0.19	Yes		total RNA plus/minus TGFbeta	0.0426	-0.58	2107	369
BOLA3	poly/total plus TGFbeta	0.0342	-0.78		poly/total minus TGFbeta	0.0072	-1.19		0.41	Yes		total RNA plus/minus TGFbeta	0.572	-0.053	414	68
ZNF621	poly/total plus TGFbeta	0.00106	-1.2		poly/total minus TGFbeta	0.00721	-0.75		-0.45	Yes		total RNA plus/minus TGFbeta	0.45	0.107	1201	201
MOSPD1	poly/total plus TGFbeta	0.0147	-0.87		poly/total minus TGFbeta	0.00721	-1.06		0.19	Yes		total RNA plus/minus TGFbeta	0.139	0.444	198	32
SUV39H1	poly/total plus TGFbeta	0.015	0.58		poly/total minus TGFbeta	0.00721	0.7		-0.12	Yes		total RNA plus/minus TGFbeta	0.615	0.003	1870	338
ANKRD18A	poly/total plus TGFbeta	0.234	-0.46		poly/total minus TGFbeta	0.00721	-1.65		1.19	Yes		total RNA plus/minus TGFbeta	0.198	0.579	188	30
SMARCAD1	poly/total plus TGFbeta	0.322	-0.21		poly/total minus TGFbeta	0.00721	-0.99		0.78	Yes		total RNA plus/minus TGFbeta	0.375	0.198	879	145
ATL1	poly/total plus TGFbeta	0.424	-0.13		poly/total minus TGFbeta	0.00721	-1.02		0.89	Yes		total RNA plus/minus TGFbeta	0.336	-0.234	240	40
TM2D2	poly/total plus TGFbeta	0.552	0.01		poly/total minus TGFbeta	0.00721	-0.67		0.68	Yes		total RNA plus/minus TGFbeta	0.303	0.171	2174	370
CHUK	poly/total plus TGFbeta	0.049	-0.63		poly/total minus TGFbeta	0.00724	-1.07		0.44	Yes		total RNA plus/minus TGFbeta	0.517	-0.098	363	60
STAM2	poly/total plus TGFbeta	0.0763	-0.64		poly/total minus TGFbeta	0.00724	-1.28		0.64	Yes		total RNA plus/minus TGFbeta	0.0997	0.617	582	93
NCKAP1	poly/total plus TGFbeta	0.00123	-1.04		poly/total minus TGFbeta	0.00725	-0.84		-0.2	Yes		total RNA plus/minus TGFbeta	0.00232	0.777	4965	787
WDR59	poly/total plus TGFbeta	0.0362	0.37		poly/total minus TGFbeta	0.00725	0.57		-0.2	Yes		total RNA plus/minus TGFbeta	0.562	-0.031	3034	543
TPRN	poly/total plus TGFbeta	0.0485	0.82		poly/total minus TGFbeta	0.00727	0.7		0.12	Yes		total RNA plus/minus TGFbeta	0.000533	-2.027	2668	523
CBS	poly/total plus TGFbeta	0.093	-0.39		poly/total minus TGFbeta	0.00727	0.84		-1.23	Yes		total RNA plus/minus TGFbeta	0.00261	1.001	1199	205
RPL21	poly/total plus TGFbeta	0.359	-0.2		poly/total minus TGFbeta	0.00727	-0.97		0.77	Yes		total RNA plus/minus TGFbeta	0.012	-0.814	2190	392
USP1	poly/total plus TGFbeta	0.00329	-1.16		poly/total minus TGFbeta	0.00728	-0.97		-0.19	Yes		total RNA plus/minus TGFbeta	0.515	0.091	899	149
MFSD3	poly/total plus TGFbeta	0.00606	0.81		poly/total minus TGFbeta	0.00728	0.74		0.07	Yes		total RNA plus/minus TGFbeta	0.355	-0.185	3889	719
RPS19BP1	poly/total plus TGFbeta	0.0072	0.69		poly/total minus TGFbeta	0.00728	0.65		0.04	Yes		total RNA plus/minus TGFbeta	0.293	-0.198	4986	908
PARK7	poly/total plus TGFbeta	0.0404	0.32		poly/total minus TGFbeta	0.00728	0.47		-0.15	Yes		total RNA plus/minus TGFbeta	0.131	-0.227	9169	1652
TMEM106B	poly/total plus TGFbeta	0.0487	-0.85		poly/total minus TGFbeta	0.00728	-1.49		0.64	Yes		total RNA plus/minus TGFbeta	0.23	-0.37	1263	214
ARAP2	poly/total plus TGFbeta	0.0872	-0.53		poly/total minus TGFbeta	0.00728	-1.1		0.57	Yes		total RNA plus/minus TGFbeta	0.566	0.055	427	71
AKT1	poly/total plus TGFbeta	0.146	0.17		poly/total minus TGFbeta	0.00728	0.42		-0.25	Yes		total RNA plus/minus TGFbeta	0.577	0.018	11916	2131
PKD1	poly/total plus TGFbeta	0.16	-0.19		poly/total minus TGFbeta	0.00728	0.54		-0.73	Yes		total RNA plus/minus TGFbeta	0.0216	0.413	8123	1419
ADSSL1	poly/total plus TGFbeta	0.533	-0.06		poly/total minus TGFbeta	0.00728	-2.41		2.35	Yes		total RNA plus/minus TGFbeta	0.616	0	1011	167
KIF20B	poly/total plus TGFbeta	0.00866	-1.19		poly/total minus TGFbeta	0.00729	-1.25		0.06	Yes		total RNA plus/minus TGFbeta	0.00517	1.306	480	74
DRG2	poly/total plus TGFbeta	0.0635	0.51		poly/total minus TGFbeta	0.00729	0.82		-0.31	Yes		total RNA plus/minus TGFbeta	0.235	-0.309	2944	538
FDXR	poly/total plus TGFbeta	0.202	0.49		poly/total minus TGFbeta	0.0073	0.83		-0.34	Yes		total RNA plus/minus TGFbeta	0.00228	-1.665	1978	390
C19orf21	poly/total plus TGFbeta	0.00309	0.74		poly/total minus TGFbeta	0.00732	0.63		0.11	Yes		total RNA plus/minus TGFbeta	0.466	0.091	6006	1077
CLPP	poly/total plus TGFbeta	0.00454	0.72		poly/total minus TGFbeta	0.00732	0.61		0.11	Yes		total RNA plus/minus TGFbeta	0.252	-0.211	5691	1026
TSPAN9	poly/total plus TGFbeta	0.0083	0.58		poly/total minus TGFbeta	0.00732	0.7		-0.12	Yes		total RNA plus/minus TGFbeta	0.0475	0.446	5473	963
LAMB1	poly/total plus TGFbeta	0.000313	-1.5		poly/total minus TGFbeta	0.00733	-0.66		-0.84	Yes		total RNA plus/minus TGFbeta	0.212	-0.22	44591	7676
STXBP2	poly/total plus TGFbeta	0.0027	0.88		poly/total minus TGFbeta	0.00733	0.68		0.2	Yes		total RNA plus/minus TGFbeta	0.412	-0.135	4840	872
C6orf47	poly/total plus TGFbeta	0.0151	0.71		poly/total minus TGFbeta	0.00733	0.87		-0.16	Yes		total RNA plus/minus TGFbeta	0.505	0.099	3054	558
ESRP2	poly/total plus TGFbeta	0.0179	0.2		poly/total minus TGFbeta	0.00733	0.25		-0.05	Yes		total RNA plus/minus TGFbeta	1.31e-06	-1.313	3193	608
SURF6	poly/total plus TGFbeta	0.0246	0.69		poly/total minus TGFbeta	0.00733	0.88		-0.19	Yes		total RNA plus/minus TGFbeta	0.458	-0.142	2705	499
GABARAPL1	poly/total plus TGFbeta	0.148	-0.23		poly/total minus TGFbeta	0.00733	-0.6		0.37	Yes		total RNA plus/minus TGFbeta	0.0162	0.489	1706	286
P2RY11	poly/total plus TGFbeta	0.271	0.36		poly/total minus TGFbeta	0.00733	0.86		-0.5	Yes		total RNA plus/minus TGFbeta	0.00694	-1.246	1969	385
NDUFA4	poly/total plus TGFbeta	0.00312	-1		poly/total minus TGFbeta	0.00734	-0.6		-0.4	Yes		total RNA plus/minus TGFbeta	0.00392	-0.667	5044	894
GPR137B	poly/total plus TGFbeta	0.573	0		poly/total minus TGFbeta	0.00734	-1.01		1.01	Yes		total RNA plus/minus TGFbeta	0.0287	0.712	1048	167
TIMM9	poly/total plus TGFbeta	0.00307	-1.17		poly/total minus TGFbeta	0.00736	-0.95		-0.22	Yes		total RNA plus/minus TGFbeta	0.0164	-0.774	998	173
RPUSD2	poly/total plus TGFbeta	0.0297	0.51		poly/total minus TGFbeta	0.00738	0.74		-0.23	Yes		total RNA plus/minus TGFbeta	0.169	-0.286	1499	272
ELOVL1	poly/total plus TGFbeta	0.000987	0.62		poly/total minus TGFbeta	0.00741	0.38		0.24	Yes		total RNA plus/minus TGFbeta	0.229	-0.132	15620	2791
CREB3L4	poly/total plus TGFbeta	0.00196	0.91		poly/total minus TGFbeta	0.00741	0.66		0.25	Yes		total RNA plus/minus TGFbeta	0.033	-0.452	1273	237
PRPF4B	poly/total plus TGFbeta	0.00976	-0.98		poly/total minus TGFbeta	0.00741	-1.24		0.26	Yes		total RNA plus/minus TGFbeta	0.256	0.272	2114	342
POLR3D	poly/total plus TGFbeta	0.0444	0.4		poly/total minus TGFbeta	0.00741	0.65		-0.25	Yes		total RNA plus/minus TGFbeta	0.433	0.103	2262	405
CCDC132	poly/total plus TGFbeta	0.154	-0.5		poly/total minus TGFbeta	0.00741	-1.34		0.84	Yes		total RNA plus/minus TGFbeta	0.45	-0.194	300	52
TGFBR3	poly/total plus TGFbeta	0.22	-0.33		poly/total minus TGFbeta	0.00741	-1.09		0.76	Yes		total RNA plus/minus TGFbeta	1.55e-05	-3.422	1312	260
SMC2	poly/total plus TGFbeta	0.0193	-0.99		poly/total minus TGFbeta	0.00743	-1.28		0.29	Yes		total RNA plus/minus TGFbeta	0.0643	0.722	685	106
NCS1	poly/total plus TGFbeta	0.071	0.31		poly/total minus TGFbeta	0.00744	0.69		-0.38	Yes		total RNA plus/minus TGFbeta	0.0173	0.567	5491	962
ARFGEF2	poly/total plus TGFbeta	0.0006	-1.51		poly/total minus TGFbeta	0.00745	-0.81		-0.7	Yes		total RNA plus/minus TGFbeta	0.527	0.068	1434	236
TMOD3	poly/total plus TGFbeta	0.00161	-1.05		poly/total minus TGFbeta	0.00747	-0.73		-0.32	Yes		total RNA plus/minus TGFbeta	0.00134	0.995	2598	412
KRR1	poly/total plus TGFbeta	0.00204	-1.71		poly/total minus TGFbeta	0.00747	-1.26		-0.45	Yes		total RNA plus/minus TGFbeta	0.591	-0.034	374	61
AIDA	poly/total plus TGFbeta	0.00336	-1.19		poly/total minus TGFbeta	0.00747	-1.35		0.16	Yes		total RNA plus/minus TGFbeta	0.0135	0.767	2282	361
ALOX15B	poly/total plus TGFbeta	0.00505	0.62		poly/total minus TGFbeta	0.00747	0.41		0.21	Yes		total RNA plus/minus TGFbeta	0.000184	-1.075	9596	1801
ZNF629	poly/total plus TGFbeta	0.061	0.36		poly/total minus TGFbeta	0.00747	0.58		-0.22	Yes		total RNA plus/minus TGFbeta	0.257	-0.198	5818	1050
FBXO3	poly/total plus TGFbeta	0.000779	-1.31		poly/total minus TGFbeta	0.00748	-0.75		-0.56	Yes		total RNA plus/minus TGFbeta	0.0589	0.436	540	88
TLE3	poly/total plus TGFbeta	0.011	0.77		poly/total minus TGFbeta	0.00748	1		-0.23	Yes		total RNA plus/minus TGFbeta	0.101	0.517	2750	494
STT3B	poly/total plus TGFbeta	0.00118	-1.66		poly/total minus TGFbeta	0.00751	-1.03		-0.63	Yes		total RNA plus/minus TGFbeta	0.0919	0.394	2785	440
MRPS26	poly/total plus TGFbeta	0.00644	0.73		poly/total minus TGFbeta	0.00751	0.58		0.15	Yes		total RNA plus/minus TGFbeta	0.0138	-0.61	5383	995
FAM172A	poly/total plus TGFbeta	0.00859	-1.13		poly/total minus TGFbeta	0.00751	-1.18		0.05	Yes		total RNA plus/minus TGFbeta	0.455	-0.166	608	102
LRFN4	poly/total plus TGFbeta	0.0114	0.58		poly/total minus TGFbeta	0.00751	0.53		0.05	Yes		total RNA plus/minus TGFbeta	0.00804	-0.623	6287	1170
TDG	poly/total plus TGFbeta	0.0239	-0.58		poly/total minus TGFbeta	0.00751	-0.79		0.21	Yes		total RNA plus/minus TGFbeta	0.225	0.26	787	129
NLE1	poly/total plus TGFbeta	0.0409	0.37		poly/total minus TGFbeta	0.00751	0.59		-0.22	Yes		total RNA plus/minus TGFbeta	0.0008	-0.898	2230	415
CDK5RAP1	poly/total plus TGFbeta	0.0198	0.74		poly/total minus TGFbeta	0.00752	0.98		-0.24	Yes		total RNA plus/minus TGFbeta	0.445	0.163	2482	446
STRN3	poly/total plus TGFbeta	0.00981	-1.24		poly/total minus TGFbeta	0.00753	-1.34		0.1	Yes		total RNA plus/minus TGFbeta	0.293	0.358	553	90
ZNF189	poly/total plus TGFbeta	0.0315	-0.84		poly/total minus TGFbeta	0.00753	-1.23		0.39	Yes		total RNA plus/minus TGFbeta	0.183	0.458	515	82
PEX2	poly/total plus TGFbeta	0.332	-0.2		poly/total minus TGFbeta	0.00753	-1		0.8	Yes		total RNA plus/minus TGFbeta	0.56	-0.056	945	158
LOC100506686	poly/total plus TGFbeta	0.339	-0.21		poly/total minus TGFbeta	0.00753	-1.07		0.86	Yes		total RNA plus/minus TGFbeta	0.101	-0.518	351	61
PSMD4	poly/total plus TGFbeta	0.00138	0.84		poly/total minus TGFbeta	0.00755	0.53		0.31	Yes		total RNA plus/minus TGFbeta	0.154	-0.244	7657	1385
MON2	poly/total plus TGFbeta	0.00287	-1.22		poly/total minus TGFbeta	0.00755	-0.97		-0.25	Yes		total RNA plus/minus TGFbeta	0.547	0.066	809	136
RBBP6	poly/total plus TGFbeta	0.00363	-1.2		poly/total minus TGFbeta	0.00755	-1.01		-0.19	Yes		total RNA plus/minus TGFbeta	0.465	0.108	2539	428
BACH1	poly/total plus TGFbeta	0.000627	-1.65		poly/total minus TGFbeta	0.00756	-0.89		-0.76	Yes		total RNA plus/minus TGFbeta	0.538	-0.067	1263	211
TSPAN4	poly/total plus TGFbeta	0.000559	0.93		poly/total minus TGFbeta	0.00757	0.4		0.53	Yes		total RNA plus/minus TGFbeta	0.000572	-0.801	11491	2130
ARHGAP12	poly/total plus TGFbeta	0.00527	-1.32		poly/total minus TGFbeta	0.00757	-1.22		-0.1	Yes		total RNA plus/minus TGFbeta	0.291	0.327	550	89
ESD	poly/total plus TGFbeta	0.0314	-0.74		poly/total minus TGFbeta	0.0076	-0.93		0.19	Yes		total RNA plus/minus TGFbeta	0.0356	-0.58	2399	415
LRRC14	poly/total plus TGFbeta	0.326	0.13		poly/total minus TGFbeta	0.0076	0.54		-0.41	Yes		total RNA plus/minus TGFbeta	0.0653	-0.355	6161	1126
TACC3	poly/total plus TGFbeta	0.00264	0.81		poly/total minus TGFbeta	0.00761	0.84		-0.03	Yes		total RNA plus/minus TGFbeta	0.00708	0.833	4622	807
TYSND1	poly/total plus TGFbeta	0.0123	0.38		poly/total minus TGFbeta	0.00761	0.43		-0.05	Yes		total RNA plus/minus TGFbeta	1.25e-05	-1.413	5020	960
MDH2	poly/total plus TGFbeta	0.0128	0.59		poly/total minus TGFbeta	0.00761	0.67		-0.08	Yes		total RNA plus/minus TGFbeta	0.00253	-0.821	21366	3977
DUSP2	poly/total plus TGFbeta	0.00141	0.8		poly/total minus TGFbeta	0.00763	-0.53		1.33	Yes		total RNA plus/minus TGFbeta	0.00177	-0.694	2881	520
PIGP	poly/total plus TGFbeta	0.243	-0.31		poly/total minus TGFbeta	0.00763	-1.11		0.8	Yes		total RNA plus/minus TGFbeta	0.54	0.082	405	67
RANBP2	poly/total plus TGFbeta	0.00428	-1.14		poly/total minus TGFbeta	0.00764	-0.97		-0.17	Yes		total RNA plus/minus TGFbeta	0.581	0.029	2637	444
RRM2B	poly/total plus TGFbeta	0.0165	-1.22		poly/total minus TGFbeta	0.00764	-1.06		-0.16	Yes		total RNA plus/minus TGFbeta	0.0117	-0.904	1659	292
ATAD3A	poly/total plus TGFbeta	0.0657	0.42		poly/total minus TGFbeta	0.00764	0.67		-0.25	Yes		total RNA plus/minus TGFbeta	0.139	-0.337	4195	767
PFKM	poly/total plus TGFbeta	0.0019	0.56		poly/total minus TGFbeta	0.00765	0.4		0.16	Yes		total RNA plus/minus TGFbeta	2.51e-05	-1.158	5286	1001
COPB1	poly/total plus TGFbeta	0.0026	-0.7		poly/total minus TGFbeta	0.00765	-0.7		0	Yes		total RNA plus/minus TGFbeta	0.0015	0.743	6782	1082
CHTF18	poly/total plus TGFbeta	0.0236	0.6		poly/total minus TGFbeta	0.00765	0.81		-0.21	Yes		total RNA plus/minus TGFbeta	0.00624	0.821	720	126
CLTC	poly/total plus TGFbeta	0.0451	-0.29		poly/total minus TGFbeta	0.00765	-0.56		0.27	Yes		total RNA plus/minus TGFbeta	0.0657	0.271	8717	1461
FAM126A	poly/total plus TGFbeta	0.000859	-1.06		poly/total minus TGFbeta	0.00768	-0.62		-0.44	Yes		total RNA plus/minus TGFbeta	0.000614	0.997	1271	203
SIL1	poly/total plus TGFbeta	0.00136	1.16		poly/total minus TGFbeta	0.00768	0.77		0.39	Yes		total RNA plus/minus TGFbeta	0.591	-0.022	14795	2665
ARHGAP39	poly/total plus TGFbeta	0.201	0.16		poly/total minus TGFbeta	0.00768	0.51		-0.35	Yes		total RNA plus/minus TGFbeta	0.00525	-0.541	2061	380
BCL2L2-PABPN1	poly/total plus TGFbeta	0.0208	0.44		poly/total minus TGFbeta	0.0077	0.56		-0.12	Yes		total RNA plus/minus TGFbeta	0.527	-0.052	6592	1202
MAP2K7	poly/total plus TGFbeta	0.0873	-0.22		poly/total minus TGFbeta	0.0077	0.45		-0.67	Yes		total RNA plus/minus TGFbeta	0.015	-0.376	3585	654
MALAT1	poly/total plus TGFbeta	0.000311	-2.2		poly/total minus TGFbeta	0.00771	-1		-1.2	Yes		total RNA plus/minus TGFbeta	0.00199	1.213	17871	2808
NUP54	poly/total plus TGFbeta	0.00348	-1.65		poly/total minus TGFbeta	0.00771	-1.38		-0.27	Yes		total RNA plus/minus TGFbeta	0.396	0.257	538	86
CBWD1	poly/total plus TGFbeta	0.00545	-1.39		poly/total minus TGFbeta	0.00771	-1.29		-0.1	Yes		total RNA plus/minus TGFbeta	0.311	-0.328	305	51
DHFRL1	poly/total plus TGFbeta	0.0451	-0.87		poly/total minus TGFbeta	0.00772	-1.42		0.55	Yes		total RNA plus/minus TGFbeta	0.468	-0.189	301	51
RNASE4	poly/total plus TGFbeta	0.141	-0.24		poly/total minus TGFbeta	0.00772	-0.61		0.37	Yes		total RNA plus/minus TGFbeta	0.333	0.143	738	123
LOC100507034	poly/total plus TGFbeta	0.172	0.24		poly/total minus TGFbeta	0.00772	0.69		-0.45	Yes		total RNA plus/minus TGFbeta	0.595	-0.016	639	114
LGALS3	poly/total plus TGFbeta	0.431	-0.08		poly/total minus TGFbeta	0.00773	-0.52		0.44	Yes		total RNA plus/minus TGFbeta	0.00287	-0.633	7189	1266
CALM2	poly/total plus TGFbeta	0.00405	-0.63		poly/total minus TGFbeta	0.00775	-0.67		0.04	Yes		total RNA plus/minus TGFbeta	0.00451	0.585	6823	1116
KIAA0247	poly/total plus TGFbeta	0.00561	0.3		poly/total minus TGFbeta	0.00775	0.28		0.02	Yes		total RNA plus/minus TGFbeta	0.0102	-0.255	11152	2012
FTSJD2	poly/total plus TGFbeta	0.0155	0.63		poly/total minus TGFbeta	0.00775	0.72		-0.09	Yes		total RNA plus/minus TGFbeta	0.445	-0.122	4026	736
WDR33	poly/total plus TGFbeta	0.112	0.32		poly/total minus TGFbeta	0.00775	0.61		-0.29	Yes		total RNA plus/minus TGFbeta	0.0759	-0.386	4916	904
DEAF1	poly/total plus TGFbeta	0.128	0.42		poly/total minus TGFbeta	0.00775	0.66		-0.24	Yes		total RNA plus/minus TGFbeta	0.00222	-1.162	3392	647
RAPGEF1	poly/total plus TGFbeta	0.409	-0.12		poly/total minus TGFbeta	0.00775	0.57		-0.69	Yes		total RNA plus/minus TGFbeta	0.00405	-0.819	4585	857
SUMF2	poly/total plus TGFbeta	0.00349	0.56		poly/total minus TGFbeta	0.00781	0.46		0.1	Yes		total RNA plus/minus TGFbeta	0.509	-0.05	10083	1801
FAM83G	poly/total plus TGFbeta	0.0416	-0.46		poly/total minus TGFbeta	0.00783	0.66		-1.12	Yes		total RNA plus/minus TGFbeta	0.203	0.248	4549	815
GPC6	poly/total plus TGFbeta	0.0652	-1.04		poly/total minus TGFbeta	0.00783	-1.48		0.44	Yes		total RNA plus/minus TGFbeta	0.0196	-1.054	960	168
PERP	poly/total plus TGFbeta	0.566	0		poly/total minus TGFbeta	0.00783	-0.36		0.36	Yes		total RNA plus/minus TGFbeta	8.12e-06	-1.288	44848	8326
TBC1D2	poly/total plus TGFbeta	0.296	0.12		poly/total minus TGFbeta	0.00788	0.47		-0.35	Yes		total RNA plus/minus TGFbeta	0.222	-0.175	8733	1556
XKR8	poly/total plus TGFbeta	0.000445	0.88		poly/total minus TGFbeta	0.00795	0.43		0.45	Yes		total RNA plus/minus TGFbeta	0.0297	0.305	2254	400
PLEKHA5	poly/total plus TGFbeta	0.0044	-1.16		poly/total minus TGFbeta	0.00795	-1.01		-0.15	Yes		total RNA plus/minus TGFbeta	0.5	-0.109	1061	178
AGAP1	poly/total plus TGFbeta	0.0394	-0.32		poly/total minus TGFbeta	0.00795	0.5		-0.82	Yes		total RNA plus/minus TGFbeta	0.00142	-0.69	3562	660
CDCA8	poly/total plus TGFbeta	0.0712	0.3		poly/total minus TGFbeta	0.00795	0.58		-0.28	Yes		total RNA plus/minus TGFbeta	0.00141	0.798	1618	278
SLC25A1	poly/total plus TGFbeta	0.102	0.3		poly/total minus TGFbeta	0.00795	0.61		-0.31	Yes		total RNA plus/minus TGFbeta	0.554	-0.042	5407	970
SREBF2	poly/total plus TGFbeta	0.00074	-0.63		poly/total minus TGFbeta	0.00796	0.27		-0.9	Yes		total RNA plus/minus TGFbeta	0.0261	-0.219	23312	4144
PAF1	poly/total plus TGFbeta	0.0019	1.13		poly/total minus TGFbeta	0.00796	0.88		0.25	Yes		total RNA plus/minus TGFbeta	0.389	0.189	3310	602
MBNL2	poly/total plus TGFbeta	0.00405	-2.19		poly/total minus TGFbeta	0.00796	-1.87		-0.32	Yes		total RNA plus/minus TGFbeta	0.381	0.236	1042	166
SDCCAG8	poly/total plus TGFbeta	0.00735	-0.61		poly/total minus TGFbeta	0.00796	-0.61		0	Yes		total RNA plus/minus TGFbeta	0.0255	0.45	1606	269
NCAPH2	poly/total plus TGFbeta	0.0136	0.68		poly/total minus TGFbeta	0.00796	0.7		-0.02	Yes		total RNA plus/minus TGFbeta	0.18	-0.313	3957	724
GMIP	poly/total plus TGFbeta	0.0203	0.44		poly/total minus TGFbeta	0.00796	0.56		-0.12	Yes		total RNA plus/minus TGFbeta	0.0157	0.47	1727	303
NPM1	poly/total plus TGFbeta	0.0212	-0.44		poly/total minus TGFbeta	0.00796	-0.58		0.14	Yes		total RNA plus/minus TGFbeta	0.0123	-0.512	21465	3778
C11orf57	poly/total plus TGFbeta	0.0335	-0.68		poly/total minus TGFbeta	0.00796	-1.01		0.33	Yes		total RNA plus/minus TGFbeta	0.434	-0.16	928	160
FAP	poly/total plus TGFbeta	0.123	-0.54		poly/total minus TGFbeta	0.00796	-1.29		0.75	Yes		total RNA plus/minus TGFbeta	4.8e-06	5.142	4037	580
C14orf109	poly/total plus TGFbeta	0.298	0.31		poly/total minus TGFbeta	0.00797	-1.34		1.65	Yes		total RNA plus/minus TGFbeta	0.0139	-1.155	362	64
TK2	poly/total plus TGFbeta	0.00765	0.34		poly/total minus TGFbeta	0.00798	0.34		0	Yes		total RNA plus/minus TGFbeta	0.2	-0.123	4756	851
FBXW7	poly/total plus TGFbeta	0.027	-0.52		poly/total minus TGFbeta	0.00798	-0.72		0.2	Yes		total RNA plus/minus TGFbeta	0.285	-0.201	785	133
OLFML2A	poly/total plus TGFbeta	0.444	0.14		poly/total minus TGFbeta	0.00799	-1.16		1.3	Yes		total RNA plus/minus TGFbeta	0.00336	-1.346	190	35
[truncated: 10,733 more rows]
