# Supplementary material for: CELF1 is a central node in post-transcriptional regulatory programmes underlying EMT
Source: Nat Commun. 2016 Nov 21;7:13362. doi: 10.1038/ncomms13362 (PMC5121338; doi:10.1038/ncomms13362)
Supplement: Supplementary Data 2 — Modified output from Partek Flow Analysis of Polyribosomal Enrichment/Depletion in Treated and Untreated MCF7 cells. [file ncomms13362-s3.xlsx]

## Sheet: 7gsa_result_working_filter120.t
Supplementary Data file 2. Modified output from Partek Flow Analysis of Polyribosomal Enrichment/Depletion in Treated and Untreated MCF7 cells.
Gene Symbol	Contrast 1	Storey q-value	log2 difference		Contrast 2	Storey q-value	log2 difference		log2 Polysomal Enrichment/Depletion Change	q-val <0.03		Contrast 3	Storey q-value	log2 difference	Total reads	Total reads, normalized
MRFAP1	poly/total plus TGFbeta	0.00492	0.7		poly/total minus TGFbeta	0.00095	0.83		-0.13	Yes		total RNA plus/minus TGFbeta	0.752	-0.09	31883	7451
SMC2	poly/total plus TGFbeta	0.00492	-1.52		poly/total minus TGFbeta	0.00095	-1.54		0.01	Yes		total RNA plus/minus TGFbeta	0.686	0.21	595	141
SEPHS1	poly/total plus TGFbeta	0.0107	0.46		poly/total minus TGFbeta	0.00095	0.71		-0.25	Yes		total RNA plus/minus TGFbeta	0.642	0.12	5513	1287
MRPS5	poly/total plus TGFbeta	0.0115	0.57		poly/total minus TGFbeta	0.00095	0.97		-0.4	Yes		total RNA plus/minus TGFbeta	0.808	0.1	5832	1362
ZNF622	poly/total plus TGFbeta	0.0115	0.58		poly/total minus TGFbeta	0.00095	0.96		-0.39	Yes		total RNA plus/minus TGFbeta	0.892	0.06	4299	1008
RUVBL1	poly/total plus TGFbeta	0.0136	0.51		poly/total minus TGFbeta	0.00095	1.07		-0.56	Yes		total RNA plus/minus TGFbeta	0.322	0.37	6570	1527
PSMC3	poly/total plus TGFbeta	0.0173	0.47		poly/total minus TGFbeta	0.00095	1.07		-0.6	Yes		total RNA plus/minus TGFbeta	0.399	0.34	13970	3265
VDAC3	poly/total plus TGFbeta	0.0198	0.51		poly/total minus TGFbeta	0.00095	1.21		-0.7	Yes		total RNA plus/minus TGFbeta	0.336	0.42	2850	656
STIP1	poly/total plus TGFbeta	0.0206	0.47		poly/total minus TGFbeta	0.00095	1.11		-0.64	Yes		total RNA plus/minus TGFbeta	0.427	0.33	12284	2850
ILF2	poly/total plus TGFbeta	0.0346	0.39		poly/total minus TGFbeta	0.00095	1.22		-0.83	Yes		total RNA plus/minus TGFbeta	0.336	0.45	12003	2781
LRRC59	poly/total plus TGFbeta	0.141	0.17		poly/total minus TGFbeta	0.00095	0.92		-0.75	Yes		total RNA plus/minus TGFbeta	0.906	0.05	20328	4751
TMBIM6	poly/total plus TGFbeta	0.145	0.1		poly/total minus TGFbeta	0.00095	0.47		-0.37	Yes		total RNA plus/minus TGFbeta	0.135	-0.29	56902	13390
RPL3	poly/total plus TGFbeta	0.0107	0.87		poly/total minus TGFbeta	0.000964	1.22		-0.35	Yes		total RNA plus/minus TGFbeta	0.943	-0.02	73208	17159
PSMA7	poly/total plus TGFbeta	0.0107	0.64		poly/total minus TGFbeta	0.000964	0.99		-0.35	Yes		total RNA plus/minus TGFbeta	0.605	0.2	13875	3231
AHSA1	poly/total plus TGFbeta	0.0107	0.8		poly/total minus TGFbeta	0.000981	1.04		-0.24	Yes		total RNA plus/minus TGFbeta	0.566	0.25	11538	2693
PABPC3	poly/total plus TGFbeta	0.0107	-0.91		poly/total minus TGFbeta	0.000981	-1.2		0.29	Yes		total RNA plus/minus TGFbeta	0.737	-0.13	8714	2066
MSMB	poly/total plus TGFbeta	0.0159	-1.05		poly/total minus TGFbeta	0.000981	-1.94		0.89	Yes		total RNA plus/minus TGFbeta	0.856	-0.16	358	85
SSRP1	poly/total plus TGFbeta	0.0261	0.48		poly/total minus TGFbeta	0.000981	1.16		-0.68	Yes		total RNA plus/minus TGFbeta	0.38	0.46	9751	2254
NEAT1	poly/total plus TGFbeta	0.0269	-1.37		poly/total minus TGFbeta	0.000981	-3.07		1.71	Yes		total RNA plus/minus TGFbeta	0.601	-0.62	3896	933
ACAT2	poly/total plus TGFbeta	0.027	0.57		poly/total minus TGFbeta	0.000981	1.36		-0.79	Yes		total RNA plus/minus TGFbeta	0.209	0.71	1381	321
TXNDC5	poly/total plus TGFbeta	0.0382	0.35		poly/total minus TGFbeta	0.000981	0.82		-0.47	Yes		total RNA plus/minus TGFbeta	0.427	-0.28	15700	3681
SARS	poly/total plus TGFbeta	0.0441	0.37		poly/total minus TGFbeta	0.000981	0.99		-0.62	Yes		total RNA plus/minus TGFbeta	0.75	0.15	11443	2687
FUCA2	poly/total plus TGFbeta	0.145	0.19		poly/total minus TGFbeta	0.000981	0.87		-0.68	Yes		total RNA plus/minus TGFbeta	0.935	-0.03	6404	1497
HNRNPUL1	poly/total plus TGFbeta	0.409	0.08		poly/total minus TGFbeta	0.000981	0.7		-0.63	Yes		total RNA plus/minus TGFbeta	0.349	0.3	22218	5165
MKI67	poly/total plus TGFbeta	0.00493	-2.35		poly/total minus TGFbeta	0.000985	-2.16		-0.19	Yes		total RNA plus/minus TGFbeta	0.944	-0.04	4231	1016
C20orf43	poly/total plus TGFbeta	0.0107	0.81		poly/total minus TGFbeta	0.000985	0.98		-0.17	Yes		total RNA plus/minus TGFbeta	0.908	0.07	11207	2639
UBE2Q1	poly/total plus TGFbeta	0.0183	0.38		poly/total minus TGFbeta	0.000985	0.71		-0.33	Yes		total RNA plus/minus TGFbeta	0.373	0.28	5117	1187
NRBP1	poly/total plus TGFbeta	0.0185	0.51		poly/total minus TGFbeta	0.000985	1		-0.49	Yes		total RNA plus/minus TGFbeta	0.5	0.29	11223	2618
EWSR1	poly/total plus TGFbeta	0.0228	0.47		poly/total minus TGFbeta	0.000985	0.98		-0.51	Yes		total RNA plus/minus TGFbeta	0.539	0.26	11550	2682
ACAD8	poly/total plus TGFbeta	0.0324	0.44		poly/total minus TGFbeta	0.000985	1.06		-0.62	Yes		total RNA plus/minus TGFbeta	0.449	0.31	741	171
PDIA6	poly/total plus TGFbeta	0.165	0.21		poly/total minus TGFbeta	0.000985	0.85		-0.64	Yes		total RNA plus/minus TGFbeta	0.663	-0.18	12917	2997
PTDSS1	poly/total plus TGFbeta	0.24	0.15		poly/total minus TGFbeta	0.000985	0.77		-0.62	Yes		total RNA plus/minus TGFbeta	0.679	-0.15	15052	3539
SAE1	poly/total plus TGFbeta	0.0181	0.55		poly/total minus TGFbeta	0.00105	1.02		-0.47	Yes		total RNA plus/minus TGFbeta	0.674	0.2	10021	2351
ITGA2	poly/total plus TGFbeta	0.0107	-1.16		poly/total minus TGFbeta	0.00107	-1.37		0.21	Yes		total RNA plus/minus TGFbeta	0.399	-0.48	1721	413
MRPS27	poly/total plus TGFbeta	0.056	0.28		poly/total minus TGFbeta	0.00107	0.79		-0.51	Yes		total RNA plus/minus TGFbeta	0.72	0.12	5825	1356
ZMYND8	poly/total plus TGFbeta	0.011	-1.09		poly/total minus TGFbeta	0.00114	-1.55		0.46	Yes		total RNA plus/minus TGFbeta	0.735	-0.17	4781	1136
FEN1	poly/total plus TGFbeta	0.0136	0.65		poly/total minus TGFbeta	0.00114	1.03		-0.38	Yes		total RNA plus/minus TGFbeta	0.642	0.23	9593	2245
UBTF	poly/total plus TGFbeta	0.0452	0.33		poly/total minus TGFbeta	0.00114	0.89		-0.57	Yes		total RNA plus/minus TGFbeta	0.373	0.39	12626	2939
ANXA2P2	poly/total plus TGFbeta	0.0138	0.64		poly/total minus TGFbeta	0.00116	1.01		-0.37	Yes		total RNA plus/minus TGFbeta	0.698	0.19	9549	2235
NONO	poly/total plus TGFbeta	0.132	0.24		poly/total minus TGFbeta	0.00116	0.98		-0.74	Yes		total RNA plus/minus TGFbeta	0.399	0.39	10128	2346
LRRC42	poly/total plus TGFbeta	0.161	0.28		poly/total minus TGFbeta	0.00116	1.21		-0.93	Yes		total RNA plus/minus TGFbeta	0.407	0.42	1427	330
HSP90B1	poly/total plus TGFbeta	0.00493	-1.71		poly/total minus TGFbeta	0.00119	-1.28		-0.43	Yes		total RNA plus/minus TGFbeta	0.939	0.03	6042	1428
CTTN	poly/total plus TGFbeta	0.0136	0.62		poly/total minus TGFbeta	0.00119	0.94		-0.32	Yes		total RNA plus/minus TGFbeta	0.782	0.14	10638	2466
XRCC6	poly/total plus TGFbeta	0.0276	0.54		poly/total minus TGFbeta	0.00119	1.12		-0.59	Yes		total RNA plus/minus TGFbeta	0.457	0.37	18780	4397
FREM2	poly/total plus TGFbeta	0.0107	-1.76		poly/total minus TGFbeta	0.00122	-1.76		0	Yes		total RNA plus/minus TGFbeta	0.449	-0.42	3338	789
KPNA6	poly/total plus TGFbeta	0.0336	0.33		poly/total minus TGFbeta	0.00122	0.72		-0.39	Yes		total RNA plus/minus TGFbeta	0.876	0.06	2855	667
EZR	poly/total plus TGFbeta	0.056	0.42		poly/total minus TGFbeta	0.00122	1.23		-0.82	Yes		total RNA plus/minus TGFbeta	0.339	0.6	6819	1579
FTSJ3	poly/total plus TGFbeta	0.46	0.1		poly/total minus TGFbeta	0.00122	0.92		-0.82	Yes		total RNA plus/minus TGFbeta	0.687	0.19	9835	2280
HNRNPK	poly/total plus TGFbeta	0.0107	0.56		poly/total minus TGFbeta	0.00125	0.73		-0.17	Yes		total RNA plus/minus TGFbeta	0.472	0.24	17254	4009
SNRNP70	poly/total plus TGFbeta	0.0366	0.46		poly/total minus TGFbeta	0.00125	1.07		-0.61	Yes		total RNA plus/minus TGFbeta	0.495	0.35	8047	1875
ANXA5	poly/total plus TGFbeta	0.0614	0.37		poly/total minus TGFbeta	0.00125	1.02		-0.66	Yes		total RNA plus/minus TGFbeta	0.538	0.3	8592	1984
DLST	poly/total plus TGFbeta	0.203	0.22		poly/total minus TGFbeta	0.00128	1.06		-0.84	Yes		total RNA plus/minus TGFbeta	0.399	0.44	7961	1858
DPCD	poly/total plus TGFbeta	0.0115	0.86		poly/total minus TGFbeta	0.00136	1.13		-0.27	Yes		total RNA plus/minus TGFbeta	0.859	0.11	851	197
ANXA2	poly/total plus TGFbeta	0.0158	0.83		poly/total minus TGFbeta	0.00136	1.22		-0.39	Yes		total RNA plus/minus TGFbeta	0.95	0.01	5714	1347
NUDC	poly/total plus TGFbeta	0.035	0.6		poly/total minus TGFbeta	0.00136	1.35		-0.75	Yes		total RNA plus/minus TGFbeta	0.538	0.42	5055	1178
SRPRB	poly/total plus TGFbeta	0.0471	0.46		poly/total minus TGFbeta	0.00136	1.01		-0.55	Yes		total RNA plus/minus TGFbeta	0.91	-0.08	7303	1724
AGAP9	poly/total plus TGFbeta	0.0792	-0.49		poly/total minus TGFbeta	0.00136	-1.45		0.96	Yes		total RNA plus/minus TGFbeta	0.944	0.03	338	80
ANAPC5	poly/total plus TGFbeta	0.489	0.08		poly/total minus TGFbeta	0.00136	0.69		-0.62	Yes		total RNA plus/minus TGFbeta	0.95	-0.01	14854	3482
CS	poly/total plus TGFbeta	0.566	0.05		poly/total minus TGFbeta	0.00136	0.6		-0.55	Yes		total RNA plus/minus TGFbeta	0.8	-0.09	19380	4536
ARPC1A	poly/total plus TGFbeta	0.0125	0.61		poly/total minus TGFbeta	0.00139	0.82		-0.21	Yes		total RNA plus/minus TGFbeta	0.879	0.08	11970	2807
MPZL1	poly/total plus TGFbeta	0.0107	0.38		poly/total minus TGFbeta	0.0014	0.4		-0.03	Yes		total RNA plus/minus TGFbeta	0.135	-0.31	3297	772
LAPTM4A	poly/total plus TGFbeta	0.0158	0.56		poly/total minus TGFbeta	0.00141	0.78		-0.22	Yes		total RNA plus/minus TGFbeta	0.806	-0.12	12093	2842
RRAGA	poly/total plus TGFbeta	0.0446	0.44		poly/total minus TGFbeta	0.00141	1.04		-0.6	Yes		total RNA plus/minus TGFbeta	0.601	0.28	7453	1751
TSPAN3	poly/total plus TGFbeta	0.0159	0.63		poly/total minus TGFbeta	0.00149	0.93		-0.31	Yes		total RNA plus/minus TGFbeta	0.438	-0.33	3965	931
GLRX5	poly/total plus TGFbeta	0.0166	0.62		poly/total minus TGFbeta	0.00149	0.95		-0.32	Yes		total RNA plus/minus TGFbeta	0.852	0.11	8469	1993
RCC1	poly/total plus TGFbeta	0.0232	0.49		poly/total minus TGFbeta	0.00149	0.93		-0.44	Yes		total RNA plus/minus TGFbeta	0.373	0.45	9833	2296
PSMD13	poly/total plus TGFbeta	0.0353	0.53		poly/total minus TGFbeta	0.00149	1.11		-0.59	Yes		total RNA plus/minus TGFbeta	0.643	0.28	6480	1506
HARS	poly/total plus TGFbeta	0.0514	0.52		poly/total minus TGFbeta	0.00149	1.38		-0.86	Yes		total RNA plus/minus TGFbeta	0.399	0.59	4774	1104
C22orf28	poly/total plus TGFbeta	0.177	0.3		poly/total minus TGFbeta	0.00149	1.23		-0.93	Yes		total RNA plus/minus TGFbeta	0.571	0.36	5266	1226
AIFM1	poly/total plus TGFbeta	0.536	-0.08		poly/total minus TGFbeta	0.00149	0.81		-0.89	Yes		total RNA plus/minus TGFbeta	0.84	-0.11	10027	2329
SERPINB6	poly/total plus TGFbeta	0.0173	0.61		poly/total minus TGFbeta	0.0015	0.96		-0.35	Yes		total RNA plus/minus TGFbeta	0.73	0.19	8414	1974
ATP5A1	poly/total plus TGFbeta	0.209	0.22		poly/total minus TGFbeta	0.0015	0.95		-0.72	Yes		total RNA plus/minus TGFbeta	0.833	-0.12	20714	4843
ALDH7A1	poly/total plus TGFbeta	0.294	0.19		poly/total minus TGFbeta	0.00151	1.07		-0.88	Yes		total RNA plus/minus TGFbeta	0.95	0	2588	600
PSMG1	poly/total plus TGFbeta	0.0115	0.55		poly/total minus TGFbeta	0.00155	0.67		-0.13	Yes		total RNA plus/minus TGFbeta	0.564	0.18	1029	240
PSMB7	poly/total plus TGFbeta	0.0227	0.6		poly/total minus TGFbeta	0.00155	1.02		-0.42	Yes		total RNA plus/minus TGFbeta	0.714	0.21	7357	1725
GNL1	poly/total plus TGFbeta	0.0366	0.48		poly/total minus TGFbeta	0.00159	1.01		-0.53	Yes		total RNA plus/minus TGFbeta	0.601	0.28	7383	1733
UNG	poly/total plus TGFbeta	0.0227	0.6		poly/total minus TGFbeta	0.0016	1.01		-0.41	Yes		total RNA plus/minus TGFbeta	0.737	0.2	7354	1721
DCTN2	poly/total plus TGFbeta	0.0276	0.52		poly/total minus TGFbeta	0.0016	0.92		-0.4	Yes		total RNA plus/minus TGFbeta	0.907	0.07	8363	1958
PACSIN3	poly/total plus TGFbeta	0.0305	0.54		poly/total minus TGFbeta	0.0016	1.21		-0.66	Yes		total RNA plus/minus TGFbeta	0.322	0.69	6112	1419
POLR1E	poly/total plus TGFbeta	0.0254	0.5		poly/total minus TGFbeta	0.00161	0.87		-0.37	Yes		total RNA plus/minus TGFbeta	0.619	0.21	2292	532
C20orf3	poly/total plus TGFbeta	0.0269	0.55		poly/total minus TGFbeta	0.00165	0.99		-0.43	Yes		total RNA plus/minus TGFbeta	0.399	-0.42	22611	5302
MDH1	poly/total plus TGFbeta	0.0457	0.48		poly/total minus TGFbeta	0.00165	1.06		-0.58	Yes		total RNA plus/minus TGFbeta	0.707	0.23	6382	1479
TAF11	poly/total plus TGFbeta	0.137	0.18		poly/total minus TGFbeta	0.00165	-0.64		0.83	Yes		total RNA plus/minus TGFbeta	0.926	-0.03	2545	599
UQCRC2	poly/total plus TGFbeta	0.518	0.1		poly/total minus TGFbeta	0.00165	0.97		-0.87	Yes		total RNA plus/minus TGFbeta	0.684	0.22	7243	1672
FKBP4	poly/total plus TGFbeta	0.0259	0.58		poly/total minus TGFbeta	0.00166	1.01		-0.43	Yes		total RNA plus/minus TGFbeta	0.399	0.42	20383	4759
CD9	poly/total plus TGFbeta	0.0461	0.37		poly/total minus TGFbeta	0.00166	0.72		-0.35	Yes		total RNA plus/minus TGFbeta	0.539	-0.25	11386	2683
YARS	poly/total plus TGFbeta	0.0463	0.48		poly/total minus TGFbeta	0.00166	1.07		-0.59	Yes		total RNA plus/minus TGFbeta	0.674	0.26	6294	1467
GTF2F1	poly/total plus TGFbeta	0.0544	0.42		poly/total minus TGFbeta	0.00166	0.96		-0.55	Yes		total RNA plus/minus TGFbeta	0.73	0.2	7417	1738
SELK	poly/total plus TGFbeta	0.0115	0.59		poly/total minus TGFbeta	0.00168	0.71		-0.12	Yes		total RNA plus/minus TGFbeta	0.894	-0.06	1373	321
AARSD1	poly/total plus TGFbeta	0.0276	0.67		poly/total minus TGFbeta	0.00171	1.17		-0.51	Yes		total RNA plus/minus TGFbeta	0.704	0.23	1250	293
PSME2	poly/total plus TGFbeta	0.0323	0.56		poly/total minus TGFbeta	0.00171	1.04		-0.48	Yes		total RNA plus/minus TGFbeta	0.825	0.16	6361	1480
NOP56	poly/total plus TGFbeta	0.253	0.14		poly/total minus TGFbeta	0.00171	0.68		-0.53	Yes		total RNA plus/minus TGFbeta	0.564	0.21	14198	3322
ATP6V1B2	poly/total plus TGFbeta	0.321	0.16		poly/total minus TGFbeta	0.00171	0.93		-0.77	Yes		total RNA plus/minus TGFbeta	0.513	0.3	1005	232
SUV39H2	poly/total plus TGFbeta	0.479	-0.22		poly/total minus TGFbeta	0.00171	-1.93		1.71	Yes		total RNA plus/minus TGFbeta	0.944	-0.04	425	100
PA2G4	poly/total plus TGFbeta	0.0107	0.59		poly/total minus TGFbeta	0.00172	0.64		-0.06	Yes		total RNA plus/minus TGFbeta	0.63	0.17	16229	3793
RPL5	poly/total plus TGFbeta	0.0182	0.44		poly/total minus TGFbeta	0.00172	0.62		-0.18	Yes		total RNA plus/minus TGFbeta	0.944	0.02	15895	3691
PCID2	poly/total plus TGFbeta	0.0204	0.48		poly/total minus TGFbeta	0.00172	0.72		-0.25	Yes		total RNA plus/minus TGFbeta	0.387	0.33	1267	295
ANXA7	poly/total plus TGFbeta	0.0242	0.45		poly/total minus TGFbeta	0.00172	0.72		-0.27	Yes		total RNA plus/minus TGFbeta	0.875	0.08	4018	933
RNMTL1	poly/total plus TGFbeta	0.0256	0.63		poly/total minus TGFbeta	0.00172	1.05		-0.43	Yes		total RNA plus/minus TGFbeta	0.809	0.17	6075	1429
C3orf37	poly/total plus TGFbeta	0.0276	0.66		poly/total minus TGFbeta	0.00172	1.25		-0.59	Yes		total RNA plus/minus TGFbeta	0.495	0.48	4741	1106
CHMP4B	poly/total plus TGFbeta	0.0277	0.6		poly/total minus TGFbeta	0.00172	1.04		-0.44	Yes		total RNA plus/minus TGFbeta	0.868	0.13	6262	1458
DCTN5	poly/total plus TGFbeta	0.0283	0.28		poly/total minus TGFbeta	0.00172	0.48		-0.2	Yes		total RNA plus/minus TGFbeta	0.528	0.16	8891	2072
TBCB	poly/total plus TGFbeta	0.0321	0.55		poly/total minus TGFbeta	0.00172	1.04		-0.49	Yes		total RNA plus/minus TGFbeta	0.642	0.28	6169	1449
PDHA1	poly/total plus TGFbeta	0.0367	0.55		poly/total minus TGFbeta	0.00172	1.08		-0.54	Yes		total RNA plus/minus TGFbeta	0.724	0.23	5776	1344
GLUL	poly/total plus TGFbeta	0.0425	0.48		poly/total minus TGFbeta	0.00172	0.96		-0.48	Yes		total RNA plus/minus TGFbeta	0.914	0.07	6789	1591
PCMT1	poly/total plus TGFbeta	0.0431	0.44		poly/total minus TGFbeta	0.00172	0.78		-0.33	Yes		total RNA plus/minus TGFbeta	0.449	-0.36	9218	2144
FKBP9	poly/total plus TGFbeta	0.0547	0.52		poly/total minus TGFbeta	0.00172	1.04		-0.53	Yes		total RNA plus/minus TGFbeta	0.83	-0.16	5527	1292
KANSL2	poly/total plus TGFbeta	0.0599	0.35		poly/total minus TGFbeta	0.00172	0.84		-0.49	Yes		total RNA plus/minus TGFbeta	0.5	0.28	2970	688
MAGED2	poly/total plus TGFbeta	0.0674	0.46		poly/total minus TGFbeta	0.00172	1.14		-0.68	Yes		total RNA plus/minus TGFbeta	0.837	-0.14	17483	4117
AATF	poly/total plus TGFbeta	0.0682	0.38		poly/total minus TGFbeta	0.00172	0.94		-0.56	Yes		total RNA plus/minus TGFbeta	0.457	0.34	3067	709
SLC25A3	poly/total plus TGFbeta	0.0904	0.43		poly/total minus TGFbeta	0.00172	1.19		-0.76	Yes		total RNA plus/minus TGFbeta	0.507	0.41	17709	4130
C9orf114	poly/total plus TGFbeta	0.0992	0.33		poly/total minus TGFbeta	0.00172	1		-0.68	Yes		total RNA plus/minus TGFbeta	0.399	0.48	6878	1595
SMC6	poly/total plus TGFbeta	0.133	-0.63		poly/total minus TGFbeta	0.00172	-2.05		1.43	Yes		total RNA plus/minus TGFbeta	0.86	0.23	243	57
AMZ2	poly/total plus TGFbeta	0.209	0.14		poly/total minus TGFbeta	0.00172	-0.6		0.74	Yes		total RNA plus/minus TGFbeta	0.668	-0.13	4285	1010
WARS	poly/total plus TGFbeta	0.283	0.16		poly/total minus TGFbeta	0.00172	0.8		-0.64	Yes		total RNA plus/minus TGFbeta	0.571	0.24	9907	2328
DIRC2	poly/total plus TGFbeta	0.342	0.14		poly/total minus TGFbeta	0.00172	0.82		-0.68	Yes		total RNA plus/minus TGFbeta	0.95	-0.01	856	200
C14orf142	poly/total plus TGFbeta	0.517	-0.11		poly/total minus TGFbeta	0.00172	-1.08		0.98	Yes		total RNA plus/minus TGFbeta	0.935	0.04	1032	245
VDAC1	poly/total plus TGFbeta	0.011	0.44		poly/total minus TGFbeta	0.00175	0.46		-0.02	Yes		total RNA plus/minus TGFbeta	0.944	-0.01	10451	2448
NKTR	poly/total plus TGFbeta	0.0136	-1.29		poly/total minus TGFbeta	0.00175	-1.56		0.27	Yes		total RNA plus/minus TGFbeta	0.827	-0.21	470	113
EIF4A3	poly/total plus TGFbeta	0.0158	0.62		poly/total minus TGFbeta	0.00175	0.85		-0.23	Yes		total RNA plus/minus TGFbeta	0.806	0.14	8899	2090
CLNS1A	poly/total plus TGFbeta	0.0165	0.59		poly/total minus TGFbeta	0.00175	0.81		-0.22	Yes		total RNA plus/minus TGFbeta	0.937	0.03	3777	872
PSMD4	poly/total plus TGFbeta	0.0335	0.76		poly/total minus TGFbeta	0.00175	1.39		-0.64	Yes		total RNA plus/minus TGFbeta	0.706	0.28	14955	3484
DERL1	poly/total plus TGFbeta	0.0567	0.38		poly/total minus TGFbeta	0.00175	0.7		-0.32	Yes		total RNA plus/minus TGFbeta	0.373	-0.42	10347	2436
VPS4A	poly/total plus TGFbeta	0.149	0.25		poly/total minus TGFbeta	0.00175	0.89		-0.64	Yes		total RNA plus/minus TGFbeta	0.463	0.36	7977	1868
PRPF4	poly/total plus TGFbeta	0.203	0.16		poly/total minus TGFbeta	0.00175	0.64		-0.48	Yes		total RNA plus/minus TGFbeta	0.538	0.2	3714	866
CEP170	poly/total plus TGFbeta	0.011	-1.7		poly/total minus TGFbeta	0.00177	-1.84		0.14	Yes		total RNA plus/minus TGFbeta	0.901	0.15	349	81
ATAD2B	poly/total plus TGFbeta	0.0335	-0.67		poly/total minus TGFbeta	0.00177	-1.23		0.55	Yes		total RNA plus/minus TGFbeta	0.852	-0.15	475	112
MTRNR2L1	poly/total plus TGFbeta	0.0136	-2.86		poly/total minus TGFbeta	0.00181	-3.5		0.64	Yes		total RNA plus/minus TGFbeta	0.836	-0.42	7518	1870
NDUFB8	poly/total plus TGFbeta	0.0242	0.75		poly/total minus TGFbeta	0.00181	1.19		-0.44	Yes		total RNA plus/minus TGFbeta	0.825	0.19	4576	1076
ANXA11	poly/total plus TGFbeta	0.088	0.4		poly/total minus TGFbeta	0.00181	1.03		-0.63	Yes		total RNA plus/minus TGFbeta	0.775	0.19	5737	1336
KPNA2	poly/total plus TGFbeta	0.13	0.2		poly/total minus TGFbeta	0.00181	0.68		-0.48	Yes		total RNA plus/minus TGFbeta	0.373	0.37	13623	3152
EIF3A	poly/total plus TGFbeta	0.0107	-1.87		poly/total minus TGFbeta	0.00184	-1.58		-0.29	Yes		total RNA plus/minus TGFbeta	0.915	0.08	2983	698
NAA20	poly/total plus TGFbeta	0.0125	0.69		poly/total minus TGFbeta	0.00184	0.8		-0.11	Yes		total RNA plus/minus TGFbeta	0.845	0.1	3184	737
PABPC1	poly/total plus TGFbeta	0.0183	-0.96		poly/total minus TGFbeta	0.00184	-1.35		0.39	Yes		total RNA plus/minus TGFbeta	0.702	-0.28	32306	7681
LDHA	poly/total plus TGFbeta	0.0192	0.55		poly/total minus TGFbeta	0.00184	0.78		-0.23	Yes		total RNA plus/minus TGFbeta	0.95	0	26243	6061
TSFM	poly/total plus TGFbeta	0.0259	0.81		poly/total minus TGFbeta	0.00184	1.39		-0.58	Yes		total RNA plus/minus TGFbeta	0.674	0.37	3595	840
DDRGK1	poly/total plus TGFbeta	0.0765	0.46		poly/total minus TGFbeta	0.00184	0.96		-0.5	Yes		total RNA plus/minus TGFbeta	0.654	-0.29	5547	1302
C1QBP	poly/total plus TGFbeta	0.108	0.48		poly/total minus TGFbeta	0.00184	1.36		-0.89	Yes		total RNA plus/minus TGFbeta	0.704	0.29	15704	3647
C9orf152	poly/total plus TGFbeta	0.128	0.22		poly/total minus TGFbeta	0.00184	-0.68		0.91	Yes		total RNA plus/minus TGFbeta	0.385	-0.34	2925	692
EIF3D	poly/total plus TGFbeta	0.245	0.21		poly/total minus TGFbeta	0.00184	0.9		-0.69	Yes		total RNA plus/minus TGFbeta	0.71	0.2	7120	1658
SRP68	poly/total plus TGFbeta	0.301	0.12		poly/total minus TGFbeta	0.00184	0.59		-0.48	Yes		total RNA plus/minus TGFbeta	0.538	0.19	4846	1130
DDX31	poly/total plus TGFbeta	0.0166	0.28		poly/total minus TGFbeta	0.00185	0.37		-0.09	Yes		total RNA plus/minus TGFbeta	0.63	0.1	2290	537
AP4B1	poly/total plus TGFbeta	0.0231	0.34		poly/total minus TGFbeta	0.00185	0.51		-0.17	Yes		total RNA plus/minus TGFbeta	0.878	0.06	3334	778
ATP5H	poly/total plus TGFbeta	0.0464	0.5		poly/total minus TGFbeta	0.00185	1.08		-0.58	Yes		total RNA plus/minus TGFbeta	0.538	0.39	5520	1281
RRP1	poly/total plus TGFbeta	0.0632	0.6		poly/total minus TGFbeta	0.00185	1.36		-0.76	Yes		total RNA plus/minus TGFbeta	0.794	0.25	3398	794
FAM204A	poly/total plus TGFbeta	0.0894	-0.5		poly/total minus TGFbeta	0.00185	-1.31		0.8	Yes		total RNA plus/minus TGFbeta	0.935	0.06	632	149
GRK6	poly/total plus TGFbeta	0.125	0.29		poly/total minus TGFbeta	0.00185	0.9		-0.61	Yes		total RNA plus/minus TGFbeta	0.512	0.34	7346	1730
FGD5-AS1	poly/total plus TGFbeta	0.392	-0.14		poly/total minus TGFbeta	0.00185	-1.02		0.88	Yes		total RNA plus/minus TGFbeta	0.769	-0.15	6374	1498
AAGAB	poly/total plus TGFbeta	0.0107	0.77		poly/total minus TGFbeta	0.00186	0.71		0.05	Yes		total RNA plus/minus TGFbeta	0.625	-0.19	2843	660
MLL	poly/total plus TGFbeta	0.011	-1.83		poly/total minus TGFbeta	0.00186	-1.75		-0.08	Yes		total RNA plus/minus TGFbeta	0.783	-0.21	2304	544
JMJD1C	poly/total plus TGFbeta	0.0276	-1.06		poly/total minus TGFbeta	0.00186	-1.73		0.67	Yes		total RNA plus/minus TGFbeta	0.894	-0.16	620	148
LAPTM4B	poly/total plus TGFbeta	0.0354	0.41		poly/total minus TGFbeta	0.00188	0.71		-0.3	Yes		total RNA plus/minus TGFbeta	0.563	-0.23	33114	7806
SCO1	poly/total plus TGFbeta	0.0278	0.52		poly/total minus TGFbeta	0.0019	0.86		-0.33	Yes		total RNA plus/minus TGFbeta	0.94	-0.03	1705	398
MTCH2	poly/total plus TGFbeta	0.0418	0.52		poly/total minus TGFbeta	0.0019	0.99		-0.48	Yes		total RNA plus/minus TGFbeta	0.803	0.18	5879	1366
ALDOC	poly/total plus TGFbeta	0.0999	0.31		poly/total minus TGFbeta	0.0019	0.83		-0.53	Yes		total RNA plus/minus TGFbeta	0.328	0.49	1065	249
MYO5C	poly/total plus TGFbeta	0.0242	-0.92		poly/total minus TGFbeta	0.00191	-1.42		0.51	Yes		total RNA plus/minus TGFbeta	0.65	-0.28	3127	746
SCD	poly/total plus TGFbeta	0.354	0.08		poly/total minus TGFbeta	0.00194	0.47		-0.39	Yes		total RNA plus/minus TGFbeta	0.694	-0.11	120724	28289
SUCLG1	poly/total plus TGFbeta	0.0941	0.39		poly/total minus TGFbeta	0.00195	1.06		-0.67	Yes		total RNA plus/minus TGFbeta	0.57	0.36	5261	1231
RAE1	poly/total plus TGFbeta	0.0362	0.5		poly/total minus TGFbeta	0.002	0.93		-0.43	Yes		total RNA plus/minus TGFbeta	0.683	0.24	6654	1551
PPT1	poly/total plus TGFbeta	0.0765	0.23		poly/total minus TGFbeta	0.002	0.51		-0.28	Yes		total RNA plus/minus TGFbeta	0.903	-0.05	19500	4547
STYX	poly/total plus TGFbeta	0.462	-0.16		poly/total minus TGFbeta	0.002	-1.22		1.06	Yes		total RNA plus/minus TGFbeta	0.764	-0.22	566	135
DAP3	poly/total plus TGFbeta	0.0276	0.54		poly/total minus TGFbeta	0.00201	0.84		-0.3	Yes		total RNA plus/minus TGFbeta	0.935	0.04	7506	1768
PPP5C	poly/total plus TGFbeta	0.0569	0.43		poly/total minus TGFbeta	0.00201	1.01		-0.58	Yes		total RNA plus/minus TGFbeta	0.415	0.48	6051	1410
UBAC2	poly/total plus TGFbeta	0.098	0.33		poly/total minus TGFbeta	0.00201	0.77		-0.44	Yes		total RNA plus/minus TGFbeta	0.668	-0.22	8060	1893
UBXN2A	poly/total plus TGFbeta	0.593	0.08		poly/total minus TGFbeta	0.00202	-0.99		1.06	Yes		total RNA plus/minus TGFbeta	0.632	-0.26	516	122
PMVK	poly/total plus TGFbeta	0.0145	0.82		poly/total minus TGFbeta	0.00203	1		-0.18	Yes		total RNA plus/minus TGFbeta	0.903	0.1	5780	1359
PNP	poly/total plus TGFbeta	0.0353	0.47		poly/total minus TGFbeta	0.00205	0.86		-0.39	Yes		total RNA plus/minus TGFbeta	0.57	0.29	7649	1806
PKN1	poly/total plus TGFbeta	0.196	0.31		poly/total minus TGFbeta	0.00208	1.13		-0.82	Yes		total RNA plus/minus TGFbeta	0.399	0.53	11660	2722
KTN1	poly/total plus TGFbeta	0.0107	-2.22		poly/total minus TGFbeta	0.00209	-1.82		-0.4	Yes		total RNA plus/minus TGFbeta	0.942	-0.04	2060	496
BCYRN1	poly/total plus TGFbeta	0.0165	-2.58		poly/total minus TGFbeta	0.00209	-3.3		0.72	Yes		total RNA plus/minus TGFbeta	0.941	0.11	2715	683
GHITM	poly/total plus TGFbeta	0.0237	0.56		poly/total minus TGFbeta	0.00209	0.73		-0.18	Yes		total RNA plus/minus TGFbeta	0.647	-0.22	8956	2100
SNF8	poly/total plus TGFbeta	0.0292	0.66		poly/total minus TGFbeta	0.00209	1.11		-0.45	Yes		total RNA plus/minus TGFbeta	0.72	0.26	4714	1104
CDCA7L	poly/total plus TGFbeta	0.0616	0.3		poly/total minus TGFbeta	0.00209	0.65		-0.35	Yes		total RNA plus/minus TGFbeta	0.385	0.34	875	203
ACAA1	poly/total plus TGFbeta	0.065	0.54		poly/total minus TGFbeta	0.00209	1.16		-0.62	Yes		total RNA plus/minus TGFbeta	0.873	0.16	4015	943
KAT5	poly/total plus TGFbeta	0.2	0.27		poly/total minus TGFbeta	0.00209	1.03		-0.76	Yes		total RNA plus/minus TGFbeta	0.571	0.35	5148	1203
NPEPL1	poly/total plus TGFbeta	0.272	0.23		poly/total minus TGFbeta	0.00209	1.01		-0.78	Yes		total RNA plus/minus TGFbeta	0.679	0.27	5299	1232
RNFT1	poly/total plus TGFbeta	0.6	-0.12		poly/total minus TGFbeta	0.00209	-1.61		1.49	Yes		total RNA plus/minus TGFbeta	0.763	-0.3	731	175
RAB23	poly/total plus TGFbeta	0.631	-0.06		poly/total minus TGFbeta	0.00209	-1.08		1.01	Yes		total RNA plus/minus TGFbeta	0.558	-0.35	226	53
EIF4A1	poly/total plus TGFbeta	0.0164	0.68		poly/total minus TGFbeta	0.00211	0.87		-0.18	Yes		total RNA plus/minus TGFbeta	0.746	0.18	50244	11763
ZFP2	poly/total plus TGFbeta	0.0148	-2.01		poly/total minus TGFbeta	0.00212	-2.4		0.39	Yes		total RNA plus/minus TGFbeta	0.877	-0.27	136	32
KLHDC2	poly/total plus TGFbeta	0.0336	0.29		poly/total minus TGFbeta	0.00212	0.5		-0.2	Yes		total RNA plus/minus TGFbeta	0.457	0.2	1978	461
SNORA57	poly/total plus TGFbeta	0.0584	-0.89		poly/total minus TGFbeta	0.00212	-1.87		0.98	Yes		total RNA plus/minus TGFbeta	0.432	-0.81	177	43
FOXA1	poly/total plus TGFbeta	0.0734	-0.31		poly/total minus TGFbeta	0.00212	-0.66		0.35	Yes		total RNA plus/minus TGFbeta	0.328	-0.38	10928	2580
PCF11	poly/total plus TGFbeta	0.122	-0.48		poly/total minus TGFbeta	0.00212	-1.38		0.9	Yes		total RNA plus/minus TGFbeta	0.712	-0.3	911	215
GSS	poly/total plus TGFbeta	0.254	0.27		poly/total minus TGFbeta	0.00212	1.18		-0.91	Yes		total RNA plus/minus TGFbeta	0.537	0.46	4024	947
LOC728613	poly/total plus TGFbeta	0.475	0.13		poly/total minus TGFbeta	0.00212	-1.02		1.15	Yes		total RNA plus/minus TGFbeta	0.135	-0.95	122	29
BOD1L1	poly/total plus TGFbeta	0.0164	-1.23		poly/total minus TGFbeta	0.00214	-1.53		0.3	Yes		total RNA plus/minus TGFbeta	0.75	-0.3	508	123
PSMB1	poly/total plus TGFbeta	0.0181	0.77		poly/total minus TGFbeta	0.00214	1		-0.24	Yes		total RNA plus/minus TGFbeta	0.94	-0.03	15555	3664
CDC37	poly/total plus TGFbeta	0.0239	0.67		poly/total minus TGFbeta	0.00214	0.97		-0.3	Yes		total RNA plus/minus TGFbeta	0.704	0.22	14562	3396
EIF4H	poly/total plus TGFbeta	0.0269	0.37		poly/total minus TGFbeta	0.00214	0.57		-0.2	Yes		total RNA plus/minus TGFbeta	0.841	0.08	15825	3703
CBR1	poly/total plus TGFbeta	0.0544	0.58		poly/total minus TGFbeta	0.00214	1.25		-0.66	Yes		total RNA plus/minus TGFbeta	0.642	0.38	3703	865
BYSL	poly/total plus TGFbeta	0.0259	0.62		poly/total minus TGFbeta	0.00215	0.98		-0.36	Yes		total RNA plus/minus TGFbeta	0.642	0.29	5785	1354
WDR46	poly/total plus TGFbeta	0.0323	0.56		poly/total minus TGFbeta	0.00215	1.02		-0.46	Yes		total RNA plus/minus TGFbeta	0.457	0.46	5585	1304
NANS	poly/total plus TGFbeta	0.0544	0.63		poly/total minus TGFbeta	0.00215	1.28		-0.65	Yes		total RNA plus/minus TGFbeta	0.625	0.36	7568	1780
NDUFA9	poly/total plus TGFbeta	0.148	0.4		poly/total minus TGFbeta	0.00219	1.13		-0.73	Yes		total RNA plus/minus TGFbeta	0.95	0.01	3807	893
SMC3	poly/total plus TGFbeta	0.0173	-1.57		poly/total minus TGFbeta	0.00222	-1.99		0.42	Yes		total RNA plus/minus TGFbeta	0.947	0.02	398	94
MLLT3	poly/total plus TGFbeta	0.0652	-0.58		poly/total minus TGFbeta	0.00222	-1.24		0.66	Yes		total RNA plus/minus TGFbeta	0.5	-0.47	331	79
CNIH4	poly/total plus TGFbeta	0.0947	0.47		poly/total minus TGFbeta	0.00222	1.18		-0.71	Yes		total RNA plus/minus TGFbeta	0.94	0.04	1034	240
PARK7	poly/total plus TGFbeta	0.0125	0.69		poly/total minus TGFbeta	0.00223	0.76		-0.06	Yes		total RNA plus/minus TGFbeta	0.89	0.09	9050	2115
MRTO4	poly/total plus TGFbeta	0.017	0.63		poly/total minus TGFbeta	0.00223	0.86		-0.23	Yes		total RNA plus/minus TGFbeta	0.538	0.33	7549	1767
RNH1	poly/total plus TGFbeta	0.063	0.37		poly/total minus TGFbeta	0.00223	0.79		-0.42	Yes		total RNA plus/minus TGFbeta	0.684	0.21	7997	1878
EIF3B	poly/total plus TGFbeta	0.0805	0.45		poly/total minus TGFbeta	0.00223	1.03		-0.59	Yes		total RNA plus/minus TGFbeta	0.589	0.32	22129	5173
PRPF39	poly/total plus TGFbeta	0.0878	-0.72		poly/total minus TGFbeta	0.00223	-1.72		1	Yes		total RNA plus/minus TGFbeta	0.819	-0.27	539	128
KARS	poly/total plus TGFbeta	0.118	0.22		poly/total minus TGFbeta	0.00223	0.63		-0.41	Yes		total RNA plus/minus TGFbeta	0.49	0.27	12725	2948
SERHL2	poly/total plus TGFbeta	0.128	0.34		poly/total minus TGFbeta	0.00223	0.98		-0.64	Yes		total RNA plus/minus TGFbeta	0.947	0.01	464	109
ATIC	poly/total plus TGFbeta	0.173	0.25		poly/total minus TGFbeta	0.00223	0.87		-0.62	Yes		total RNA plus/minus TGFbeta	0.427	0.42	7024	1629
ABCD1	poly/total plus TGFbeta	0.255	0.18		poly/total minus TGFbeta	0.00223	0.73		-0.55	Yes		total RNA plus/minus TGFbeta	0.663	0.21	9169	2143
TIMELESS	poly/total plus TGFbeta	0.565	0.07		poly/total minus TGFbeta	0.00223	0.84		-0.77	Yes		total RNA plus/minus TGFbeta	0.387	0.46	7414	1720
RAB8A	poly/total plus TGFbeta	0.0252	0.52		poly/total minus TGFbeta	0.00226	0.75		-0.23	Yes		total RNA plus/minus TGFbeta	0.926	0.05	8595	2033
TPM3	poly/total plus TGFbeta	0.145	0.18		poly/total minus TGFbeta	0.00226	0.55		-0.38	Yes		total RNA plus/minus TGFbeta	0.415	0.27	16333	3802
PNN	poly/total plus TGFbeta	0.0283	-1.11		poly/total minus TGFbeta	0.00231	-2.4		1.29	Yes		total RNA plus/minus TGFbeta	0.95	-0.01	1637	391
AKAP8L	poly/total plus TGFbeta	0.0335	0.62		poly/total minus TGFbeta	0.00233	1.09		-0.47	Yes		total RNA plus/minus TGFbeta	0.571	0.39	4660	1088
CCT5	poly/total plus TGFbeta	0.307	0.14		poly/total minus TGFbeta	0.00236	0.71		-0.56	Yes		total RNA plus/minus TGFbeta	0.399	0.37	10154	2338
GGPS1	poly/total plus TGFbeta	0.276	-0.32		poly/total minus TGFbeta	0.00237	-1.38		1.06	Yes		total RNA plus/minus TGFbeta	0.942	-0.05	865	204
SAMM50	poly/total plus TGFbeta	0.0158	0.66		poly/total minus TGFbeta	0.00239	0.78		-0.12	Yes		total RNA plus/minus TGFbeta	0.9	0.07	3126	736
MBTPS1	poly/total plus TGFbeta	0.0254	0.36		poly/total minus TGFbeta	0.00239	0.45		-0.09	Yes		total RNA plus/minus TGFbeta	0.272	-0.37	19994	4691
DEGS1	poly/total plus TGFbeta	0.042	0.42		poly/total minus TGFbeta	0.00239	0.76		-0.33	Yes		total RNA plus/minus TGFbeta	0.43	-0.34	3078	716
ADAR	poly/total plus TGFbeta	0.15	-0.15		poly/total minus TGFbeta	0.00239	0.47		-0.62	Yes		total RNA plus/minus TGFbeta	0.322	0.32	21551	4993
TCEAL4	poly/total plus TGFbeta	0.494	-0.12		poly/total minus TGFbeta	0.00239	-1.15		1.03	Yes		total RNA plus/minus TGFbeta	0.825	-0.14	4350	1037
BAG1	poly/total plus TGFbeta	0.0136	0.71		poly/total minus TGFbeta	0.00243	0.78		-0.07	Yes		total RNA plus/minus TGFbeta	0.918	0.06	8127	1889
SPCS2	poly/total plus TGFbeta	0.0115	0.52		poly/total minus TGFbeta	0.00245	0.51		0	Yes		total RNA plus/minus TGFbeta	0.387	-0.27	3448	808
TNNT1	poly/total plus TGFbeta	0.0139	0.76		poly/total minus TGFbeta	0.00246	0.9		-0.14	Yes		total RNA plus/minus TGFbeta	0.686	0.24	6416	1509
ZNF518A	poly/total plus TGFbeta	0.0716	-0.77		poly/total minus TGFbeta	0.00246	-1.66		0.89	Yes		total RNA plus/minus TGFbeta	0.916	-0.12	249	60
HMBS	poly/total plus TGFbeta	0.0719	0.48		poly/total minus TGFbeta	0.00246	1.09		-0.61	Yes		total RNA plus/minus TGFbeta	0.595	0.38	4315	1017
DUS1L	poly/total plus TGFbeta	0.185	0.26		poly/total minus TGFbeta	0.00246	0.89		-0.63	Yes		total RNA plus/minus TGFbeta	0.538	0.35	6256	1456
CCT3	poly/total plus TGFbeta	0.199	0.33		poly/total minus TGFbeta	0.00246	1.14		-0.81	Yes		total RNA plus/minus TGFbeta	0.602	0.35	31227	7299
CLTB	poly/total plus TGFbeta	0.0159	0.66		poly/total minus TGFbeta	0.00247	0.8		-0.14	Yes		total RNA plus/minus TGFbeta	0.783	0.16	7674	1802
GTPBP6	poly/total plus TGFbeta	0.0567	0.41		poly/total minus TGFbeta	0.00247	0.84		-0.44	Yes		total RNA plus/minus TGFbeta	0.564	0.31	6959	1632
MRPL15	poly/total plus TGFbeta	0.0652	0.63		poly/total minus TGFbeta	0.00247	1.31		-0.68	Yes		total RNA plus/minus TGFbeta	0.833	0.22	2980	695
APEX1	poly/total plus TGFbeta	0.011	0.57		poly/total minus TGFbeta	0.00249	0.52		0.05	Yes		total RNA plus/minus TGFbeta	0.914	-0.05	16802	3962
KLF10	poly/total plus TGFbeta	0.13	-0.23		poly/total minus TGFbeta	0.00249	-0.77		0.55	Yes		total RNA plus/minus TGFbeta	0.457	0.28	9661	2264
MALAT1	poly/total plus TGFbeta	0.0961	-1.08		poly/total minus TGFbeta	0.0025	-2.67		1.59	Yes		total RNA plus/minus TGFbeta	0.686	-0.65	12193	2929
PAF1	poly/total plus TGFbeta	0.0357	0.51		poly/total minus TGFbeta	0.00251	0.88		-0.37	Yes		total RNA plus/minus TGFbeta	0.668	0.26	6365	1481
SMARCD2	poly/total plus TGFbeta	0.2	0.29		poly/total minus TGFbeta	0.00257	0.99		-0.7	Yes		total RNA plus/minus TGFbeta	0.495	0.4	21901	5112
PSMB6	poly/total plus TGFbeta	0.025	0.48		poly/total minus TGFbeta	0.00258	0.69		-0.22	Yes		total RNA plus/minus TGFbeta	0.679	0.19	9785	2303
THOC3	poly/total plus TGFbeta	0.0305	0.56		poly/total minus TGFbeta	0.00259	0.89		-0.33	Yes		total RNA plus/minus TGFbeta	0.704	0.23	6143	1429
CCNL1	poly/total plus TGFbeta	0.22	-0.35		poly/total minus TGFbeta	0.00261	-1.59		1.24	Yes		total RNA plus/minus TGFbeta	0.863	-0.15	2485	594
PRKDC	poly/total plus TGFbeta	0.0106	-1.82		poly/total minus TGFbeta	0.00264	-1.22		-0.6	Yes		total RNA plus/minus TGFbeta	0.769	0.18	3501	819
ERP29	poly/total plus TGFbeta	0.0181	0.82		poly/total minus TGFbeta	0.00264	1.01		-0.19	Yes		total RNA plus/minus TGFbeta	0.743	-0.22	16336	3863
PRPS1	poly/total plus TGFbeta	0.243	0.3		poly/total minus TGFbeta	0.00264	1.14		-0.85	Yes		total RNA plus/minus TGFbeta	0.586	0.38	1333	307
DCAF4	poly/total plus TGFbeta	0.0525	0.58		poly/total minus TGFbeta	0.00272	1.11		-0.52	Yes		total RNA plus/minus TGFbeta	0.801	0.22	3881	911
FBXO18	poly/total plus TGFbeta	0.176	0.31		poly/total minus TGFbeta	0.00272	0.92		-0.61	Yes		total RNA plus/minus TGFbeta	0.935	0.05	5011	1176
CDC123	poly/total plus TGFbeta	0.179	0.21		poly/total minus TGFbeta	0.00272	0.66		-0.46	Yes		total RNA plus/minus TGFbeta	0.415	0.32	2773	640
TSEN34	poly/total plus TGFbeta	0.0443	0.52		poly/total minus TGFbeta	0.00275	0.91		-0.39	Yes		total RNA plus/minus TGFbeta	0.851	0.14	5434	1280
UQCRFS1	poly/total plus TGFbeta	0.0569	0.36		poly/total minus TGFbeta	0.00275	0.73		-0.36	Yes		total RNA plus/minus TGFbeta	0.586	0.26	8683	2030
FAM50A	poly/total plus TGFbeta	0.0614	0.67		poly/total minus TGFbeta	0.00275	1.32		-0.65	Yes		total RNA plus/minus TGFbeta	0.849	0.22	2787	645
AMDHD2	poly/total plus TGFbeta	0.449	0.17		poly/total minus TGFbeta	0.00275	1.1		-0.93	Yes		total RNA plus/minus TGFbeta	0.683	0.29	1055	246
F11R	poly/total plus TGFbeta	0.6	0.05		poly/total minus TGFbeta	0.00275	0.61		-0.56	Yes		total RNA plus/minus TGFbeta	0.95	0	10610	2497
CNDP2	poly/total plus TGFbeta	0.44	0.16		poly/total minus TGFbeta	0.00278	1.1		-0.94	Yes		total RNA plus/minus TGFbeta	0.427	0.56	4007	936
BRF1	poly/total plus TGFbeta	0.286	0.19		poly/total minus TGFbeta	0.00279	0.83		-0.63	Yes		total RNA plus/minus TGFbeta	0.609	0.28	6469	1511
ETFA	poly/total plus TGFbeta	0.0181	0.69		poly/total minus TGFbeta	0.00281	0.8		-0.11	Yes		total RNA plus/minus TGFbeta	0.913	-0.08	6737	1564
PPIC	poly/total plus TGFbeta	0.0355	0.7		poly/total minus TGFbeta	0.00281	1.03		-0.33	Yes		total RNA plus/minus TGFbeta	0.893	-0.13	4011	939
C14orf133	poly/total plus TGFbeta	0.0836	0.39		poly/total minus TGFbeta	0.00281	0.87		-0.48	Yes		total RNA plus/minus TGFbeta	0.63	0.26	2284	530
EIF2B2	poly/total plus TGFbeta	0.14	0.37		poly/total minus TGFbeta	0.00281	1.14		-0.77	Yes		total RNA plus/minus TGFbeta	0.457	0.55	3837	897
CCT7	poly/total plus TGFbeta	0.16	0.39		poly/total minus TGFbeta	0.00281	1.16		-0.78	Yes		total RNA plus/minus TGFbeta	0.602	0.37	21016	4922
SEC22B	poly/total plus TGFbeta	0.0136	0.58		poly/total minus TGFbeta	0.00282	0.62		-0.03	Yes		total RNA plus/minus TGFbeta	0.506	-0.25	2805	656
PRRC2C	poly/total plus TGFbeta	0.0138	-1.9		poly/total minus TGFbeta	0.00282	-1.95		0.05	Yes		total RNA plus/minus TGFbeta	0.901	-0.13	1588	373
WAC	poly/total plus TGFbeta	0.042	-0.63		poly/total minus TGFbeta	0.00282	-1.19		0.56	Yes		total RNA plus/minus TGFbeta	0.935	-0.05	3654	852
DNAJA3	poly/total plus TGFbeta	0.0825	0.33		poly/total minus TGFbeta	0.00282	0.68		-0.35	Yes		total RNA plus/minus TGFbeta	0.944	-0.02	8683	2040
SPRYD3	poly/total plus TGFbeta	0.106	0.39		poly/total minus TGFbeta	0.00282	0.96		-0.57	Yes		total RNA plus/minus TGFbeta	0.704	0.25	4848	1148
AFG3L2	poly/total plus TGFbeta	0.51	0.1		poly/total minus TGFbeta	0.00282	0.73		-0.63	Yes		total RNA plus/minus TGFbeta	0.881	-0.1	7239	1681
ARMC6	poly/total plus TGFbeta	0.227	0.22		poly/total minus TGFbeta	0.00283	0.84		-0.62	Yes		total RNA plus/minus TGFbeta	0.399	0.46	6585	1551
WRNIP1	poly/total plus TGFbeta	0.0384	0.59		poly/total minus TGFbeta	0.00284	0.99		-0.4	Yes		total RNA plus/minus TGFbeta	0.806	0.2	4659	1090
ZCCHC2	poly/total plus TGFbeta	0.0474	-0.74		poly/total minus TGFbeta	0.00284	-1.32		0.58	Yes		total RNA plus/minus TGFbeta	0.804	-0.24	760	180
EIF2B5	poly/total plus TGFbeta	0.0569	0.44		poly/total minus TGFbeta	0.00284	0.89		-0.45	Yes		total RNA plus/minus TGFbeta	0.588	0.32	5844	1368
KCTD10	poly/total plus TGFbeta	0.0632	0.32		poly/total minus TGFbeta	0.00284	0.64		-0.31	Yes		total RNA plus/minus TGFbeta	0.841	0.1	3101	723
CBS	poly/total plus TGFbeta	0.0635	0.38		poly/total minus TGFbeta	0.00284	0.82		-0.44	Yes		total RNA plus/minus TGFbeta	0.43	0.42	6990	1626
ASCC2	poly/total plus TGFbeta	0.112	0.34		poly/total minus TGFbeta	0.00284	0.85		-0.52	Yes		total RNA plus/minus TGFbeta	0.693	0.24	6001	1412
BST2	poly/total plus TGFbeta	0.0158	0.87		poly/total minus TGFbeta	0.00294	0.96		-0.09	Yes		total RNA plus/minus TGFbeta	0.495	-0.41	22853	5414
SARNP	poly/total plus TGFbeta	0.0277	0.52		poly/total minus TGFbeta	0.00294	0.74		-0.22	Yes		total RNA plus/minus TGFbeta	0.924	0.05	1385	324
FAM208B	poly/total plus TGFbeta	0.0279	-1.15		poly/total minus TGFbeta	0.00294	-1.8		0.65	Yes		total RNA plus/minus TGFbeta	0.825	-0.21	1756	417
FOXK2	poly/total plus TGFbeta	0.141	0.22		poly/total minus TGFbeta	0.00294	0.59		-0.37	Yes		total RNA plus/minus TGFbeta	0.909	0.06	11520	2703
TRIM33	poly/total plus TGFbeta	0.0285	-0.72		poly/total minus TGFbeta	0.00296	-1.06		0.34	Yes		total RNA plus/minus TGFbeta	0.819	-0.15	4064	950
KRT81	poly/total plus TGFbeta	0.0145	0.76		poly/total minus TGFbeta	0.00297	0.81		-0.05	Yes		total RNA plus/minus TGFbeta	0.946	0.02	6553	1550
ADIPOR1	poly/total plus TGFbeta	0.0118	0.57		poly/total minus TGFbeta	0.00301	0.52		0.05	Yes		total RNA plus/minus TGFbeta	0.71	-0.14	14486	3419
UBL3	poly/total plus TGFbeta	0.271	-0.3		poly/total minus TGFbeta	0.00301	-1.31		1.01	Yes		total RNA plus/minus TGFbeta	0.616	-0.33	2874	676
CHPT1	poly/total plus TGFbeta	0.0775	0.31		poly/total minus TGFbeta	0.00303	0.65		-0.34	Yes		total RNA plus/minus TGFbeta	0.75	-0.14	2318	542
HDAC1	poly/total plus TGFbeta	0.136	0.32		poly/total minus TGFbeta	0.00303	0.93		-0.61	Yes		total RNA plus/minus TGFbeta	0.428	0.48	5418	1253
FUS	poly/total plus TGFbeta	0.179	0.4		poly/total minus TGFbeta	0.00303	1.24		-0.84	Yes		total RNA plus/minus TGFbeta	0.538	0.49	19876	4602
DDX49	poly/total plus TGFbeta	0.54	0.1		poly/total minus TGFbeta	0.00304	0.88		-0.78	Yes		total RNA plus/minus TGFbeta	0.529	0.38	5513	1283
BPTF	poly/total plus TGFbeta	0.0136	-1.86		poly/total minus TGFbeta	0.00308	-1.87		0.01	Yes		total RNA plus/minus TGFbeta	0.94	-0.05	1628	384
TTLL1	poly/total plus TGFbeta	0.0908	0.51		poly/total minus TGFbeta	0.0031	1.13		-0.62	Yes		total RNA plus/minus TGFbeta	0.564	0.41	476	110
TXNIP	poly/total plus TGFbeta	0.0158	0.27		poly/total minus TGFbeta	0.00314	0.28		-0.01	Yes		total RNA plus/minus TGFbeta	0.387	-0.17	46968	10993
EEF1A1	poly/total plus TGFbeta	0.0191	0.41		poly/total minus TGFbeta	0.00315	0.49		-0.08	Yes		total RNA plus/minus TGFbeta	0.942	0.02	266862	62252
FDPS	poly/total plus TGFbeta	0.0254	0.61		poly/total minus TGFbeta	0.00316	0.82		-0.21	Yes		total RNA plus/minus TGFbeta	0.878	0.11	6263	1468
ABCF2	poly/total plus TGFbeta	0.0889	0.34		poly/total minus TGFbeta	0.00316	0.8		-0.47	Yes		total RNA plus/minus TGFbeta	0.415	0.43	6911	1616
KRT8P41	poly/total plus TGFbeta	0.125	0.47		poly/total minus TGFbeta	0.00316	1.3		-0.83	Yes		total RNA plus/minus TGFbeta	0.538	0.55	2858	660
SRPR	poly/total plus TGFbeta	0.14	-0.27		poly/total minus TGFbeta	0.00316	0.61		-0.88	Yes		total RNA plus/minus TGFbeta	0.881	-0.08	9310	2182
FDFT1	poly/total plus TGFbeta	0.0866	0.48		poly/total minus TGFbeta	0.00317	1.03		-0.55	Yes		total RNA plus/minus TGFbeta	0.83	0.17	12853	3016
USP10	poly/total plus TGFbeta	0.0177	-0.66		poly/total minus TGFbeta	0.00318	-0.8		0.14	Yes		total RNA plus/minus TGFbeta	0.914	0.06	6834	1598
ELAVL1	poly/total plus TGFbeta	0.0308	0.52		poly/total minus TGFbeta	0.00318	0.79		-0.27	Yes		total RNA plus/minus TGFbeta	0.689	0.23	6831	1601
CHMP2A	poly/total plus TGFbeta	0.0408	0.48		poly/total minus TGFbeta	0.00318	0.79		-0.3	Yes		total RNA plus/minus TGFbeta	0.849	0.13	6581	1550
PRLR	poly/total plus TGFbeta	0.0459	-0.64		poly/total minus TGFbeta	0.00318	-0.92		0.28	Yes		total RNA plus/minus TGFbeta	0.308	-0.65	4223	1000
SURF1	poly/total plus TGFbeta	0.0471	0.41		poly/total minus TGFbeta	0.00318	0.63		-0.22	Yes		total RNA plus/minus TGFbeta	0.602	-0.24	8967	2121
ZNF146	poly/total plus TGFbeta	0.0566	-0.91		poly/total minus TGFbeta	0.00318	-2.19		1.28	Yes		total RNA plus/minus TGFbeta	0.881	-0.16	1422	340
JMJD4	poly/total plus TGFbeta	0.105	0.47		poly/total minus TGFbeta	0.00318	1.1		-0.64	Yes		total RNA plus/minus TGFbeta	0.777	0.25	3484	819
TRUB2	poly/total plus TGFbeta	0.443	0.12		poly/total minus TGFbeta	0.00318	0.75		-0.63	Yes		total RNA plus/minus TGFbeta	0.601	0.27	7166	1682
METTL21D	poly/total plus TGFbeta	0.714	0.02		poly/total minus TGFbeta	0.00319	-1.12		1.13	Yes		total RNA plus/minus TGFbeta	0.903	-0.11	523	124
MAPK13	poly/total plus TGFbeta	0.052	0.43		poly/total minus TGFbeta	0.0032	0.8		-0.36	Yes		total RNA plus/minus TGFbeta	0.645	0.26	6592	1549
DNAJB12	poly/total plus TGFbeta	0.13	0.28		poly/total minus TGFbeta	0.0032	0.73		-0.44	Yes		total RNA plus/minus TGFbeta	0.78	0.16	7501	1754
COG4	poly/total plus TGFbeta	0.281	0.21		poly/total minus TGFbeta	0.00321	0.93		-0.73	Yes		total RNA plus/minus TGFbeta	0.366	0.63	5299	1228
UQCC	poly/total plus TGFbeta	0.0318	0.65		poly/total minus TGFbeta	0.00322	0.87		-0.23	Yes		total RNA plus/minus TGFbeta	0.886	-0.12	4998	1177
CD63	poly/total plus TGFbeta	0.124	0.43		poly/total minus TGFbeta	0.00324	1.07		-0.65	Yes		total RNA plus/minus TGFbeta	0.878	-0.14	19825	4638
HDGFRP2	poly/total plus TGFbeta	0.0675	0.62		poly/total minus TGFbeta	0.00325	1.34		-0.72	Yes		total RNA plus/minus TGFbeta	0.564	0.53	2714	627
SRP14	poly/total plus TGFbeta	0.0238	0.53		poly/total minus TGFbeta	0.00331	0.7		-0.17	Yes		total RNA plus/minus TGFbeta	0.763	0.16	8372	1955
IDH3B	poly/total plus TGFbeta	0.303	0.27		poly/total minus TGFbeta	0.00331	1.12		-0.85	Yes		total RNA plus/minus TGFbeta	0.762	0.28	3202	748
ARHGEF1	poly/total plus TGFbeta	0.365	0.18		poly/total minus TGFbeta	0.00331	0.94		-0.76	Yes		total RNA plus/minus TGFbeta	0.459	0.46	4851	1130
MRPL23	poly/total plus TGFbeta	0.0417	0.56		poly/total minus TGFbeta	0.00332	0.95		-0.39	Yes		total RNA plus/minus TGFbeta	0.674	0.29	4767	1109
PAAF1	poly/total plus TGFbeta	0.124	0.45		poly/total minus TGFbeta	0.00332	1.12		-0.67	Yes		total RNA plus/minus TGFbeta	0.564	0.41	1629	379
RCAN1	poly/total plus TGFbeta	0.219	0.26		poly/total minus TGFbeta	0.00332	0.86		-0.61	Yes		total RNA plus/minus TGFbeta	0.427	0.43	599	138
HSP90AB1	poly/total plus TGFbeta	0.466	0.12		poly/total minus TGFbeta	0.00332	0.76		-0.64	Yes		total RNA plus/minus TGFbeta	0.5	0.33	74828	17395
MRPL16	poly/total plus TGFbeta	0.0256	0.76		poly/total minus TGFbeta	0.00337	1.01		-0.25	Yes		total RNA plus/minus TGFbeta	0.879	0.14	4096	964
HDAC3	poly/total plus TGFbeta	0.115	0.41		poly/total minus TGFbeta	0.00337	1		-0.59	Yes		total RNA plus/minus TGFbeta	0.71	0.28	4094	955
LOC647979	poly/total plus TGFbeta	0.363	-0.19		poly/total minus TGFbeta	0.00337	-1		0.8	Yes		total RNA plus/minus TGFbeta	0.564	-0.32	4236	995
PET112	poly/total plus TGFbeta	0.445	0.18		poly/total minus TGFbeta	0.00337	0.98		-0.81	Yes		total RNA plus/minus TGFbeta	0.935	0.06	3767	886
C15orf29	poly/total plus TGFbeta	0.704	0.03		poly/total minus TGFbeta	0.00337	-1.34		1.37	Yes		total RNA plus/minus TGFbeta	0.914	-0.12	293	69
IQGAP1	poly/total plus TGFbeta	0.011	-1.82		poly/total minus TGFbeta	0.00339	-1.51		-0.31	Yes		total RNA plus/minus TGFbeta	0.914	0.09	2102	494
MOAP1	poly/total plus TGFbeta	0.0165	0.69		poly/total minus TGFbeta	0.00339	0.74		-0.05	Yes		total RNA plus/minus TGFbeta	0.94	-0.03	7004	1641
POLR2C	poly/total plus TGFbeta	0.0191	0.71		poly/total minus TGFbeta	0.00339	0.85		-0.14	Yes		total RNA plus/minus TGFbeta	0.888	0.11	5660	1336
HAUS4	poly/total plus TGFbeta	0.0252	0.72		poly/total minus TGFbeta	0.00339	0.95		-0.22	Yes		total RNA plus/minus TGFbeta	0.885	0.13	4558	1072
ARL3	poly/total plus TGFbeta	0.0336	0.59		poly/total minus TGFbeta	0.00339	0.87		-0.27	Yes		total RNA plus/minus TGFbeta	0.568	0.32	1416	329
PPFIBP2	poly/total plus TGFbeta	0.0482	0.39		poly/total minus TGFbeta	0.00339	0.65		-0.27	Yes		total RNA plus/minus TGFbeta	0.914	-0.06	1001	234
WDR74	poly/total plus TGFbeta	0.0524	0.62		poly/total minus TGFbeta	0.00339	1.18		-0.56	Yes		total RNA plus/minus TGFbeta	0.602	0.44	3222	751
DEK	poly/total plus TGFbeta	0.089	-0.61		poly/total minus TGFbeta	0.00339	-1.78		1.17	Yes		total RNA plus/minus TGFbeta	0.909	0.11	1969	465
CHST10	poly/total plus TGFbeta	0.0956	0.37		poly/total minus TGFbeta	0.00339	0.82		-0.45	Yes		total RNA plus/minus TGFbeta	0.908	-0.08	2605	610
HARS2	poly/total plus TGFbeta	0.17	0.38		poly/total minus TGFbeta	0.00339	1.07		-0.69	Yes		total RNA plus/minus TGFbeta	0.829	0.2	3440	802
DNAJB1	poly/total plus TGFbeta	0.245	0.17		poly/total minus TGFbeta	0.00339	0.58		-0.41	Yes		total RNA plus/minus TGFbeta	0.935	0.03	10667	2504
PGK1	poly/total plus TGFbeta	0.289	0.27		poly/total minus TGFbeta	0.00339	1.08		-0.81	Yes		total RNA plus/minus TGFbeta	0.695	0.3	12226	2868
ZFP36L1	poly/total plus TGFbeta	0.298	-0.23		poly/total minus TGFbeta	0.00339	-1.02		0.79	Yes		total RNA plus/minus TGFbeta	0.595	-0.31	3964	936
PCCB	poly/total plus TGFbeta	0.462	0.14		poly/total minus TGFbeta	0.00339	0.78		-0.64	Yes		total RNA plus/minus TGFbeta	0.825	-0.15	5577	1312
ADRBK1	poly/total plus TGFbeta	0.53	0.09		poly/total minus TGFbeta	0.00339	0.81		-0.71	Yes		total RNA plus/minus TGFbeta	0.399	0.47	6320	1475
ZNF621	poly/total plus TGFbeta	0.73	0.01		poly/total minus TGFbeta	0.00339	-1.16		1.17	Yes		total RNA plus/minus TGFbeta	0.437	-0.58	759	180
RIF1	poly/total plus TGFbeta	0.0115	-1.71		poly/total minus TGFbeta	0.00344	-1.55		-0.16	Yes		total RNA plus/minus TGFbeta	0.875	0.21	434	104
ADI1	poly/total plus TGFbeta	0.0136	0.7		poly/total minus TGFbeta	0.00344	0.71		-0.01	Yes		total RNA plus/minus TGFbeta	0.821	0.14	7953	1860
CTU2	poly/total plus TGFbeta	0.0229	0.8		poly/total minus TGFbeta	0.00344	0.98		-0.18	Yes		total RNA plus/minus TGFbeta	0.737	0.24	1717	397
MLL5	poly/total plus TGFbeta	0.0237	-1.51		poly/total minus TGFbeta	0.00344	-1.78		0.27	Yes		total RNA plus/minus TGFbeta	0.698	-0.34	1467	348
ISG15	poly/total plus TGFbeta	0.0323	0.73		poly/total minus TGFbeta	0.00344	1.04		-0.31	Yes		total RNA plus/minus TGFbeta	0.627	0.34	24323	5688
MAPK14	poly/total plus TGFbeta	0.0566	0.32		poly/total minus TGFbeta	0.00344	0.56		-0.25	Yes		total RNA plus/minus TGFbeta	0.625	-0.18	2412	563
PDIA4	poly/total plus TGFbeta	0.0569	0.48		poly/total minus TGFbeta	0.00344	0.85		-0.37	Yes		total RNA plus/minus TGFbeta	0.668	-0.25	20494	4843
RSRC2	poly/total plus TGFbeta	0.0611	-0.82		poly/total minus TGFbeta	0.00344	-1.96		1.14	Yes		total RNA plus/minus TGFbeta	0.942	-0.04	1588	378
TMED1	poly/total plus TGFbeta	0.0749	0.47		poly/total minus TGFbeta	0.00344	0.93		-0.46	Yes		total RNA plus/minus TGFbeta	0.829	-0.16	9878	2333
GLRX3	poly/total plus TGFbeta	0.0914	0.52		poly/total minus TGFbeta	0.00344	1.12		-0.6	Yes		total RNA plus/minus TGFbeta	0.553	0.43	1287	292
ZNF107	poly/total plus TGFbeta	0.179	-0.91		poly/total minus TGFbeta	0.00344	-2.68		1.77	Yes		total RNA plus/minus TGFbeta	0.935	-0.14	187	45
SLC16A3	poly/total plus TGFbeta	0.291	0.24		poly/total minus TGFbeta	0.00344	0.99		-0.74	Yes		total RNA plus/minus TGFbeta	0.654	0.33	4006	939
ZNF567	poly/total plus TGFbeta	0.352	-0.39		poly/total minus TGFbeta	0.00344	-1.83		1.44	Yes		total RNA plus/minus TGFbeta	0.704	-0.48	147	35
CRELD2	poly/total plus TGFbeta	0.388	0.23		poly/total minus TGFbeta	0.00344	1.07		-0.83	Yes		total RNA plus/minus TGFbeta	0.95	-0.01	3063	725
PPP2R5D	poly/total plus TGFbeta	0.356	0.17		poly/total minus TGFbeta	0.00346	0.82		-0.65	Yes		total RNA plus/minus TGFbeta	0.457	0.41	5923	1385
CYTH2	poly/total plus TGFbeta	0.0242	0.58		poly/total minus TGFbeta	0.00349	0.76		-0.17	Yes		total RNA plus/minus TGFbeta	0.782	0.17	6912	1612
WISP2	poly/total plus TGFbeta	0.0366	0.61		poly/total minus TGFbeta	0.00349	0.9		-0.29	Yes		total RNA plus/minus TGFbeta	0.94	0.04	4620	1094
LEO1	poly/total plus TGFbeta	0.0192	-1.17		poly/total minus TGFbeta	0.00351	-1.55		0.38	Yes		total RNA plus/minus TGFbeta	0.868	0.15	2127	500
TMEM206	poly/total plus TGFbeta	0.0198	0.78		poly/total minus TGFbeta	0.00351	0.91		-0.12	Yes		total RNA plus/minus TGFbeta	0.946	-0.02	836	195
SYNRG	poly/total plus TGFbeta	0.0227	-0.85		poly/total minus TGFbeta	0.00351	-1.02		0.17	Yes		total RNA plus/minus TGFbeta	0.663	-0.3	927	218
ZDHHC7	poly/total plus TGFbeta	0.0229	0.62		poly/total minus TGFbeta	0.00351	0.71		-0.09	Yes		total RNA plus/minus TGFbeta	0.846	-0.13	6986	1642
THEGL	poly/total plus TGFbeta	0.0254	-2.43		poly/total minus TGFbeta	0.00351	-3.75		1.33	Yes		total RNA plus/minus TGFbeta	0.539	-0.63	802	199
POLR3K	poly/total plus TGFbeta	0.0272	0.8		poly/total minus TGFbeta	0.00351	1.12		-0.32	Yes		total RNA plus/minus TGFbeta	0.752	0.29	3413	797
DAZAP1	poly/total plus TGFbeta	0.056	0.43		poly/total minus TGFbeta	0.00351	0.78		-0.35	Yes		total RNA plus/minus TGFbeta	0.674	0.25	6281	1471
CUL5	poly/total plus TGFbeta	0.0688	-0.36		poly/total minus TGFbeta	0.00351	-0.69		0.32	Yes		total RNA plus/minus TGFbeta	0.387	-0.42	527	125
LSM14B	poly/total plus TGFbeta	0.0693	0.49		poly/total minus TGFbeta	0.00351	0.92		-0.43	Yes		total RNA plus/minus TGFbeta	0.877	0.14	4485	1049
GLOD4	poly/total plus TGFbeta	0.096	0.53		poly/total minus TGFbeta	0.00351	1.16		-0.62	Yes		total RNA plus/minus TGFbeta	0.829	0.22	2959	688
METTL6	poly/total plus TGFbeta	0.305	0.31		poly/total minus TGFbeta	0.00351	-1.28		1.58	Yes		total RNA plus/minus TGFbeta	0.851	-0.19	959	223
PCLO	poly/total plus TGFbeta	0.0159	-0.8		poly/total minus TGFbeta	0.00354	-0.83		0.04	Yes		total RNA plus/minus TGFbeta	0.827	-0.14	535	128
TELO2	poly/total plus TGFbeta	0.687	-0.03		poly/total minus TGFbeta	0.00354	0.97		-1	Yes		total RNA plus/minus TGFbeta	0.299	0.79	4535	1055
METTL11A	poly/total plus TGFbeta	0.0208	0.66		poly/total minus TGFbeta	0.00356	0.81		-0.15	Yes		total RNA plus/minus TGFbeta	0.743	0.21	6001	1416
PACSIN2	poly/total plus TGFbeta	0.0337	0.52		poly/total minus TGFbeta	0.00356	0.74		-0.22	Yes		total RNA plus/minus TGFbeta	0.884	-0.09	2817	658
REXO4	poly/total plus TGFbeta	0.0353	0.67		poly/total minus TGFbeta	0.00356	1.02		-0.35	Yes		total RNA plus/minus TGFbeta	0.738	0.27	3898	910
SUGP1	poly/total plus TGFbeta	0.0464	0.49		poly/total minus TGFbeta	0.00356	0.79		-0.31	Yes		total RNA plus/minus TGFbeta	0.657	0.24	2527	592
MMAB	poly/total plus TGFbeta	0.0682	0.5		poly/total minus TGFbeta	0.00356	0.97		-0.47	Yes		total RNA plus/minus TGFbeta	0.702	0.29	4120	969
RBM10	poly/total plus TGFbeta	0.235	0.24		poly/total minus TGFbeta	0.00356	0.88		-0.64	Yes		total RNA plus/minus TGFbeta	0.427	0.48	5234	1217
MTX1	poly/total plus TGFbeta	0.279	0.24		poly/total minus TGFbeta	0.00356	0.88		-0.64	Yes		total RNA plus/minus TGFbeta	0.876	0.13	4571	1078
MRPS23	poly/total plus TGFbeta	0.0148	0.96		poly/total minus TGFbeta	0.00359	0.99		-0.03	Yes		total RNA plus/minus TGFbeta	0.921	0.09	4119	960
MLEC	poly/total plus TGFbeta	0.0418	0.38		poly/total minus TGFbeta	0.00359	0.54		-0.16	Yes		total RNA plus/minus TGFbeta	0.688	-0.17	11455	2683
MANF	poly/total plus TGFbeta	0.0632	0.47		poly/total minus TGFbeta	0.00359	0.78		-0.31	Yes		total RNA plus/minus TGFbeta	0.874	-0.13	5514	1290
IWS1	poly/total plus TGFbeta	0.0443	-0.72		poly/total minus TGFbeta	0.00361	-1.24		0.52	Yes		total RNA plus/minus TGFbeta	0.894	-0.11	2757	650
LMNA	poly/total plus TGFbeta	0.309	0.25		poly/total minus TGFbeta	0.00361	1.05		-0.79	Yes		total RNA plus/minus TGFbeta	0.537	0.44	22691	5304
TMEM131	poly/total plus TGFbeta	0.0371	-1.17		poly/total minus TGFbeta	0.00364	-1.58		0.42	Yes		total RNA plus/minus TGFbeta	0.5	-0.56	1573	374
POLR3A	poly/total plus TGFbeta	0.245	-0.16		poly/total minus TGFbeta	0.00372	0.54		-0.69	Yes		total RNA plus/minus TGFbeta	0.322	0.41	2623	609
DHODH	poly/total plus TGFbeta	0.0674	0.55		poly/total minus TGFbeta	0.00375	0.96		-0.41	Yes		total RNA plus/minus TGFbeta	0.95	0	3860	901
ISYNA1	poly/total plus TGFbeta	0.275	0.18		poly/total minus TGFbeta	0.00376	0.74		-0.55	Yes		total RNA plus/minus TGFbeta	0.399	0.45	7069	1661
TSPYL1	poly/total plus TGFbeta	0.109	0.33		poly/total minus TGFbeta	0.00378	0.68		-0.36	Yes		total RNA plus/minus TGFbeta	0.926	-0.05	7102	1660
PGAM1	poly/total plus TGFbeta	0.189	0.37		poly/total minus TGFbeta	0.00378	1.09		-0.72	Yes		total RNA plus/minus TGFbeta	0.662	0.34	19538	4582
AP1S1	poly/total plus TGFbeta	0.0849	0.53		poly/total minus TGFbeta	0.00379	1.06		-0.53	Yes		total RNA plus/minus TGFbeta	0.685	0.3	16878	3955
FBXW4	poly/total plus TGFbeta	0.0523	0.56		poly/total minus TGFbeta	0.00383	0.9		-0.34	Yes		total RNA plus/minus TGFbeta	0.942	0.04	4306	1010
KREMEN2	poly/total plus TGFbeta	0.0574	0.5		poly/total minus TGFbeta	0.00383	0.82		-0.32	Yes		total RNA plus/minus TGFbeta	0.94	-0.04	5025	1177
SBF1	poly/total plus TGFbeta	0.376	0.2		poly/total minus TGFbeta	0.00383	0.92		-0.72	Yes		total RNA plus/minus TGFbeta	0.828	0.18	4103	963
BLVRA	poly/total plus TGFbeta	0.0166	0.9		poly/total minus TGFbeta	0.00384	0.94		-0.04	Yes		total RNA plus/minus TGFbeta	0.95	0.01	4233	990
ZC3HC1	poly/total plus TGFbeta	0.0308	0.66		poly/total minus TGFbeta	0.00384	0.89		-0.23	Yes		total RNA plus/minus TGFbeta	0.539	0.37	1591	368
PIP4K2C	poly/total plus TGFbeta	0.0571	0.44		poly/total minus TGFbeta	0.00384	0.71		-0.28	Yes		total RNA plus/minus TGFbeta	0.927	-0.05	6559	1542
RPN2	poly/total plus TGFbeta	0.492	-0.07		poly/total minus TGFbeta	0.00384	0.42		-0.48	Yes		total RNA plus/minus TGFbeta	0.851	-0.07	17960	4223
PSMF1	poly/total plus TGFbeta	0.0441	0.43		poly/total minus TGFbeta	0.00388	0.68		-0.25	Yes		total RNA plus/minus TGFbeta	0.84	0.12	7665	1809
SGTA	poly/total plus TGFbeta	0.66	0.05		poly/total minus TGFbeta	0.00388	0.84		-0.79	Yes		total RNA plus/minus TGFbeta	0.673	0.27	4899	1153
SEMA3C	poly/total plus TGFbeta	0.0306	-1.5		poly/total minus TGFbeta	0.00389	-2		0.5	Yes		total RNA plus/minus TGFbeta	0.725	-0.49	5785	1399
ATXN7L1	poly/total plus TGFbeta	0.0488	-0.71		poly/total minus TGFbeta	0.00389	-1.15		0.44	Yes		total RNA plus/minus TGFbeta	0.866	-0.17	859	204
FANCC	poly/total plus TGFbeta	0.0777	0.4		poly/total minus TGFbeta	0.00389	0.77		-0.37	Yes		total RNA plus/minus TGFbeta	0.653	0.25	1362	318
BTBD6	poly/total plus TGFbeta	0.0961	0.3		poly/total minus TGFbeta	0.00389	0.65		-0.35	Yes		total RNA plus/minus TGFbeta	0.691	0.2	8284	1957
METTL13	poly/total plus TGFbeta	0.11	0.43		poly/total minus TGFbeta	0.00389	1		-0.56	Yes		total RNA plus/minus TGFbeta	0.704	0.3	3724	876
C7orf23	poly/total plus TGFbeta	0.115	0.28		poly/total minus TGFbeta	0.00389	-0.63		0.9	Yes		total RNA plus/minus TGFbeta	0.564	-0.24	779	183
PRKCD	poly/total plus TGFbeta	0.182	0.24		poly/total minus TGFbeta	0.00389	0.74		-0.5	Yes		total RNA plus/minus TGFbeta	0.437	0.41	6806	1591
MKS1	poly/total plus TGFbeta	0.196	0.3		poly/total minus TGFbeta	0.00389	0.88		-0.58	Yes		total RNA plus/minus TGFbeta	0.477	0.42	1715	398
RANGAP1	poly/total plus TGFbeta	0.255	0.29		poly/total minus TGFbeta	0.00389	1.01		-0.72	Yes		total RNA plus/minus TGFbeta	0.387	0.64	9827	2300
CCDC22	poly/total plus TGFbeta	0.279	0.26		poly/total minus TGFbeta	0.00389	1		-0.74	Yes		total RNA plus/minus TGFbeta	0.603	0.38	3728	869
CD82	poly/total plus TGFbeta	0.286	0.27		poly/total minus TGFbeta	0.00389	0.88		-0.61	Yes		total RNA plus/minus TGFbeta	0.805	-0.21	3900	922
C10orf76	poly/total plus TGFbeta	0.347	0.2		poly/total minus TGFbeta	0.00389	0.9		-0.7	Yes		total RNA plus/minus TGFbeta	0.643	0.29	1687	393
UNC45A	poly/total plus TGFbeta	0.698	-0.02		poly/total minus TGFbeta	0.00389	0.82		-0.84	Yes		total RNA plus/minus TGFbeta	0.484	0.41	5288	1239
TRAFD1	poly/total plus TGFbeta	0.048	0.57		poly/total minus TGFbeta	0.00393	0.93		-0.36	Yes		total RNA plus/minus TGFbeta	0.825	0.19	4229	990
KIFC1	poly/total plus TGFbeta	0.0849	0.39		poly/total minus TGFbeta	0.00395	0.83		-0.45	Yes		total RNA plus/minus TGFbeta	0.477	0.42	5495	1286
HDGF	poly/total plus TGFbeta	0.0961	0.42		poly/total minus TGFbeta	0.00395	0.89		-0.47	Yes		total RNA plus/minus TGFbeta	0.684	0.26	37270	8738
SHC1	poly/total plus TGFbeta	0.176	0.27		poly/total minus TGFbeta	0.00395	0.72		-0.46	Yes		total RNA plus/minus TGFbeta	0.879	0.11	6368	1497
C19orf42	poly/total plus TGFbeta	0.0125	0.91		poly/total minus TGFbeta	0.00398	0.75		0.16	Yes		total RNA plus/minus TGFbeta	0.71	-0.24	5858	1392
ZKSCAN1	poly/total plus TGFbeta	0.0336	-1.03		poly/total minus TGFbeta	0.00398	-1.29		0.26	Yes		total RNA plus/minus TGFbeta	0.537	-0.46	2119	497
TRAPPC4	poly/total plus TGFbeta	0.0378	0.66		poly/total minus TGFbeta	0.00398	0.98		-0.31	Yes		total RNA plus/minus TGFbeta	0.877	0.15	3780	893
MRPL46	poly/total plus TGFbeta	0.0387	0.75		poly/total minus TGFbeta	0.00398	1.16		-0.41	Yes		total RNA plus/minus TGFbeta	0.783	0.28	2861	674
SHMT1	poly/total plus TGFbeta	0.262	0.3		poly/total minus TGFbeta	0.00398	1.19		-0.89	Yes		total RNA plus/minus TGFbeta	0.427	0.69	2874	668
NFE2L2	poly/total plus TGFbeta	0.267	-0.38		poly/total minus TGFbeta	0.00398	-1.68		1.3	Yes		total RNA plus/minus TGFbeta	0.806	-0.24	1696	405
AGAP3	poly/total plus TGFbeta	0.323	0.18		poly/total minus TGFbeta	0.00398	0.78		-0.6	Yes		total RNA plus/minus TGFbeta	0.538	0.35	5841	1370
TIMM44	poly/total plus TGFbeta	0.614	0.07		poly/total minus TGFbeta	0.00398	0.75		-0.68	Yes		total RNA plus/minus TGFbeta	0.919	-0.07	5369	1273
MREG	poly/total plus TGFbeta	0.716	-0.01		poly/total minus TGFbeta	0.00398	-1.12		1.1	Yes		total RNA plus/minus TGFbeta	0.778	-0.2	3306	781
PLCB1	poly/total plus TGFbeta	0.728	0.01		poly/total minus TGFbeta	0.00398	-1.73		1.74	Yes		total RNA plus/minus TGFbeta	0.5	-0.8	133	32
SOD1	poly/total plus TGFbeta	0.0125	0.73		poly/total minus TGFbeta	0.00403	0.65		0.07	Yes		total RNA plus/minus TGFbeta	0.94	0.03	8305	1955
QPRT	poly/total plus TGFbeta	0.0562	0.36		poly/total minus TGFbeta	0.00403	0.61		-0.25	Yes		total RNA plus/minus TGFbeta	0.875	0.09	9060	2130
GLO1	poly/total plus TGFbeta	0.329	0.17		poly/total minus TGFbeta	0.00403	-0.9		1.07	Yes		total RNA plus/minus TGFbeta	0.778	0.16	5654	1322
DTD1	poly/total plus TGFbeta	0.0284	0.64		poly/total minus TGFbeta	0.00404	0.84		-0.2	Yes		total RNA plus/minus TGFbeta	0.9	0.1	4990	1175
CKB	poly/total plus TGFbeta	0.0337	0.56		poly/total minus TGFbeta	0.00404	0.79		-0.23	Yes		total RNA plus/minus TGFbeta	0.805	0.17	5642	1328
CTSB	poly/total plus TGFbeta	0.0404	0.51		poly/total minus TGFbeta	0.00404	0.66		-0.14	Yes		total RNA plus/minus TGFbeta	0.5	-0.36	6795	1609
C3orf75	poly/total plus TGFbeta	0.0689	0.58		poly/total minus TGFbeta	0.00404	1.06		-0.49	Yes		total RNA plus/minus TGFbeta	0.808	0.23	3181	751
SRGAP1	poly/total plus TGFbeta	0.0252	-0.68		poly/total minus TGFbeta	0.00406	-0.82		0.14	Yes		total RNA plus/minus TGFbeta	0.748	-0.2	760	179
HCG18	poly/total plus TGFbeta	0.602	-0.06		poly/total minus TGFbeta	0.00406	-0.66		0.6	Yes		total RNA plus/minus TGFbeta	0.949	-0.01	1845	436
CD99	poly/total plus TGFbeta	0.0299	0.54		poly/total minus TGFbeta	0.00407	0.67		-0.13	Yes		total RNA plus/minus TGFbeta	0.865	-0.11	7010	1661
SEPW1	poly/total plus TGFbeta	0.294	-0.27		poly/total minus TGFbeta	0.00411	-1.3		1.03	Yes		total RNA plus/minus TGFbeta	0.939	0.04	2652	637
MGMT	poly/total plus TGFbeta	0.0382	0.72		poly/total minus TGFbeta	0.00414	0.98		-0.26	Yes		total RNA plus/minus TGFbeta	0.933	-0.07	3458	814
DBNL	poly/total plus TGFbeta	0.16	0.35		poly/total minus TGFbeta	0.00419	0.94		-0.6	Yes		total RNA plus/minus TGFbeta	0.662	0.33	3906	923
MTRNR2L6	poly/total plus TGFbeta	0.0315	-2.37		poly/total minus TGFbeta	0.0042	-3.07		0.7	Yes		total RNA plus/minus TGFbeta	0.686	-0.75	1656	413
NUDT1	poly/total plus TGFbeta	0.031	0.74		poly/total minus TGFbeta	0.00422	1.04		-0.3	Yes		total RNA plus/minus TGFbeta	0.724	0.3	3493	818
ANXA4	poly/total plus TGFbeta	0.0566	0.39		poly/total minus TGFbeta	0.00422	0.65		-0.26	Yes		total RNA plus/minus TGFbeta	0.95	0	1786	415
SNX1	poly/total plus TGFbeta	0.0825	0.37		poly/total minus TGFbeta	0.00422	0.74		-0.36	Yes		total RNA plus/minus TGFbeta	0.702	0.22	6363	1474
ADH5	poly/total plus TGFbeta	0.0387	0.57		poly/total minus TGFbeta	0.00423	0.86		-0.3	Yes		total RNA plus/minus TGFbeta	0.702	0.26	4831	1124
ADSL	poly/total plus TGFbeta	0.0413	0.57		poly/total minus TGFbeta	0.00423	0.88		-0.31	Yes		total RNA plus/minus TGFbeta	0.763	0.23	4538	1065
NAGK	poly/total plus TGFbeta	0.0148	0.78		poly/total minus TGFbeta	0.00424	0.74		0.04	Yes		total RNA plus/minus TGFbeta	0.839	-0.13	1735	409
NENF	poly/total plus TGFbeta	0.0323	0.63		poly/total minus TGFbeta	0.00424	0.77		-0.14	Yes		total RNA plus/minus TGFbeta	0.816	-0.17	5165	1225
MTRNR2L10	poly/total plus TGFbeta	0.0335	-2.48		poly/total minus TGFbeta	0.00424	-3.35		0.87	Yes		total RNA plus/minus TGFbeta	0.832	-0.59	835	212
CENPC1	poly/total plus TGFbeta	0.0614	-1.1		poly/total minus TGFbeta	0.00424	-1.88		0.78	Yes		total RNA plus/minus TGFbeta	0.892	-0.24	181	43
TFIP11	poly/total plus TGFbeta	0.0923	0.51		poly/total minus TGFbeta	0.00424	1.08		-0.57	Yes		total RNA plus/minus TGFbeta	0.674	0.37	3156	735
IRF2BP1	poly/total plus TGFbeta	0.107	0.36		poly/total minus TGFbeta	0.00424	0.81		-0.45	Yes		total RNA plus/minus TGFbeta	0.605	0.32	5252	1233
TTC39A	poly/total plus TGFbeta	0.254	0.24		poly/total minus TGFbeta	0.00424	0.76		-0.52	Yes		total RNA plus/minus TGFbeta	0.937	0.04	5361	1255
C12orf35	poly/total plus TGFbeta	0.105	-0.86		poly/total minus TGFbeta	0.0043	-1.84		0.97	Yes		total RNA plus/minus TGFbeta	0.917	-0.16	336	81
MPP6	poly/total plus TGFbeta	0.222	-0.45		poly/total minus TGFbeta	0.0043	-1.39		0.94	Yes		total RNA plus/minus TGFbeta	0.712	-0.38	175	42
SMG8	poly/total plus TGFbeta	0.447	0.09		poly/total minus TGFbeta	0.0043	0.5		-0.41	Yes		total RNA plus/minus TGFbeta	0.563	0.21	3991	933
C21orf33	poly/total plus TGFbeta	0.09	0.55		poly/total minus TGFbeta	0.00432	1.1		-0.54	Yes		total RNA plus/minus TGFbeta	0.683	0.33	7064	1656
CYB5R1	poly/total plus TGFbeta	0.1	0.39		poly/total minus TGFbeta	0.00432	0.72		-0.33	Yes		total RNA plus/minus TGFbeta	0.742	-0.21	5589	1313
PIPSL	poly/total plus TGFbeta	0.202	0.34		poly/total minus TGFbeta	0.00432	1.01		-0.66	Yes		total RNA plus/minus TGFbeta	0.642	0.34	10233	2401
HNRNPL	poly/total plus TGFbeta	0.0744	0.55		poly/total minus TGFbeta	0.00434	1.01		-0.46	Yes		total RNA plus/minus TGFbeta	0.674	0.32	15874	3707
LGMN	poly/total plus TGFbeta	0.0822	0.41		poly/total minus TGFbeta	0.00434	0.68		-0.27	Yes		total RNA plus/minus TGFbeta	0.618	-0.28	6166	1454
ACSF3	poly/total plus TGFbeta	0.413	0.12		poly/total minus TGFbeta	0.00439	0.58		-0.46	Yes		total RNA plus/minus TGFbeta	0.942	0.02	8735	2064
MTRNR2L4	poly/total plus TGFbeta	0.0292	-1.74		poly/total minus TGFbeta	0.00448	-2.2		0.47	Yes		total RNA plus/minus TGFbeta	0.945	0.05	152	37
UTP20	poly/total plus TGFbeta	0.0307	-0.81		poly/total minus TGFbeta	0.00453	-1.05		0.23	Yes		total RNA plus/minus TGFbeta	0.926	0.08	699	166
GOT1	poly/total plus TGFbeta	0.0764	0.49		poly/total minus TGFbeta	0.00453	0.98		-0.49	Yes		total RNA plus/minus TGFbeta	0.586	0.41	3751	876
ARL6IP4	poly/total plus TGFbeta	0.0107	0.8		poly/total minus TGFbeta	0.00455	0.62		0.17	Yes		total RNA plus/minus TGFbeta	0.942	0.03	8626	2025
RBBP6	poly/total plus TGFbeta	0.0355	-0.58		poly/total minus TGFbeta	0.00455	-0.8		0.21	Yes		total RNA plus/minus TGFbeta	0.905	-0.09	1431	342
MNF1	poly/total plus TGFbeta	0.0479	0.55		poly/total minus TGFbeta	0.00455	0.89		-0.34	Yes		total RNA plus/minus TGFbeta	0.734	0.25	4362	1024
ARPC2	poly/total plus TGFbeta	0.056	0.41		poly/total minus TGFbeta	0.00455	0.67		-0.26	Yes		total RNA plus/minus TGFbeta	0.814	0.14	7154	1666
SCPEP1	poly/total plus TGFbeta	0.0571	0.46		poly/total minus TGFbeta	0.00455	0.76		-0.3	Yes		total RNA plus/minus TGFbeta	0.249	-0.73	893	210
UBAC1	poly/total plus TGFbeta	0.133	0.33		poly/total minus TGFbeta	0.00455	0.78		-0.45	Yes		total RNA plus/minus TGFbeta	0.764	0.2	5251	1231
FAT1	poly/total plus TGFbeta	0.0148	-1.02		poly/total minus TGFbeta	0.00456	-0.78		-0.24	Yes		total RNA plus/minus TGFbeta	0.399	-0.45	4593	1078
DDB2	poly/total plus TGFbeta	0.04	0.51		poly/total minus TGFbeta	0.00457	0.72		-0.2	Yes		total RNA plus/minus TGFbeta	0.949	0.01	6089	1433
PPM1G	poly/total plus TGFbeta	0.552	0.12		poly/total minus TGFbeta	0.00457	0.97		-0.85	Yes		total RNA plus/minus TGFbeta	0.827	0.18	19179	4512
KDELR2	poly/total plus TGFbeta	0.0254	0.44		poly/total minus TGFbeta	0.00459	0.44		0	Yes		total RNA plus/minus TGFbeta	0.253	-0.47	13835	3255
HOOK1	poly/total plus TGFbeta	0.0337	-0.76		poly/total minus TGFbeta	0.00459	-1.02		0.26	Yes		total RNA plus/minus TGFbeta	0.686	-0.31	282	68
CDK5RAP1	poly/total plus TGFbeta	0.169	0.41		poly/total minus TGFbeta	0.0046	1.07		-0.65	Yes		total RNA plus/minus TGFbeta	0.852	0.2	2851	667
C14orf166	poly/total plus TGFbeta	0.267	0.26		poly/total minus TGFbeta	0.00461	0.96		-0.7	Yes		total RNA plus/minus TGFbeta	0.533	0.47	3772	870
PES1	poly/total plus TGFbeta	0.323	0.25		poly/total minus TGFbeta	0.00461	1.01		-0.75	Yes		total RNA plus/minus TGFbeta	0.583	0.4	7820	1834
MAGEF1	poly/total plus TGFbeta	0.0336	0.61		poly/total minus TGFbeta	0.00464	0.76		-0.16	Yes		total RNA plus/minus TGFbeta	0.907	-0.09	5207	1226
PPIF	poly/total plus TGFbeta	0.227	0.36		poly/total minus TGFbeta	0.00467	1.1		-0.74	Yes		total RNA plus/minus TGFbeta	0.674	0.35	6834	1602
UBE2K	poly/total plus TGFbeta	0.401	0.14		poly/total minus TGFbeta	0.00467	-0.67		0.8	Yes		total RNA plus/minus TGFbeta	0.72	-0.18	1982	466
COPS3	poly/total plus TGFbeta	0.133	0.27		poly/total minus TGFbeta	0.00469	0.62		-0.36	Yes		total RNA plus/minus TGFbeta	0.415	0.36	2855	659
WDHD1	poly/total plus TGFbeta	0.0333	-0.87		poly/total minus TGFbeta	0.0047	-1.14		0.27	Yes		total RNA plus/minus TGFbeta	0.927	0.08	374	87
EMC7	poly/total plus TGFbeta	0.0371	0.59		poly/total minus TGFbeta	0.0047	0.71		-0.13	Yes		total RNA plus/minus TGFbeta	0.59	-0.33	5495	1297
LAMB1	poly/total plus TGFbeta	0.0159	-1.9		poly/total minus TGFbeta	0.00473	-1.71		-0.19	Yes		total RNA plus/minus TGFbeta	0.792	-0.34	3271	763
SHANK2	poly/total plus TGFbeta	0.056	-0.69		poly/total minus TGFbeta	0.00473	-1.11		0.42	Yes		total RNA plus/minus TGFbeta	0.427	-0.64	907	214
MTA2	poly/total plus TGFbeta	0.0829	0.51		poly/total minus TGFbeta	0.00473	0.95		-0.44	Yes		total RNA plus/minus TGFbeta	0.808	0.19	12976	3031
PLEKHB2	poly/total plus TGFbeta	0.498	0.09		poly/total minus TGFbeta	0.00473	0.56		-0.48	Yes		total RNA plus/minus TGFbeta	0.926	0.04	4048	945
PIGQ	poly/total plus TGFbeta	0.686	0.03		poly/total minus TGFbeta	0.00473	0.78		-0.74	Yes		total RNA plus/minus TGFbeta	0.824	0.16	4916	1155
RDBP	poly/total plus TGFbeta	0.0299	0.49		poly/total minus TGFbeta	0.00476	0.64		-0.15	Yes		total RNA plus/minus TGFbeta	0.72	0.19	8004	1880
CTSL1	poly/total plus TGFbeta	0.0431	0.82		poly/total minus TGFbeta	0.00476	1.06		-0.24	Yes		total RNA plus/minus TGFbeta	0.827	-0.25	2671	625
TMED9	poly/total plus TGFbeta	0.0789	0.55		poly/total minus TGFbeta	0.00476	1.01		-0.46	Yes		total RNA plus/minus TGFbeta	0.74	-0.27	45521	10807
CCNI	poly/total plus TGFbeta	0.2	-0.27		poly/total minus TGFbeta	0.00476	-0.82		0.55	Yes		total RNA plus/minus TGFbeta	0.758	-0.18	4841	1141
PGD	poly/total plus TGFbeta	0.302	0.28		poly/total minus TGFbeta	0.00476	1.06		-0.78	Yes		total RNA plus/minus TGFbeta	0.843	0.18	12841	3018
TBL2	poly/total plus TGFbeta	0.607	-0.07		poly/total minus TGFbeta	0.00476	0.62		-0.68	Yes		total RNA plus/minus TGFbeta	0.913	-0.07	7061	1656
RPRD2	poly/total plus TGFbeta	0.0237	-0.7		poly/total minus TGFbeta	0.00478	-0.78		0.08	Yes		total RNA plus/minus TGFbeta	0.922	-0.06	5220	1226
CHMP6	poly/total plus TGFbeta	0.0525	0.61		poly/total minus TGFbeta	0.00478	1.01		-0.4	Yes		total RNA plus/minus TGFbeta	0.704	0.32	3402	795
TOR1A	poly/total plus TGFbeta	0.135	0.3		poly/total minus TGFbeta	0.00478	0.65		-0.35	Yes		total RNA plus/minus TGFbeta	0.93	-0.05	6714	1577
UBXN6	poly/total plus TGFbeta	0.491	0.15		poly/total minus TGFbeta	0.00478	0.92		-0.77	Yes		total RNA plus/minus TGFbeta	0.782	0.23	3557	838
KIAA2026	poly/total plus TGFbeta	0.112	-0.82		poly/total minus TGFbeta	0.00479	-1.73		0.91	Yes		total RNA plus/minus TGFbeta	0.82	-0.34	321	76
SSR2	poly/total plus TGFbeta	0.0629	0.58		poly/total minus TGFbeta	0.0048	0.97		-0.39	Yes		total RNA plus/minus TGFbeta	0.674	-0.31	19242	4568
CCT4	poly/total plus TGFbeta	0.153	0.25		poly/total minus TGFbeta	0.0049	0.63		-0.38	Yes		total RNA plus/minus TGFbeta	0.59	0.26	7918	1833
CA12	poly/total plus TGFbeta	0.344	0.07		poly/total minus TGFbeta	0.0049	0.32		-0.24	Yes		total RNA plus/minus TGFbeta	0.373	0.23	30754	7185
HSP90B3P	poly/total plus TGFbeta	0.0142	-1.51		poly/total minus TGFbeta	0.00492	-1.36		-0.15	Yes		total RNA plus/minus TGFbeta	0.941	-0.06	343	82
UBR3	poly/total plus TGFbeta	0.0148	-1.27		poly/total minus TGFbeta	0.00492	-1.17		-0.1	Yes		total RNA plus/minus TGFbeta	0.927	0.08	427	100
PA2G4P4	poly/total plus TGFbeta	0.053	0.42		poly/total minus TGFbeta	0.00492	0.73		-0.31	Yes		total RNA plus/minus TGFbeta	0.415	0.45	6339	1492
PSEN1	poly/total plus TGFbeta	0.0782	0.26		poly/total minus TGFbeta	0.00492	0.47		-0.21	Yes		total RNA plus/minus TGFbeta	0.387	-0.32	4159	968
CSRP2BP	poly/total plus TGFbeta	0.0812	0.34		poly/total minus TGFbeta	0.00492	0.63		-0.29	Yes		total RNA plus/minus TGFbeta	0.944	0.02	3143	737
GPKOW	poly/total plus TGFbeta	0.112	0.53		poly/total minus TGFbeta	0.00492	1.15		-0.63	Yes		total RNA plus/minus TGFbeta	0.736	0.34	2513	587
NDUFS3	poly/total plus TGFbeta	0.124	0.5		poly/total minus TGFbeta	0.00492	1.11		-0.61	Yes		total RNA plus/minus TGFbeta	0.808	0.23	7827	1843
MCCC2	poly/total plus TGFbeta	0.13	-0.3		poly/total minus TGFbeta	0.00492	0.62		-0.92	Yes		total RNA plus/minus TGFbeta	0.624	0.24	7368	1714
UBA6	poly/total plus TGFbeta	0.133	-0.68		poly/total minus TGFbeta	0.00492	-1.55		0.87	Yes		total RNA plus/minus TGFbeta	0.881	-0.22	326	77
SLC35B1	poly/total plus TGFbeta	0.163	0.31		poly/total minus TGFbeta	0.00492	0.72		-0.41	Yes		total RNA plus/minus TGFbeta	0.892	-0.11	5325	1257
HIF1AN	poly/total plus TGFbeta	0.167	0.37		poly/total minus TGFbeta	0.00492	0.99		-0.62	Yes		total RNA plus/minus TGFbeta	0.621	0.39	3397	791
OSBPL1A	poly/total plus TGFbeta	0.28	-0.27		poly/total minus TGFbeta	0.00492	-0.94		0.67	Yes		total RNA plus/minus TGFbeta	0.668	-0.31	389	92
SF3A1	poly/total plus TGFbeta	0.48	0.1		poly/total minus TGFbeta	0.00492	0.61		-0.52	Yes		total RNA plus/minus TGFbeta	0.472	0.33	8254	1927
NT5DC2	poly/total plus TGFbeta	0.539	-0.09		poly/total minus TGFbeta	0.00492	0.72		-0.82	Yes		total RNA plus/minus TGFbeta	0.449	0.41	5868	1374
CBLL1	poly/total plus TGFbeta	0.124	-0.51		poly/total minus TGFbeta	0.00497	-1.27		0.77	Yes		total RNA plus/minus TGFbeta	0.901	-0.12	2250	534
GTF3A	poly/total plus TGFbeta	0.293	0.15		poly/total minus TGFbeta	0.00497	-0.65		0.8	Yes		total RNA plus/minus TGFbeta	0.921	0.05	8435	1984
ELP3	poly/total plus TGFbeta	0.18	0.26		poly/total minus TGFbeta	0.005	0.7		-0.44	Yes		total RNA plus/minus TGFbeta	0.945	0.02	2163	503
NCOA6	poly/total plus TGFbeta	0.0173	-1.04		poly/total minus TGFbeta	0.00501	-1.02		-0.02	Yes		total RNA plus/minus TGFbeta	0.95	-0.01	3156	735
ACAD9	poly/total plus TGFbeta	0.501	0.15		poly/total minus TGFbeta	0.00501	0.89		-0.74	Yes		total RNA plus/minus TGFbeta	0.907	0.11	3601	851
TYSND1	poly/total plus TGFbeta	0.582	0.07		poly/total minus TGFbeta	0.00501	0.65		-0.58	Yes		total RNA plus/minus TGFbeta	0.722	0.19	6835	1614
RPL24	poly/total plus TGFbeta	0.0183	0.63		poly/total minus TGFbeta	0.00506	0.64		-0.01	Yes		total RNA plus/minus TGFbeta	0.95	0.01	7407	1737
UCK2	poly/total plus TGFbeta	0.0644	0.52		poly/total minus TGFbeta	0.0051	0.89		-0.36	Yes		total RNA plus/minus TGFbeta	0.809	0.2	3948	933
PRDX4	poly/total plus TGFbeta	0.0571	0.54		poly/total minus TGFbeta	0.00511	0.83		-0.29	Yes		total RNA plus/minus TGFbeta	0.89	-0.12	10985	2572
NDUFA10	poly/total plus TGFbeta	0.109	0.55		poly/total minus TGFbeta	0.00513	1.08		-0.53	Yes		total RNA plus/minus TGFbeta	0.941	0.05	2576	601
PRMT5	poly/total plus TGFbeta	0.64	0.05		poly/total minus TGFbeta	0.00513	0.72		-0.67	Yes		total RNA plus/minus TGFbeta	0.387	0.51	6195	1437
DSG2	poly/total plus TGFbeta	0.0148	-1.61		poly/total minus TGFbeta	0.00514	-1.21		-0.4	Yes		total RNA plus/minus TGFbeta	0.768	-0.24	2037	479
PRDX1	poly/total plus TGFbeta	0.0324	0.77		poly/total minus TGFbeta	0.00514	0.97		-0.2	Yes		total RNA plus/minus TGFbeta	0.909	0.1	15036	3528
STAP2	poly/total plus TGFbeta	0.0826	0.48		poly/total minus TGFbeta	0.00514	0.93		-0.44	Yes		total RNA plus/minus TGFbeta	0.674	0.33	3770	878
NECAP2	poly/total plus TGFbeta	0.0866	0.59		poly/total minus TGFbeta	0.00514	1.06		-0.48	Yes		total RNA plus/minus TGFbeta	0.922	0.1	2677	630
FAM203A	poly/total plus TGFbeta	0.126	0.37		poly/total minus TGFbeta	0.00514	0.91		-0.54	Yes		total RNA plus/minus TGFbeta	0.427	0.55	4137	965
USP4	poly/total plus TGFbeta	0.725	0		poly/total minus TGFbeta	0.00514	0.42		-0.41	Yes		total RNA plus/minus TGFbeta	0.564	0.18	1755	408
FNBP4	poly/total plus TGFbeta	0.0608	-0.69		poly/total minus TGFbeta	0.00518	-1.27		0.58	Yes		total RNA plus/minus TGFbeta	0.95	0.01	2284	535
CCDC51	poly/total plus TGFbeta	0.188	0.41		poly/total minus TGFbeta	0.00518	1.14		-0.73	Yes		total RNA plus/minus TGFbeta	0.68	0.4	2471	583
ATRX	poly/total plus TGFbeta	0.311	-0.36		poly/total minus TGFbeta	0.00518	-1.36		1	Yes		total RNA plus/minus TGFbeta	0.59	-0.55	370	88
PSMC4	poly/total plus TGFbeta	0.115	0.45		poly/total minus TGFbeta	0.00521	0.94		-0.49	Yes		total RNA plus/minus TGFbeta	0.881	0.14	10528	2476
TUFT1	poly/total plus TGFbeta	0.146	0.47		poly/total minus TGFbeta	0.00523	1.16		-0.69	Yes		total RNA plus/minus TGFbeta	0.692	0.39	2428	567
IL17RC	poly/total plus TGFbeta	0.579	0.11		poly/total minus TGFbeta	0.00525	0.94		-0.83	Yes		total RNA plus/minus TGFbeta	0.814	0.22	3255	762
MRPL24	poly/total plus TGFbeta	0.0192	0.68		poly/total minus TGFbeta	0.00531	0.69		-0.01	Yes		total RNA plus/minus TGFbeta	0.95	0.01	6195	1466
SPHK1	poly/total plus TGFbeta	0.0584	0.55		poly/total minus TGFbeta	0.00531	0.97		-0.42	Yes		total RNA plus/minus TGFbeta	0.538	0.48	3617	848
ZNFX1	poly/total plus TGFbeta	0.11	0.22		poly/total minus TGFbeta	0.00531	0.44		-0.23	Yes		total RNA plus/minus TGFbeta	0.805	-0.1	4146	971
MICU1	poly/total plus TGFbeta	0.461	0.15		poly/total minus TGFbeta	0.00531	0.84		-0.69	Yes		total RNA plus/minus TGFbeta	0.71	0.26	4123	959
TUBGCP2	poly/total plus TGFbeta	0.654	-0.04		poly/total minus TGFbeta	0.00531	0.62		-0.66	Yes		total RNA plus/minus TGFbeta	0.533	0.31	7578	1767
BCLAF1	poly/total plus TGFbeta	0.0156	-1.55		poly/total minus TGFbeta	0.00534	-1.5		-0.05	Yes		total RNA plus/minus TGFbeta	0.824	0.21	1718	404
LUC7L3	poly/total plus TGFbeta	0.0562	-0.73		poly/total minus TGFbeta	0.00536	-1.48		0.74	Yes		total RNA plus/minus TGFbeta	0.782	0.24	1954	460
ZNF787	poly/total plus TGFbeta	0.073	0.47		poly/total minus TGFbeta	0.00537	0.86		-0.39	Yes		total RNA plus/minus TGFbeta	0.663	0.32	4251	995
CCDC112	poly/total plus TGFbeta	0.0898	-0.73		poly/total minus TGFbeta	0.00537	-1.36		0.63	Yes		total RNA plus/minus TGFbeta	0.925	-0.11	178	42
IDS	poly/total plus TGFbeta	0.352	-0.29		poly/total minus TGFbeta	0.00537	-1.34		1.05	Yes		total RNA plus/minus TGFbeta	0.674	-0.36	1915	451
SORD	poly/total plus TGFbeta	0.0714	0.4		poly/total minus TGFbeta	0.00538	0.69		-0.29	Yes		total RNA plus/minus TGFbeta	0.752	0.19	6236	1456
PICK1	poly/total plus TGFbeta	0.108	0.52		poly/total minus TGFbeta	0.00538	1.12		-0.6	Yes		total RNA plus/minus TGFbeta	0.683	0.4	2561	599
NFYB	poly/total plus TGFbeta	0.383	-0.35		poly/total minus TGFbeta	0.00538	-1.58		1.22	Yes		total RNA plus/minus TGFbeta	0.95	0	481	113
CHRNA5	poly/total plus TGFbeta	0.484	0.11		poly/total minus TGFbeta	0.00538	0.64		-0.54	Yes		total RNA plus/minus TGFbeta	0.903	-0.07	1446	339
ADCK2	poly/total plus TGFbeta	0.113	0.41		poly/total minus TGFbeta	0.00539	0.83		-0.41	Yes		total RNA plus/minus TGFbeta	0.925	0.08	4124	974
SERPINB1	poly/total plus TGFbeta	0.192	0.27		poly/total minus TGFbeta	0.00539	0.72		-0.45	Yes		total RNA plus/minus TGFbeta	0.944	0.02	2348	550
SLX1A	poly/total plus TGFbeta	0.0545	0.83		poly/total minus TGFbeta	0.0054	1.28		-0.45	Yes		total RNA plus/minus TGFbeta	0.914	0.16	1956	456
SLX1B	poly/total plus TGFbeta	0.0545	0.83		poly/total minus TGFbeta	0.0054	1.28		-0.45	Yes		total RNA plus/minus TGFbeta	0.914	0.16	1956	456
RBM3	poly/total plus TGFbeta	0.0107	0.68		poly/total minus TGFbeta	0.00543	0.43		0.25	Yes		total RNA plus/minus TGFbeta	0.387	-0.33	14253	3373
DSP	poly/total plus TGFbeta	0.011	-1.7		poly/total minus TGFbeta	0.00543	-1.29		-0.41	Yes		total RNA plus/minus TGFbeta	0.873	-0.2	5272	1241
MLL3	poly/total plus TGFbeta	0.0278	-1.53		poly/total minus TGFbeta	0.00543	-1.52		-0.01	Yes		total RNA plus/minus TGFbeta	0.607	-0.46	1321	315
SDF2L1	poly/total plus TGFbeta	0.0362	0.58		poly/total minus TGFbeta	0.00543	0.72		-0.14	Yes		total RNA plus/minus TGFbeta	0.88	-0.12	5253	1238
DNAJC14	poly/total plus TGFbeta	0.0399	0.57		poly/total minus TGFbeta	0.00543	0.72		-0.15	Yes		total RNA plus/minus TGFbeta	0.841	-0.15	5282	1235
NIN	poly/total plus TGFbeta	0.0961	-0.62		poly/total minus TGFbeta	0.00543	-1.19		0.57	Yes		total RNA plus/minus TGFbeta	0.763	-0.3	713	170
UBAP2L	poly/total plus TGFbeta	0.469	-0.1		poly/total minus TGFbeta	0.00543	0.6		-0.7	Yes		total RNA plus/minus TGFbeta	0.399	0.39	8208	1915
SUMF1	poly/total plus TGFbeta	0.0222	0.76		poly/total minus TGFbeta	0.00545	0.7		0.05	Yes		total RNA plus/minus TGFbeta	0.564	-0.36	5244	1237
NPHP3	poly/total plus TGFbeta	0.215	-0.5		poly/total minus TGFbeta	0.00545	-1.43		0.93	Yes		total RNA plus/minus TGFbeta	0.839	-0.26	251	60
BID	poly/total plus TGFbeta	0.0272	0.7		poly/total minus TGFbeta	0.00548	0.79		-0.08	Yes		total RNA plus/minus TGFbeta	0.935	-0.06	4626	1078
AAMP	poly/total plus TGFbeta	0.0833	0.6		poly/total minus TGFbeta	0.00548	1.08		-0.48	Yes		total RNA plus/minus TGFbeta	0.764	0.27	11936	2803
CDC20	poly/total plus TGFbeta	0.118	0.33		poly/total minus TGFbeta	0.00548	0.76		-0.42	Yes		total RNA plus/minus TGFbeta	0.5	0.4	5400	1268
QARS	poly/total plus TGFbeta	0.424	-0.13		poly/total minus TGFbeta	0.00548	0.62		-0.75	Yes		total RNA plus/minus TGFbeta	0.818	0.14	6859	1614
HADHB	poly/total plus TGFbeta	0.494	0.13		poly/total minus TGFbeta	0.00548	0.71		-0.57	Yes		total RNA plus/minus TGFbeta	0.783	-0.19	4970	1156
PRKRIR	poly/total plus TGFbeta	0.125	-0.58		poly/total minus TGFbeta	0.0055	-1.45		0.87	Yes		total RNA plus/minus TGFbeta	0.903	-0.13	1757	412
TYW5	poly/total plus TGFbeta	0.59	-0.07		poly/total minus TGFbeta	0.0055	-0.7		0.62	Yes		total RNA plus/minus TGFbeta	0.764	-0.18	543	127
GIT1	poly/total plus TGFbeta	0.73	0		poly/total minus TGFbeta	0.0055	0.8		-0.8	Yes		total RNA plus/minus TGFbeta	0.538	0.39	4496	1057
RPS6KA4	poly/total plus TGFbeta	0.443	0.18		poly/total minus TGFbeta	0.00551	0.97		-0.79	Yes		total RNA plus/minus TGFbeta	0.57	0.44	3217	751
TAF9	poly/total plus TGFbeta	0.342	-0.25		poly/total minus TGFbeta	0.00552	-1.11		0.86	Yes		total RNA plus/minus TGFbeta	0.865	-0.15	2692	639
LOC728554	poly/total plus TGFbeta	0.025	0.69		poly/total minus TGFbeta	0.00555	0.76		-0.07	Yes		total RNA plus/minus TGFbeta	0.945	0.02	5055	1185
MRPS25	poly/total plus TGFbeta	0.0158	0.79		poly/total minus TGFbeta	0.0056	0.75		0.04	Yes		total RNA plus/minus TGFbeta	0.898	0.1	5446	1273
UBE2M	poly/total plus TGFbeta	0.0354	0.51		poly/total minus TGFbeta	0.0056	0.71		-0.2	Yes		total RNA plus/minus TGFbeta	0.601	0.3	6131	1437
NCOA5	poly/total plus TGFbeta	0.0487	0.45		poly/total minus TGFbeta	0.0056	0.67		-0.21	Yes		total RNA plus/minus TGFbeta	0.849	0.13	6403	1507
DAK	poly/total plus TGFbeta	0.463	0.17		poly/total minus TGFbeta	0.0056	0.98		-0.81	Yes		total RNA plus/minus TGFbeta	0.601	0.42	3094	723
GOLIM4	poly/total plus TGFbeta	0.0446	-1.5		poly/total minus TGFbeta	0.00562	-1.96		0.46	Yes		total RNA plus/minus TGFbeta	0.595	-0.57	933	220
CCDC132	poly/total plus TGFbeta	0.0357	-0.74		poly/total minus TGFbeta	0.00563	-0.95		0.21	Yes		total RNA plus/minus TGFbeta	0.903	-0.11	346	81
RNF11	poly/total plus TGFbeta	0.441	0.17		poly/total minus TGFbeta	0.00564	-0.85		1.02	Yes		total RNA plus/minus TGFbeta	0.748	-0.23	1671	397
SRRM1	poly/total plus TGFbeta	0.0362	-0.98		poly/total minus TGFbeta	0.00565	-1.25		0.27	Yes		total RNA plus/minus TGFbeta	0.796	-0.23	1957	462
LMCD1	poly/total plus TGFbeta	0.0523	0.53		poly/total minus TGFbeta	0.00565	0.79		-0.25	Yes		total RNA plus/minus TGFbeta	0.922	0.08	4533	1067
ARPP19	poly/total plus TGFbeta	0.71	0.01		poly/total minus TGFbeta	0.00565	-0.63		0.64	Yes		total RNA plus/minus TGFbeta	0.803	-0.13	7523	1776
UMPS	poly/total plus TGFbeta	0.0488	0.59		poly/total minus TGFbeta	0.00566	0.88		-0.29	Yes		total RNA plus/minus TGFbeta	0.849	0.17	3816	889
P2RX4	poly/total plus TGFbeta	0.285	0.25		poly/total minus TGFbeta	0.00567	0.76		-0.5	Yes		total RNA plus/minus TGFbeta	0.874	-0.14	4305	1022
HIVEP1	poly/total plus TGFbeta	0.0377	-1.21		poly/total minus TGFbeta	0.00568	-1.6		0.39	Yes		total RNA plus/minus TGFbeta	0.809	-0.25	1321	313
LRRC45	poly/total plus TGFbeta	0.12	0.55		poly/total minus TGFbeta	0.00568	1.2		-0.65	Yes		total RNA plus/minus TGFbeta	0.74	0.37	2219	508
LRPAP1	poly/total plus TGFbeta	0.137	0.39		poly/total minus TGFbeta	0.00568	0.87		-0.48	Yes		total RNA plus/minus TGFbeta	0.819	-0.18	12189	2877
CCDC41	poly/total plus TGFbeta	0.141	-0.64		poly/total minus TGFbeta	0.00568	-1.44		0.8	Yes		total RNA plus/minus TGFbeta	0.833	-0.28	185	44
RBM42	poly/total plus TGFbeta	0.142	0.38		poly/total minus TGFbeta	0.00568	0.86		-0.48	Yes		total RNA plus/minus TGFbeta	0.774	0.21	11498	2696
KIAA0664L3	poly/total plus TGFbeta	0.264	-0.25		poly/total minus TGFbeta	0.00568	-0.8		0.55	Yes		total RNA plus/minus TGFbeta	0.71	-0.24	564	133
STMN3	poly/total plus TGFbeta	0.606	0.09		poly/total minus TGFbeta	0.00568	0.78		-0.69	Yes		total RNA plus/minus TGFbeta	0.894	-0.12	4008	951
EXOC7	poly/total plus TGFbeta	0.706	0.02		poly/total minus TGFbeta	0.00568	0.7		-0.68	Yes		total RNA plus/minus TGFbeta	0.415	0.45	5939	1393
ATG16L1	poly/total plus TGFbeta	0.0355	0.46		poly/total minus TGFbeta	0.00571	0.59		-0.13	Yes		total RNA plus/minus TGFbeta	0.898	-0.07	1594	374
AP1M1	poly/total plus TGFbeta	0.301	0.24		poly/total minus TGFbeta	0.00579	0.86		-0.62	Yes		total RNA plus/minus TGFbeta	0.637	0.34	3871	911
ZNF614	poly/total plus TGFbeta	0.128	-0.57		poly/total minus TGFbeta	0.0058	-1.22		0.65	Yes		total RNA plus/minus TGFbeta	0.821	-0.26	327	77
HNRNPF	poly/total plus TGFbeta	0.0292	0.59		poly/total minus TGFbeta	0.00583	0.7		-0.1	Yes		total RNA plus/minus TGFbeta	0.907	0.08	30261	7083
VPS13C	poly/total plus TGFbeta	0.0259	-0.86		poly/total minus TGFbeta	0.00586	-0.95		0.09	Yes		total RNA plus/minus TGFbeta	0.564	-0.42	336	80
VPS33A	poly/total plus TGFbeta	0.728	0		poly/total minus TGFbeta	0.00588	0.62		-0.63	Yes		total RNA plus/minus TGFbeta	0.597	0.26	1430	329
GET4	poly/total plus TGFbeta	0.0335	0.57		poly/total minus TGFbeta	0.0059	0.69		-0.12	Yes		total RNA plus/minus TGFbeta	0.944	-0.02	5622	1326
ZFHX3	poly/total plus TGFbeta	0.0306	-1.23		poly/total minus TGFbeta	0.00595	-1.26		0.02	Yes		total RNA plus/minus TGFbeta	0.564	-0.46	1731	407
ARPC5L	poly/total plus TGFbeta	0.0666	0.55		poly/total minus TGFbeta	0.00595	0.98		-0.43	Yes		total RNA plus/minus TGFbeta	0.564	0.46	3318	764
LAD1	poly/total plus TGFbeta	0.0902	0.39		poly/total minus TGFbeta	0.00595	0.79		-0.41	Yes		total RNA plus/minus TGFbeta	0.4	0.53	4987	1164
SART1	poly/total plus TGFbeta	0.166	0.54		poly/total minus TGFbeta	0.00595	1.3		-0.76	Yes		total RNA plus/minus TGFbeta	0.625	0.5	7738	1802
CDK2	poly/total plus TGFbeta	0.185	0.36		poly/total minus TGFbeta	0.00595	0.95		-0.6	Yes		total RNA plus/minus TGFbeta	0.678	0.35	3186	747
CD24	poly/total plus TGFbeta	0.197	0.16		poly/total minus TGFbeta	0.00595	-0.48		0.64	Yes		total RNA plus/minus TGFbeta	0.947	0.01	13109	3070
PNRC2	poly/total plus TGFbeta	0.375	-0.27		poly/total minus TGFbeta	0.00595	-1.31		1.04	Yes		total RNA plus/minus TGFbeta	0.748	-0.29	1907	452
KAT6B	poly/total plus TGFbeta	0.0489	-1.17		poly/total minus TGFbeta	0.00599	-1.69		0.52	Yes		total RNA plus/minus TGFbeta	0.725	-0.36	1160	275
RNF6	poly/total plus TGFbeta	0.113	-0.75		poly/total minus TGFbeta	0.00599	-1.74		0.98	Yes		total RNA plus/minus TGFbeta	0.808	-0.27	1216	287
NDUFS2	poly/total plus TGFbeta	0.294	0.31		poly/total minus TGFbeta	0.00599	1.05		-0.74	Yes		total RNA plus/minus TGFbeta	0.918	-0.1	10617	2495
GALNT10	poly/total plus TGFbeta	0.313	0.08		poly/total minus TGFbeta	0.00599	0.3		-0.22	Yes		total RNA plus/minus TGFbeta	0.135	-0.41	6385	1510
MTRNR2L3	poly/total plus TGFbeta	0.0336	-2.56		poly/total minus TGFbeta	0.00602	-4.02		1.46	Yes		total RNA plus/minus TGFbeta	0.609	-0.61	598	148
RPL4	poly/total plus TGFbeta	0.052	0.47		poly/total minus TGFbeta	0.00602	0.68		-0.21	Yes		total RNA plus/minus TGFbeta	0.84	0.13	78097	18297
CYR61	poly/total plus TGFbeta	0.089	0.46		poly/total minus TGFbeta	0.00602	0.79		-0.33	Yes		total RNA plus/minus TGFbeta	0.95	0.01	4203	992
KPTN	poly/total plus TGFbeta	0.0902	0.67		poly/total minus TGFbeta	0.00602	1.21		-0.54	Yes		total RNA plus/minus TGFbeta	0.732	0.35	662	156
EIF2AK1	poly/total plus TGFbeta	0.173	0.18		poly/total minus TGFbeta	0.00602	0.42		-0.24	Yes		total RNA plus/minus TGFbeta	0.947	0.01	14726	3433
TSPAN13	poly/total plus TGFbeta	0.209	0.34		poly/total minus TGFbeta	0.00602	0.78		-0.44	Yes		total RNA plus/minus TGFbeta	0.717	-0.27	3893	907
MED16	poly/total plus TGFbeta	0.348	0.18		poly/total minus TGFbeta	0.00602	0.73		-0.55	Yes		total RNA plus/minus TGFbeta	0.605	0.31	5179	1214
PLEKHM2	poly/total plus TGFbeta	0.498	0.12		poly/total minus TGFbeta	0.00605	0.77		-0.65	Yes		total RNA plus/minus TGFbeta	0.586	0.35	4618	1083
ASXL2	poly/total plus TGFbeta	0.0328	-1.33		poly/total minus TGFbeta	0.00606	-1.51		0.18	Yes		total RNA plus/minus TGFbeta	0.751	-0.31	1348	317
RBM23	poly/total plus TGFbeta	0.0818	0.36		poly/total minus TGFbeta	0.00606	0.64		-0.28	Yes		total RNA plus/minus TGFbeta	0.683	0.23	6785	1593
NCAPH2	poly/total plus TGFbeta	0.14	0.31		poly/total minus TGFbeta	0.00606	0.69		-0.38	Yes		total RNA plus/minus TGFbeta	0.773	0.19	5742	1345
COQ9	poly/total plus TGFbeta	0.0942	0.44		poly/total minus TGFbeta	0.00607	0.84		-0.4	Yes		total RNA plus/minus TGFbeta	0.71	0.27	4012	942
RSPO3	poly/total plus TGFbeta	0.108	-1.39		poly/total minus TGFbeta	0.00607	-2.7		1.32	Yes		total RNA plus/minus TGFbeta	0.71	-0.82	132	32
WDR5	poly/total plus TGFbeta	0.114	0.38		poly/total minus TGFbeta	0.00607	0.81		-0.43	Yes		total RNA plus/minus TGFbeta	0.597	0.36	4370	1027
SLC25A25	poly/total plus TGFbeta	0.119	0.37		poly/total minus TGFbeta	0.00607	0.78		-0.42	Yes		total RNA plus/minus TGFbeta	0.643	0.31	4625	1088
KIAA1191	poly/total plus TGFbeta	0.62	-0.05		poly/total minus TGFbeta	0.00607	-0.57		0.52	Yes		total RNA plus/minus TGFbeta	0.933	-0.04	8734	2080
SOCS4	poly/total plus TGFbeta	0.241	-0.4		poly/total minus TGFbeta	0.00609	-1.18		0.78	Yes		total RNA plus/minus TGFbeta	0.937	-0.06	712	170
SOLH	poly/total plus TGFbeta	0.511	0.14		poly/total minus TGFbeta	0.00609	0.94		-0.8	Yes		total RNA plus/minus TGFbeta	0.564	0.45	3230	746
EML3	poly/total plus TGFbeta	0.617	0.1		poly/total minus TGFbeta	0.00609	1.11		-1.01	Yes		total RNA plus/minus TGFbeta	0.564	0.53	2358	552
CREB3L4	poly/total plus TGFbeta	0.0237	0.7		poly/total minus TGFbeta	0.00618	0.73		-0.03	Yes		total RNA plus/minus TGFbeta	0.702	-0.23	12013	2836
PSMA5	poly/total plus TGFbeta	0.0541	0.55		poly/total minus TGFbeta	0.00618	0.81		-0.25	Yes		total RNA plus/minus TGFbeta	0.918	0.08	4174	975
TOP1	poly/total plus TGFbeta	0.0231	-0.84		poly/total minus TGFbeta	0.0062	-0.93		0.1	Yes		total RNA plus/minus TGFbeta	0.801	0.17	3533	819
COQ7	poly/total plus TGFbeta	0.0159	0.83		poly/total minus TGFbeta	0.00622	0.74		0.09	Yes		total RNA plus/minus TGFbeta	0.774	-0.19	1207	282
ATAD2	poly/total plus TGFbeta	0.0183	-1.68		poly/total minus TGFbeta	0.00622	-1.87		0.19	Yes		total RNA plus/minus TGFbeta	0.769	0.3	1235	286
HECTD1	poly/total plus TGFbeta	0.0219	-1.23		poly/total minus TGFbeta	0.00622	-1.19		-0.04	Yes		total RNA plus/minus TGFbeta	0.926	-0.08	2072	483
RRP9	poly/total plus TGFbeta	0.0299	0.9		poly/total minus TGFbeta	0.00622	1.13		-0.23	Yes		total RNA plus/minus TGFbeta	0.763	0.33	2471	577
VIMP	poly/total plus TGFbeta	0.0345	0.86		poly/total minus TGFbeta	0.00622	0.87		-0.02	Yes		total RNA plus/minus TGFbeta	0.538	-0.53	3084	723
ZNF638	poly/total plus TGFbeta	0.0378	-1.46		poly/total minus TGFbeta	0.00622	-2.14		0.67	Yes		total RNA plus/minus TGFbeta	0.914	-0.14	919	217
LOC100132247	poly/total plus TGFbeta	0.0441	-0.99		poly/total minus TGFbeta	0.00622	-1.33		0.35	Yes		total RNA plus/minus TGFbeta	0.898	-0.17	4855	1145
SLC25A29	poly/total plus TGFbeta	0.203	0.27		poly/total minus TGFbeta	0.00622	0.66		-0.39	Yes		total RNA plus/minus TGFbeta	0.908	-0.08	5568	1318
ETFB	poly/total plus TGFbeta	0.238	0.44		poly/total minus TGFbeta	0.00622	1.27		-0.83	Yes		total RNA plus/minus TGFbeta	0.702	0.4	7106	1674
LANCL2	poly/total plus TGFbeta	0.245	0.25		poly/total minus TGFbeta	0.00622	0.74		-0.49	Yes		total RNA plus/minus TGFbeta	0.593	0.31	1293	302
NDUFV1	poly/total plus TGFbeta	0.274	0.34		poly/total minus TGFbeta	0.00622	1.09		-0.75	Yes		total RNA plus/minus TGFbeta	0.779	0.27	11509	2699
NFS1	poly/total plus TGFbeta	0.478	0.19		poly/total minus TGFbeta	0.00622	1.08		-0.89	Yes		total RNA plus/minus TGFbeta	0.739	0.34	2350	548
GLA	poly/total plus TGFbeta	0.113	0.42		poly/total minus TGFbeta	0.00624	0.72		-0.3	Yes		total RNA plus/minus TGFbeta	0.684	-0.28	4427	1052
GART	poly/total plus TGFbeta	0.401	-0.13		poly/total minus TGFbeta	0.00624	0.58		-0.72	Yes		total RNA plus/minus TGFbeta	0.399	0.39	2492	582
C5orf28	poly/total plus TGFbeta	0.401	-0.23		poly/total minus TGFbeta	0.00624	-1		0.78	Yes		total RNA plus/minus TGFbeta	0.686	-0.33	266	63
CCDC99	poly/total plus TGFbeta	0.0394	-0.94		poly/total minus TGFbeta	0.00627	-1.22		0.28	Yes		total RNA plus/minus TGFbeta	0.914	0.13	613	143
TMEM147	poly/total plus TGFbeta	0.0905	0.42		poly/total minus TGFbeta	0.00627	0.7		-0.27	Yes		total RNA plus/minus TGFbeta	0.875	-0.13	4982	1171
KDM1A	poly/total plus TGFbeta	0.46	0.18		poly/total minus TGFbeta	0.00632	0.99		-0.8	Yes		total RNA plus/minus TGFbeta	0.669	0.38	2844	656
PEBP1	poly/total plus TGFbeta	0.028	0.76		poly/total minus TGFbeta	0.00633	0.86		-0.1	Yes		total RNA plus/minus TGFbeta	0.95	-0.01	23012	5439
ASH1L	poly/total plus TGFbeta	0.0363	-1.22		poly/total minus TGFbeta	0.00633	-1.4		0.18	Yes		total RNA plus/minus TGFbeta	0.677	-0.38	1423	338
NBN	poly/total plus TGFbeta	0.108	-0.49		poly/total minus TGFbeta	0.00633	-1.07		0.58	Yes		total RNA plus/minus TGFbeta	0.95	-0.01	2677	627
USP39	poly/total plus TGFbeta	0.115	0.26		poly/total minus TGFbeta	0.00633	0.54		-0.28	Yes		total RNA plus/minus TGFbeta	0.561	0.26	9268	2175
NOC2L	poly/total plus TGFbeta	0.443	0.2		poly/total minus TGFbeta	0.00633	1		-0.8	Yes		total RNA plus/minus TGFbeta	0.797	0.24	8275	1932
DAPK3	poly/total plus TGFbeta	0.686	0.05		poly/total minus TGFbeta	0.00634	1.05		-1	Yes		total RNA plus/minus TGFbeta	0.782	0.29	2351	550
EPRS	poly/total plus TGFbeta	0.0173	-1.5		poly/total minus TGFbeta	0.0064	-1.25		-0.25	Yes		total RNA plus/minus TGFbeta	0.908	-0.11	1806	424
GFRA1	poly/total plus TGFbeta	0.454	0.1		poly/total minus TGFbeta	0.0064	0.4		-0.3	Yes		total RNA plus/minus TGFbeta	0.135	-0.64	12654	2980
LMAN2L	poly/total plus TGFbeta	0.148	0.5		poly/total minus TGFbeta	0.00641	0.96		-0.46	Yes		total RNA plus/minus TGFbeta	0.823	-0.25	2546	601
U2AF2	poly/total plus TGFbeta	0.151	0.42		poly/total minus TGFbeta	0.00642	0.94		-0.52	Yes		total RNA plus/minus TGFbeta	0.683	0.32	38365	9017
RBBP4	poly/total plus TGFbeta	0.124	0.42		poly/total minus TGFbeta	0.00644	0.84		-0.42	Yes		total RNA plus/minus TGFbeta	0.914	0.1	3733	863
CCNB1	poly/total plus TGFbeta	0.266	0.17		poly/total minus TGFbeta	0.00644	0.54		-0.37	Yes		total RNA plus/minus TGFbeta	0.602	0.23	8957	2094
TYMS	poly/total plus TGFbeta	0.0263	0.79		poly/total minus TGFbeta	0.00645	0.88		-0.09	Yes		total RNA plus/minus TGFbeta	0.903	0.12	3624	843
PSMC5	poly/total plus TGFbeta	0.0297	0.65		poly/total minus TGFbeta	0.00645	0.74		-0.09	Yes		total RNA plus/minus TGFbeta	0.848	0.14	16402	3850
PTPMT1	poly/total plus TGFbeta	0.0316	0.73		poly/total minus TGFbeta	0.00645	0.86		-0.12	Yes		total RNA plus/minus TGFbeta	0.863	-0.15	11341	2674
POLR3GL	poly/total plus TGFbeta	0.0442	0.62		poly/total minus TGFbeta	0.00645	0.84		-0.21	Yes		total RNA plus/minus TGFbeta	0.884	-0.12	728	168
MRPL2	poly/total plus TGFbeta	0.131	0.4		poly/total minus TGFbeta	0.00645	0.85		-0.45	Yes		total RNA plus/minus TGFbeta	0.83	0.19	3629	857
CNN2	poly/total plus TGFbeta	0.19	0.41		poly/total minus TGFbeta	0.00645	1.05		-0.64	Yes		total RNA plus/minus TGFbeta	0.806	0.27	2441	576
ZNF429	poly/total plus TGFbeta	0.498	-0.27		poly/total minus TGFbeta	0.00645	-1.63		1.36	Yes		total RNA plus/minus TGFbeta	0.834	-0.32	230	54
GNPDA1	poly/total plus TGFbeta	0.279	0.29		poly/total minus TGFbeta	0.00646	0.91		-0.62	Yes		total RNA plus/minus TGFbeta	0.853	0.18	3081	725
TPRN	poly/total plus TGFbeta	0.301	0.23		poly/total minus TGFbeta	0.00646	0.85		-0.62	Yes		total RNA plus/minus TGFbeta	0.5	0.48	3944	919
ZNF777	poly/total plus TGFbeta	0.361	0.2		poly/total minus TGFbeta	0.00646	0.84		-0.64	Yes		total RNA plus/minus TGFbeta	0.539	0.42	3896	912
TMEM186	poly/total plus TGFbeta	0.094	0.62		poly/total minus TGFbeta	0.00648	1.02		-0.4	Yes		total RNA plus/minus TGFbeta	0.926	-0.1	2382	560
AEN	poly/total plus TGFbeta	0.165	0.29		poly/total minus TGFbeta	0.00648	0.66		-0.36	Yes		total RNA plus/minus TGFbeta	0.944	0.03	5598	1323
BRIP1	poly/total plus TGFbeta	0.0257	-1.07		poly/total minus TGFbeta	0.00649	-1.3		0.23	Yes		total RNA plus/minus TGFbeta	0.783	0.23	1988	466
SDHC	poly/total plus TGFbeta	0.036	0.52		poly/total minus TGFbeta	0.00649	0.64		-0.12	Yes		total RNA plus/minus TGFbeta	0.933	0.05	6252	1471
NDUFAB1	poly/total plus TGFbeta	0.0484	0.57		poly/total minus TGFbeta	0.00649	0.84		-0.27	Yes		total RNA plus/minus TGFbeta	0.742	0.26	4008	933
LSM10	poly/total plus TGFbeta	0.726	0.01		poly/total minus TGFbeta	0.00649	-1.08		1.09	Yes		total RNA plus/minus TGFbeta	0.752	-0.25	2523	612
DRG1	poly/total plus TGFbeta	0.0545	0.52		poly/total minus TGFbeta	0.00653	0.78		-0.25	Yes		total RNA plus/minus TGFbeta	0.819	0.19	4442	1039
UBC	poly/total plus TGFbeta	0.254	0.31		poly/total minus TGFbeta	0.00657	0.94		-0.62	Yes		total RNA plus/minus TGFbeta	0.5	0.5	84825	19816
FBXO7	poly/total plus TGFbeta	0.122	0.37		poly/total minus TGFbeta	0.00658	0.72		-0.35	Yes		total RNA plus/minus TGFbeta	0.935	0.05	4797	1132
PTOV1	poly/total plus TGFbeta	0.141	0.4		poly/total minus TGFbeta	0.00658	0.86		-0.46	Yes		total RNA plus/minus TGFbeta	0.603	0.35	13813	3228
GNPTG	poly/total plus TGFbeta	0.143	0.31		poly/total minus TGFbeta	0.00658	0.68		-0.36	Yes		total RNA plus/minus TGFbeta	0.944	-0.02	2208	515
C17orf70	poly/total plus TGFbeta	0.542	0.1		poly/total minus TGFbeta	0.00658	0.72		-0.62	Yes		total RNA plus/minus TGFbeta	0.607	0.31	4905	1159
MFSD9	poly/total plus TGFbeta	0.73	0		poly/total minus TGFbeta	0.00658	0.46		-0.46	Yes		total RNA plus/minus TGFbeta	0.685	-0.16	1057	247
PNMA1	poly/total plus TGFbeta	0.0523	0.49		poly/total minus TGFbeta	0.00659	0.68		-0.19	Yes		total RNA plus/minus TGFbeta	0.942	0.03	5451	1278
CLIP1	poly/total plus TGFbeta	0.0335	-2.35		poly/total minus TGFbeta	0.00663	-2.73		0.38	Yes		total RNA plus/minus TGFbeta	0.778	-0.38	631	151
NHEJ1	poly/total plus TGFbeta	0.122	0.43		poly/total minus TGFbeta	0.00664	0.87		-0.43	Yes		total RNA plus/minus TGFbeta	0.686	0.29	1104	259
ANAPC7	poly/total plus TGFbeta	0.107	0.31		poly/total minus TGFbeta	0.00669	0.61		-0.3	Yes		total RNA plus/minus TGFbeta	0.632	0.25	7182	1670
MMP15	poly/total plus TGFbeta	0.73	0		poly/total minus TGFbeta	0.00669	0.9		-0.9	Yes		total RNA plus/minus TGFbeta	0.765	0.26	3026	713
MED20	poly/total plus TGFbeta	0.145	0.32		poly/total minus TGFbeta	0.00671	0.7		-0.38	Yes		total RNA plus/minus TGFbeta	0.741	0.2	2129	497
ATPAF1	poly/total plus TGFbeta	0.0847	0.57		poly/total minus TGFbeta	0.00673	0.97		-0.4	Yes		total RNA plus/minus TGFbeta	0.808	0.22	1090	250
TCERG1	poly/total plus TGFbeta	0.0259	-1.45		poly/total minus TGFbeta	0.00679	-1.7		0.25	Yes		total RNA plus/minus TGFbeta	0.922	0.11	1228	288
LOC100216546	poly/total plus TGFbeta	0.0441	-1.05		poly/total minus TGFbeta	0.00679	-1.38		0.33	Yes		total RNA plus/minus TGFbeta	0.679	-0.48	243	60
MDM2	poly/total plus TGFbeta	0.246	-0.41		poly/total minus TGFbeta	0.00679	-1.26		0.85	Yes		total RNA plus/minus TGFbeta	0.683	-0.36	1786	422
PEX11B	poly/total plus TGFbeta	0.503	0.15		poly/total minus TGFbeta	0.00682	0.84		-0.69	Yes		total RNA plus/minus TGFbeta	0.92	0.09	3278	778
EFNA4	poly/total plus TGFbeta	0.081	0.49		poly/total minus TGFbeta	0.00685	0.73		-0.24	Yes		total RNA plus/minus TGFbeta	0.775	-0.22	4219	1006
DRG2	poly/total plus TGFbeta	0.0758	0.48		poly/total minus TGFbeta	0.00689	0.77		-0.29	Yes		total RNA plus/minus TGFbeta	0.913	0.1	4140	982
AIDA	poly/total plus TGFbeta	0.166	-0.65		poly/total minus TGFbeta	0.00689	-1.5		0.85	Yes		total RNA plus/minus TGFbeta	0.944	0.05	446	107
LOC219347	poly/total plus TGFbeta	0.443	0.18		poly/total minus TGFbeta	0.00689	-0.89		1.07	Yes		total RNA plus/minus TGFbeta	0.783	-0.22	894	213
LATS2	poly/total plus TGFbeta	0.552	0.11		poly/total minus TGFbeta	0.00689	-0.78		0.88	Yes		total RNA plus/minus TGFbeta	0.5	-0.42	1543	362
ARPC1B	poly/total plus TGFbeta	0.117	0.49		poly/total minus TGFbeta	0.0069	0.95		-0.46	Yes		total RNA plus/minus TGFbeta	0.674	0.34	21561	5042
MAPK11	poly/total plus TGFbeta	0.303	0.4		poly/total minus TGFbeta	0.0069	1.35		-0.95	Yes		total RNA plus/minus TGFbeta	0.466	0.78	309	70
ATG4C	poly/total plus TGFbeta	0.505	0.21		poly/total minus TGFbeta	0.0069	-1.29		1.5	Yes		total RNA plus/minus TGFbeta	0.764	-0.35	161	37
H2AFY2	poly/total plus TGFbeta	0.0162	0.66		poly/total minus TGFbeta	0.00692	0.58		0.09	Yes		total RNA plus/minus TGFbeta	0.894	0.08	3208	750
MATR3	poly/total plus TGFbeta	0.0136	-1.29		poly/total minus TGFbeta	0.00695	-1.02		-0.27	Yes		total RNA plus/minus TGFbeta	0.725	0.24	2734	641
EXOSC2	poly/total plus TGFbeta	0.0408	0.47		poly/total minus TGFbeta	0.00696	0.6		-0.13	Yes		total RNA plus/minus TGFbeta	0.523	0.32	2638	613
EEF1D	poly/total plus TGFbeta	0.156	0.4		poly/total minus TGFbeta	0.00696	0.88		-0.49	Yes		total RNA plus/minus TGFbeta	0.844	0.17	33309	7829
CSNK1A1	poly/total plus TGFbeta	0.567	-0.09		poly/total minus TGFbeta	0.00696	-0.72		0.63	Yes		total RNA plus/minus TGFbeta	0.674	-0.23	4922	1158
IGF2R	poly/total plus TGFbeta	0.0107	-1.56		poly/total minus TGFbeta	0.00702	-0.83		-0.74	Yes		total RNA plus/minus TGFbeta	0.921	-0.07	3386	800
NF1	poly/total plus TGFbeta	0.0335	-0.94		poly/total minus TGFbeta	0.00702	-1.1		0.16	Yes		total RNA plus/minus TGFbeta	0.748	-0.31	820	192
PVR	poly/total plus TGFbeta	0.337	0.16		poly/total minus TGFbeta	0.00702	0.55		-0.38	Yes		total RNA plus/minus TGFbeta	0.926	-0.05	7503	1773
PFDN2	poly/total plus TGFbeta	0.0136	0.96		poly/total minus TGFbeta	0.00708	0.77		0.19	Yes		total RNA plus/minus TGFbeta	0.947	0.02	4414	1039
TBCC	poly/total plus TGFbeta	0.0259	0.66		poly/total minus TGFbeta	0.00708	0.7		-0.04	Yes		total RNA plus/minus TGFbeta	0.935	0.05	5065	1197
THOC5	poly/total plus TGFbeta	0.149	0.34		poly/total minus TGFbeta	0.00708	0.76		-0.42	Yes		total RNA plus/minus TGFbeta	0.679	0.29	4449	1036
GUSB	poly/total plus TGFbeta	0.663	-0.04		poly/total minus TGFbeta	0.00708	0.63		-0.67	Yes		total RNA plus/minus TGFbeta	0.926	0.06	5682	1334
TRMT112	poly/total plus TGFbeta	0.0523	0.64		poly/total minus TGFbeta	0.0071	0.87		-0.24	Yes		total RNA plus/minus TGFbeta	0.95	-0.01	8036	1896
C5orf63	poly/total plus TGFbeta	0.27	-0.28		poly/total minus TGFbeta	0.0071	-0.86		0.58	Yes		total RNA plus/minus TGFbeta	0.806	0.2	189	45
FAM111B	poly/total plus TGFbeta	0.0198	-1.8		poly/total minus TGFbeta	0.00711	-1.7		-0.1	Yes		total RNA plus/minus TGFbeta	0.49	0.96	317	75
ZMYND19	poly/total plus TGFbeta	0.0236	0.78		poly/total minus TGFbeta	0.00711	0.83		-0.05	Yes		total RNA plus/minus TGFbeta	0.795	0.22	3984	936
RBM25	poly/total plus TGFbeta	0.025	-1.44		poly/total minus TGFbeta	0.00711	-1.66		0.22	Yes		total RNA plus/minus TGFbeta	0.867	0.19	1266	300
CLK3	poly/total plus TGFbeta	0.0282	0.68		poly/total minus TGFbeta	0.00711	0.77		-0.09	Yes		total RNA plus/minus TGFbeta	0.88	0.13	4394	1024
PRPF31	poly/total plus TGFbeta	0.044	0.7		poly/total minus TGFbeta	0.00711	0.91		-0.21	Yes		total RNA plus/minus TGFbeta	0.894	0.13	9287	2187
SLC39A7	poly/total plus TGFbeta	0.134	0.45		poly/total minus TGFbeta	0.00711	0.92		-0.47	Yes		total RNA plus/minus TGFbeta	0.639	-0.36	20926	4928
ATF3	poly/total plus TGFbeta	0.212	0.61		poly/total minus TGFbeta	0.00711	1.59		-0.98	Yes		total RNA plus/minus TGFbeta	0.5	0.88	295	68
PRIM2	poly/total plus TGFbeta	0.216	0.27		poly/total minus TGFbeta	0.00711	0.72		-0.45	Yes		total RNA plus/minus TGFbeta	0.399	0.5	598	137
UNC93B1	poly/total plus TGFbeta	0.256	0.22		poly/total minus TGFbeta	0.00711	0.58		-0.36	Yes		total RNA plus/minus TGFbeta	0.801	-0.16	6287	1490
OBSL1	poly/total plus TGFbeta	0.613	0.07		poly/total minus TGFbeta	0.00715	0.7		-0.64	Yes		total RNA plus/minus TGFbeta	0.5	0.4	5138	1200
HLA-B	poly/total plus TGFbeta	0.443	0.2		poly/total minus TGFbeta	0.00716	0.81		-0.62	Yes		total RNA plus/minus TGFbeta	0.862	-0.17	3179	756
HNRNPA1	poly/total plus TGFbeta	0.0107	0.89		poly/total minus TGFbeta	0.00719	0.53		0.36	Yes		total RNA plus/minus TGFbeta	0.907	-0.07	9251	2141
NMT1	poly/total plus TGFbeta	0.05	0.38		poly/total minus TGFbeta	0.00719	0.54		-0.16	Yes		total RNA plus/minus TGFbeta	0.71	0.18	8611	2019
ZC3H12C	poly/total plus TGFbeta	0.0563	-0.86		poly/total minus TGFbeta	0.00719	-1.22		0.36	Yes		total RNA plus/minus TGFbeta	0.761	-0.34	151	36
COX4I1	poly/total plus TGFbeta	0.0689	0.62		poly/total minus TGFbeta	0.00719	0.95		-0.33	Yes		total RNA plus/minus TGFbeta	0.915	-0.1	54364	12862
MGST3	poly/total plus TGFbeta	0.0697	0.77		poly/total minus TGFbeta	0.00719	1.01		-0.24	Yes		total RNA plus/minus TGFbeta	0.73	-0.38	2160	504
MRPL4	poly/total plus TGFbeta	0.0942	0.32		poly/total minus TGFbeta	0.00719	0.58		-0.25	Yes		total RNA plus/minus TGFbeta	0.774	0.16	7311	1723
MACROD1	poly/total plus TGFbeta	0.126	0.5		poly/total minus TGFbeta	0.00719	0.98		-0.48	Yes		total RNA plus/minus TGFbeta	0.903	0.14	2594	604
BCL10	poly/total plus TGFbeta	0.187	-0.32		poly/total minus TGFbeta	0.00719	-0.77		0.45	Yes		total RNA plus/minus TGFbeta	0.942	0.03	600	139
HDLBP	poly/total plus TGFbeta	0.207	-0.15		poly/total minus TGFbeta	0.00719	0.35		-0.5	Yes		total RNA plus/minus TGFbeta	0.832	0.08	17899	4172
OSCP1	poly/total plus TGFbeta	0.24	0.54		poly/total minus TGFbeta	0.00719	1.53		-0.98	Yes		total RNA plus/minus TGFbeta	0.944	-0.06	412	96
OTUD5	poly/total plus TGFbeta	0.304	0.21		poly/total minus TGFbeta	0.00719	0.73		-0.51	Yes		total RNA plus/minus TGFbeta	0.674	0.28	4597	1084
ASNS	poly/total plus TGFbeta	0.318	0.27		poly/total minus TGFbeta	0.00719	0.86		-0.59	Yes		total RNA plus/minus TGFbeta	0.944	0.03	3114	729
AP1M2	poly/total plus TGFbeta	0.39	0.23		poly/total minus TGFbeta	0.00719	0.96		-0.73	Yes		total RNA plus/minus TGFbeta	0.763	0.27	11226	2634
TNFAIP3	poly/total plus TGFbeta	0.605	-0.1		poly/total minus TGFbeta	0.00719	-0.93		0.83	Yes		total RNA plus/minus TGFbeta	0.493	-0.53	199	47
ADAT2	poly/total plus TGFbeta	0.674	-0.04		poly/total minus TGFbeta	0.00719	-0.68		0.64	Yes		total RNA plus/minus TGFbeta	0.935	-0.04	285	67
DNAJC11	poly/total plus TGFbeta	0.703	0.02		poly/total minus TGFbeta	0.00719	0.75		-0.73	Yes		total RNA plus/minus TGFbeta	0.538	0.39	4450	1029
KBTBD4	poly/total plus TGFbeta	0.146	0.42		poly/total minus TGFbeta	0.0072	0.88		-0.46	Yes		total RNA plus/minus TGFbeta	0.914	0.11	3119	729
IST1	poly/total plus TGFbeta	0.175	0.36		poly/total minus TGFbeta	0.0072	0.85		-0.49	Yes		total RNA plus/minus TGFbeta	0.68	0.3	12002	2819
FLVCR1	poly/total plus TGFbeta	0.0459	-0.45		poly/total minus TGFbeta	0.00721	-0.6		0.14	Yes		total RNA plus/minus TGFbeta	0.663	-0.22	386	91
TOR3A	poly/total plus TGFbeta	0.067	0.4		poly/total minus TGFbeta	0.00721	0.57		-0.17	Yes		total RNA plus/minus TGFbeta	0.908	-0.08	6886	1629
MTHFD2	poly/total plus TGFbeta	0.0936	0.4		poly/total minus TGFbeta	0.00721	0.66		-0.26	Yes		total RNA plus/minus TGFbeta	0.942	-0.03	5266	1222
FXR2	poly/total plus TGFbeta	0.157	0.36		poly/total minus TGFbeta	0.00722	0.83		-0.47	Yes		total RNA plus/minus TGFbeta	0.684	0.31	3693	855
ITGB5	poly/total plus TGFbeta	0.49	0.14		poly/total minus TGFbeta	0.00722	0.8		-0.65	Yes		total RNA plus/minus TGFbeta	0.881	-0.13	13125	3097
EPS15L1	poly/total plus TGFbeta	0.278	0.21		poly/total minus TGFbeta	0.00723	0.68		-0.47	Yes		total RNA plus/minus TGFbeta	0.535	0.37	5561	1297
NUP85	poly/total plus TGFbeta	0.145	0.36		poly/total minus TGFbeta	0.00724	0.87		-0.5	Yes		total RNA plus/minus TGFbeta	0.435	0.57	3737	868
WDR61	poly/total plus TGFbeta	0.157	0.51		poly/total minus TGFbeta	0.00725	1.12		-0.62	Yes		total RNA plus/minus TGFbeta	0.84	0.25	2023	473
ZBTB9	poly/total plus TGFbeta	0.269	0.28		poly/total minus TGFbeta	0.00725	0.78		-0.5	Yes		total RNA plus/minus TGFbeta	0.944	-0.03	3630	861
RPA1	poly/total plus TGFbeta	0.446	-0.2		poly/total minus TGFbeta	0.00725	1.01		-1.22	Yes		total RNA plus/minus TGFbeta	0.449	0.65	2538	584
ARHGEF16	poly/total plus TGFbeta	0.522	0.13		poly/total minus TGFbeta	0.00725	0.83		-0.7	Yes		total RNA plus/minus TGFbeta	0.679	0.32	3511	823
UFD1L	poly/total plus TGFbeta	0.148	0.42		poly/total minus TGFbeta	0.00726	0.92		-0.5	Yes		total RNA plus/minus TGFbeta	0.754	0.29	3021	704
SAV1	poly/total plus TGFbeta	0.404	-0.2		poly/total minus TGFbeta	0.00726	-0.87		0.67	Yes		total RNA plus/minus TGFbeta	0.824	-0.19	929	220
SF3B1	poly/total plus TGFbeta	0.0181	-1.04		poly/total minus TGFbeta	0.00729	-1.02		-0.02	Yes		total RNA plus/minus TGFbeta	0.683	0.28	2759	644
PPP1R37	poly/total plus TGFbeta	0.196	0.28		poly/total minus TGFbeta	0.00734	0.73		-0.45	Yes		total RNA plus/minus TGFbeta	0.538	0.39	4843	1125
ZDHHC12	poly/total plus TGFbeta	0.0382	0.46		poly/total minus TGFbeta	0.00736	0.51		-0.05	Yes		total RNA plus/minus TGFbeta	0.561	-0.28	8182	1943
TRIM27	poly/total plus TGFbeta	0.0453	0.42		poly/total minus TGFbeta	0.00736	0.55		-0.13	Yes		total RNA plus/minus TGFbeta	0.887	0.09	7956	1868
FAM190B	poly/total plus TGFbeta	0.107	-0.42		poly/total minus TGFbeta	0.00736	-0.77		0.35	Yes		total RNA plus/minus TGFbeta	0.808	0.18	577	136
APOL2	poly/total plus TGFbeta	0.276	0.28		poly/total minus TGFbeta	0.00736	0.85		-0.57	Yes		total RNA plus/minus TGFbeta	0.83	0.18	1097	259
FANCG	poly/total plus TGFbeta	0.35	0.2		poly/total minus TGFbeta	0.00737	0.82		-0.62	Yes		total RNA plus/minus TGFbeta	0.419	0.56	3940	922
OIP5-AS1	poly/total plus TGFbeta	0.361	-0.36		poly/total minus TGFbeta	0.00739	-2.25		1.89	Yes		total RNA plus/minus TGFbeta	0.927	0.11	1010	238
ANKHD1-EIF4EBP3	poly/total plus TGFbeta	0.0394	-1.02		poly/total minus TGFbeta	0.0074	-1.14		0.11	Yes		total RNA plus/minus TGFbeta	0.662	-0.37	1822	431
GPI	poly/total plus TGFbeta	0.606	0.1		poly/total minus TGFbeta	0.0074	0.95		-0.85	Yes		total RNA plus/minus TGFbeta	0.538	0.49	20956	4921
C1orf212	poly/total plus TGFbeta	0.0866	0.52		poly/total minus TGFbeta	0.00741	0.87		-0.34	Yes		total RNA plus/minus TGFbeta	0.893	0.14	3203	753
PDK3	poly/total plus TGFbeta	0.523	-0.1		poly/total minus TGFbeta	0.00741	0.65		-0.76	Yes		total RNA plus/minus TGFbeta	0.914	0.07	1064	247
HPS6	poly/total plus TGFbeta	0.11	0.42		poly/total minus TGFbeta	0.00744	0.75		-0.33	Yes		total RNA plus/minus TGFbeta	0.939	0.04	4063	966
KRT19	poly/total plus TGFbeta	0.279	0.33		poly/total minus TGFbeta	0.00746	1.01		-0.68	Yes		total RNA plus/minus TGFbeta	0.823	0.23	392764	92856
FN3KRP	poly/total plus TGFbeta	0.208	0.41		poly/total minus TGFbeta	0.00747	1.12		-0.71	Yes		total RNA plus/minus TGFbeta	0.612	0.51	2156	503
C7orf50	poly/total plus TGFbeta	0.0302	0.56		poly/total minus TGFbeta	0.00749	0.63		-0.07	Yes		total RNA plus/minus TGFbeta	0.906	0.09	6127	1432
BFSP1	poly/total plus TGFbeta	0.0928	0.58		poly/total minus TGFbeta	0.00749	0.99		-0.41	Yes		total RNA plus/minus TGFbeta	0.808	0.23	345	80
DNMT3B	poly/total plus TGFbeta	0.417	0.17		poly/total minus TGFbeta	0.00749	0.73		-0.56	Yes		total RNA plus/minus TGFbeta	0.339	0.63	1073	250
FAM129B	poly/total plus TGFbeta	0.655	0.06		poly/total minus TGFbeta	0.00749	0.88		-0.81	Yes		total RNA plus/minus TGFbeta	0.603	0.38	7408	1729
NCOR1	poly/total plus TGFbeta	0.0243	-0.82		poly/total minus TGFbeta	0.00753	-0.78		-0.04	Yes		total RNA plus/minus TGFbeta	0.914	-0.08	3871	907
POLR2G	poly/total plus TGFbeta	0.035	0.68		poly/total minus TGFbeta	0.00753	0.8		-0.12	Yes		total RNA plus/minus TGFbeta	0.915	0.09	3819	892
MTRNR2L2	poly/total plus TGFbeta	0.0353	-2.63		poly/total minus TGFbeta	0.00753	-3.06		0.44	Yes		total RNA plus/minus TGFbeta	0.914	-0.33	11570	2800
TRAPPC6A	poly/total plus TGFbeta	0.0523	0.69		poly/total minus TGFbeta	0.00753	0.89		-0.21	Yes		total RNA plus/minus TGFbeta	0.942	-0.05	2893	683
FAM134C	poly/total plus TGFbeta	0.0569	0.54		poly/total minus TGFbeta	0.00753	0.68		-0.15	Yes		total RNA plus/minus TGFbeta	0.75	-0.23	4530	1075
KIDINS220	poly/total plus TGFbeta	0.064	-1.23		poly/total minus TGFbeta	0.00753	-1.81		0.58	Yes		total RNA plus/minus TGFbeta	0.71	-0.42	890	214
METAP2	poly/total plus TGFbeta	0.0701	-0.62		poly/total minus TGFbeta	0.00753	-1.05		0.43	Yes		total RNA plus/minus TGFbeta	0.942	0.04	2487	584
NUFIP2	poly/total plus TGFbeta	0.09	-0.62		poly/total minus TGFbeta	0.00753	-1.15		0.53	Yes		total RNA plus/minus TGFbeta	0.937	-0.06	2071	485
ACY1	poly/total plus TGFbeta	0.113	0.43		poly/total minus TGFbeta	0.00753	0.87		-0.43	Yes		total RNA plus/minus TGFbeta	0.628	0.38	3401	800
RBFA	poly/total plus TGFbeta	0.12	0.62		poly/total minus TGFbeta	0.00753	1.22		-0.61	Yes		total RNA plus/minus TGFbeta	0.808	0.33	1751	412
TH1L	poly/total plus TGFbeta	0.127	0.35		poly/total minus TGFbeta	0.00753	0.68		-0.33	Yes		total RNA plus/minus TGFbeta	0.71	0.22	21281	4999
MORF4L1	poly/total plus TGFbeta	0.131	0.35		poly/total minus TGFbeta	0.00753	0.7		-0.35	Yes		total RNA plus/minus TGFbeta	0.797	0.19	4868	1122
DCAF7	poly/total plus TGFbeta	0.657	-0.04		poly/total minus TGFbeta	0.00753	0.49		-0.53	Yes		total RNA plus/minus TGFbeta	0.647	0.2	9437	2190
DNAJC19	poly/total plus TGFbeta	0.222	0.42		poly/total minus TGFbeta	0.00754	-1.09		1.51	Yes		total RNA plus/minus TGFbeta	0.602	-0.47	491	117
U2AF1	poly/total plus TGFbeta	0.0938	0.48		poly/total minus TGFbeta	0.00761	0.83		-0.34	Yes		total RNA plus/minus TGFbeta	0.881	0.15	3477	814
SH3GL1	poly/total plus TGFbeta	0.248	0.2		poly/total minus TGFbeta	0.00761	0.57		-0.37	Yes		total RNA plus/minus TGFbeta	0.751	0.18	6954	1647
PPA2	poly/total plus TGFbeta	0.67	0.06		poly/total minus TGFbeta	0.00761	0.95		-0.89	Yes		total RNA plus/minus TGFbeta	0.571	0.47	2765	638
EI24	poly/total plus TGFbeta	0.0131	0.64		poly/total minus TGFbeta	0.00764	0.46		0.18	Yes		total RNA plus/minus TGFbeta	0.748	-0.15	10542	2483
YWHAE	poly/total plus TGFbeta	0.0173	0.61		poly/total minus TGFbeta	0.00765	0.54		0.07	Yes		total RNA plus/minus TGFbeta	0.755	0.16	25039	5856
SLK	poly/total plus TGFbeta	0.0115	-1.69		poly/total minus TGFbeta	0.00766	-1.17		-0.52	Yes		total RNA plus/minus TGFbeta	0.943	0.05	466	109
SCAF11	poly/total plus TGFbeta	0.0239	-1.46		poly/total minus TGFbeta	0.00766	-1.49		0.03	Yes		total RNA plus/minus TGFbeta	0.917	0.11	1329	316
FAM115A	poly/total plus TGFbeta	0.0309	-1.2		poly/total minus TGFbeta	0.00766	-1.45		0.25	Yes		total RNA plus/minus TGFbeta	0.918	0.11	1422	331
PDCD6	poly/total plus TGFbeta	0.0382	0.83		poly/total minus TGFbeta	0.00766	1		-0.17	Yes		total RNA plus/minus TGFbeta	0.927	0.08	5216	1232
TEAD2	poly/total plus TGFbeta	0.0756	0.43		poly/total minus TGFbeta	0.00766	0.66		-0.22	Yes		total RNA plus/minus TGFbeta	0.943	0.03	5165	1225
ERCC3	poly/total plus TGFbeta	0.094	0.36		poly/total minus TGFbeta	0.00766	0.62		-0.26	Yes		total RNA plus/minus TGFbeta	0.831	0.14	6156	1431
CYP1B1	poly/total plus TGFbeta	0.142	-0.54		poly/total minus TGFbeta	0.00766	-1.13		0.59	Yes		total RNA plus/minus TGFbeta	0.73	-0.3	1954	459
TRMT61A	poly/total plus TGFbeta	0.288	0.23		poly/total minus TGFbeta	0.00766	0.74		-0.51	Yes		total RNA plus/minus TGFbeta	0.615	0.33	4327	1018
PSMD3	poly/total plus TGFbeta	0.318	0.29		poly/total minus TGFbeta	0.00766	0.99		-0.69	Yes		total RNA plus/minus TGFbeta	0.663	0.38	8839	2068
CSDAP1	poly/total plus TGFbeta	0.664	0.05		poly/total minus TGFbeta	0.00766	-0.7		0.75	Yes		total RNA plus/minus TGFbeta	0.784	-0.18	1664	395
ATAD3A	poly/total plus TGFbeta	0.716	-0.01		poly/total minus TGFbeta	0.00766	0.75		-0.76	Yes		total RNA plus/minus TGFbeta	0.683	0.29	4055	944
CDC45	poly/total plus TGFbeta	0.721	-0.01		poly/total minus TGFbeta	0.00766	1.24		-1.26	Yes		total RNA plus/minus TGFbeta	0.538	0.69	1687	394
UBR4	poly/total plus TGFbeta	0.0106	-1.61		poly/total minus TGFbeta	0.00767	-0.79		-0.82	Yes		total RNA plus/minus TGFbeta	0.533	0.34	3977	929
HADHA	poly/total plus TGFbeta	0.0158	-0.6		poly/total minus TGFbeta	0.00768	0.41		-1.01	Yes		total RNA plus/minus TGFbeta	0.922	0.04	11396	2672
PKM	poly/total plus TGFbeta	0.318	0.29		poly/total minus TGFbeta	0.00768	0.96		-0.67	Yes		total RNA plus/minus TGFbeta	0.571	0.45	70010	16453
VPS52	poly/total plus TGFbeta	0.694	-0.02		poly/total minus TGFbeta	0.00768	0.62		-0.65	Yes		total RNA plus/minus TGFbeta	0.4	0.45	6185	1447
LAMB2	poly/total plus TGFbeta	0.0107	-1.18		poly/total minus TGFbeta	0.0077	-0.73		-0.45	Yes		total RNA plus/minus TGFbeta	0.699	0.21	4440	1051
SON	poly/total plus TGFbeta	0.0242	-1.53		poly/total minus TGFbeta	0.0077	-1.44		-0.09	Yes		total RNA plus/minus TGFbeta	0.878	-0.22	3645	848
PKMYT1	poly/total plus TGFbeta	0.154	0.25		poly/total minus TGFbeta	0.0077	0.54		-0.29	Yes		total RNA plus/minus TGFbeta	0.818	0.13	7625	1793
IFT52	poly/total plus TGFbeta	0.641	-0.07		poly/total minus TGFbeta	0.0077	0.83		-0.89	Yes		total RNA plus/minus TGFbeta	0.538	0.43	630	145
EIF3CL	poly/total plus TGFbeta	0.666	0.07		poly/total minus TGFbeta	0.0077	1.14		-1.07	Yes		total RNA plus/minus TGFbeta	0.547	0.58	13422	3106
TSR2	poly/total plus TGFbeta	0.0173	0.81		poly/total minus TGFbeta	0.00772	0.71		0.11	Yes		total RNA plus/minus TGFbeta	0.945	-0.02	4785	1117
GCC2	poly/total plus TGFbeta	0.0225	-1.32		poly/total minus TGFbeta	0.00773	-1.24		-0.08	Yes		total RNA plus/minus TGFbeta	0.851	-0.24	315	75
KIF20B	poly/total plus TGFbeta	0.0335	-0.98		poly/total minus TGFbeta	0.00773	-1.1		0.12	Yes		total RNA plus/minus TGFbeta	0.923	0.1	192	45
ZBTB26	poly/total plus TGFbeta	0.0629	-0.89		poly/total minus TGFbeta	0.00773	-1.28		0.39	Yes		total RNA plus/minus TGFbeta	0.915	-0.14	177	41
LRFN4	poly/total plus TGFbeta	0.0777	0.38		poly/total minus TGFbeta	0.00773	0.6		-0.22	Yes		total RNA plus/minus TGFbeta	0.842	0.13	6243	1473
NAPEPLD	poly/total plus TGFbeta	0.09	-0.47		poly/total minus TGFbeta	0.00773	-0.78		0.31	Yes		total RNA plus/minus TGFbeta	0.894	-0.11	415	98
SUMF2	poly/total plus TGFbeta	0.117	0.47		poly/total minus TGFbeta	0.00773	0.87		-0.4	Yes		total RNA plus/minus TGFbeta	0.937	-0.05	9939	2349
TXN2	poly/total plus TGFbeta	0.143	0.32		poly/total minus TGFbeta	0.00773	0.67		-0.35	Yes		total RNA plus/minus TGFbeta	0.711	0.23	5214	1236
CEP135	poly/total plus TGFbeta	0.149	-0.93		poly/total minus TGFbeta	0.00773	-1.94		1.01	Yes		total RNA plus/minus TGFbeta	0.937	-0.12	214	52
NSDHL	poly/total plus TGFbeta	0.194	0.37		poly/total minus TGFbeta	0.00773	0.87		-0.5	Yes		total RNA plus/minus TGFbeta	0.865	0.17	3020	713
HNRNPUL2	poly/total plus TGFbeta	0.232	-0.33		poly/total minus TGFbeta	0.00773	0.92		-1.25	Yes		total RNA plus/minus TGFbeta	0.411	0.65	2903	667
PDXP	poly/total plus TGFbeta	0.264	0.32		poly/total minus TGFbeta	0.00773	0.96		-0.63	Yes		total RNA plus/minus TGFbeta	0.757	0.31	2564	606
GNG10	poly/total plus TGFbeta	0.691	-0.04		poly/total minus TGFbeta	0.00775	-0.87		0.84	Yes		total RNA plus/minus TGFbeta	0.898	-0.12	388	92
LNPEP	poly/total plus TGFbeta	0.0867	-0.61		poly/total minus TGFbeta	0.0078	-0.99		0.38	Yes		total RNA plus/minus TGFbeta	0.564	-0.48	477	115
BMS1P1	poly/total plus TGFbeta	0.539	-0.2		poly/total minus TGFbeta	0.0078	-1.34		1.13	Yes		total RNA plus/minus TGFbeta	0.882	-0.21	148	34
BMS1P5	poly/total plus TGFbeta	0.539	-0.2		poly/total minus TGFbeta	0.0078	-1.34		1.13	Yes		total RNA plus/minus TGFbeta	0.882	-0.21	148	34
LTBP3	poly/total plus TGFbeta	0.68	0.04		poly/total minus TGFbeta	0.0078	0.74		-0.7	Yes		total RNA plus/minus TGFbeta	0.806	0.2	3980	928
LYRM2	poly/total plus TGFbeta	0.368	-0.33		poly/total minus TGFbeta	0.00783	-1.51		1.18	Yes		total RNA plus/minus TGFbeta	0.874	-0.2	1324	314
ARID4B	poly/total plus TGFbeta	0.0517	-0.96		poly/total minus TGFbeta	0.00785	-1.28		0.32	Yes		total RNA plus/minus TGFbeta	0.936	-0.08	375	88
USF2	poly/total plus TGFbeta	0.0608	0.35		poly/total minus TGFbeta	0.00785	0.55		-0.19	Yes		total RNA plus/minus TGFbeta	0.457	0.35	8257	1933
THOC6	poly/total plus TGFbeta	0.0744	0.49		poly/total minus TGFbeta	0.00785	0.77		-0.28	Yes		total RNA plus/minus TGFbeta	0.797	0.21	4028	946
CHID1	poly/total plus TGFbeta	0.101	0.48		poly/total minus TGFbeta	0.00785	0.74		-0.26	Yes		total RNA plus/minus TGFbeta	0.758	-0.25	3686	873
ITM2C	poly/total plus TGFbeta	0.149	0.45		poly/total minus TGFbeta	0.00785	0.83		-0.39	Yes		total RNA plus/minus TGFbeta	0.859	-0.18	2931	695
METTL18	poly/total plus TGFbeta	0.579	-0.21		poly/total minus TGFbeta	0.00787	-1.65		1.44	Yes		total RNA plus/minus TGFbeta	0.92	-0.17	197	47
GPATCH8	poly/total plus TGFbeta	0.0571	-0.66		poly/total minus TGFbeta	0.00791	-0.98		0.32	Yes		total RNA plus/minus TGFbeta	0.95	-0.01	2637	616
SFXN2	poly/total plus TGFbeta	0.0616	0.62		poly/total minus TGFbeta	0.00791	0.88		-0.26	Yes		total RNA plus/minus TGFbeta	0.825	0.2	655	153
RWDD1	poly/total plus TGFbeta	0.458	-0.27		poly/total minus TGFbeta	0.00791	-1.6		1.33	Yes		total RNA plus/minus TGFbeta	0.825	-0.27	1177	283
CLTA	poly/total plus TGFbeta	0.0335	0.49		poly/total minus TGFbeta	0.00794	0.53		-0.04	Yes		total RNA plus/minus TGFbeta	0.899	-0.08	7702	1810
FAM50B	poly/total plus TGFbeta	0.107	0.53		poly/total minus TGFbeta	0.00796	0.89		-0.37	Yes		total RNA plus/minus TGFbeta	0.95	0	2743	650
WBSCR22	poly/total plus TGFbeta	0.0363	0.87		poly/total minus TGFbeta	0.00799	1.01		-0.14	Yes		total RNA plus/minus TGFbeta	0.947	-0.02	6133	1441
TRAF2	poly/total plus TGFbeta	0.135	0.45		poly/total minus TGFbeta	0.008	0.94		-0.49	Yes		total RNA plus/minus TGFbeta	0.683	0.37	2781	651
NT5C	poly/total plus TGFbeta	0.0437	0.7		poly/total minus TGFbeta	0.00805	0.89		-0.2	Yes		total RNA plus/minus TGFbeta	0.871	0.18	3000	702
APBB2	poly/total plus TGFbeta	0.161	-0.37		poly/total minus TGFbeta	0.00806	-0.8		0.43	Yes		total RNA plus/minus TGFbeta	0.601	-0.36	857	202
GNAL	poly/total plus TGFbeta	0.345	0.29		poly/total minus TGFbeta	0.00806	-1.02		1.31	Yes		total RNA plus/minus TGFbeta	0.387	-0.81	138	32
HIF1A	poly/total plus TGFbeta	0.0442	-1.16		poly/total minus TGFbeta	0.00813	-1.57		0.42	Yes		total RNA plus/minus TGFbeta	0.944	-0.04	1158	275
COMMD3	poly/total plus TGFbeta	0.077	0.43		poly/total minus TGFbeta	0.00814	0.66		-0.23	Yes		total RNA plus/minus TGFbeta	0.95	0	1946	454
KANSL1	poly/total plus TGFbeta	0.0999	-0.24		poly/total minus TGFbeta	0.00814	-0.41		0.17	Yes		total RNA plus/minus TGFbeta	0.538	-0.22	1951	459
ZC3H8	poly/total plus TGFbeta	0.114	-0.54		poly/total minus TGFbeta	0.00814	-0.98		0.44	Yes		total RNA plus/minus TGFbeta	0.824	-0.22	494	117
BCR	poly/total plus TGFbeta	0.476	-0.12		poly/total minus TGFbeta	0.00814	0.65		-0.77	Yes		total RNA plus/minus TGFbeta	0.449	0.43	5395	1264
ANLN	poly/total plus TGFbeta	0.0243	-1.48		poly/total minus TGFbeta	0.00816	-1.49		0.02	Yes		total RNA plus/minus TGFbeta	0.912	0.13	1292	303
WBSCR16	poly/total plus TGFbeta	0.0902	0.57		poly/total minus TGFbeta	0.00816	0.93		-0.36	Yes		total RNA plus/minus TGFbeta	0.821	0.22	6296	1477
HADH	poly/total plus TGFbeta	0.177	0.33		poly/total minus TGFbeta	0.00816	0.78		-0.45	Yes		total RNA plus/minus TGFbeta	0.686	0.3	3852	900
DYNLL2	poly/total plus TGFbeta	0.09	0.42		poly/total minus TGFbeta	0.00818	0.7		-0.28	Yes		total RNA plus/minus TGFbeta	0.782	0.2	4643	1086
DLG3	poly/total plus TGFbeta	0.0999	0.36		poly/total minus TGFbeta	0.00818	0.61		-0.25	Yes		total RNA plus/minus TGFbeta	0.571	0.29	1649	383
SPR	poly/total plus TGFbeta	0.344	0.33		poly/total minus TGFbeta	0.00818	1.17		-0.84	Yes		total RNA plus/minus TGFbeta	0.704	0.4	5373	1267
PRKAR1B	poly/total plus TGFbeta	0.0987	0.4		poly/total minus TGFbeta	0.00819	0.72		-0.32	Yes		total RNA plus/minus TGFbeta	0.702	0.27	4454	1049
NAP1L4	poly/total plus TGFbeta	0.011	0.55		poly/total minus TGFbeta	0.0082	0.36		0.2	Yes		total RNA plus/minus TGFbeta	0.927	0.03	5216	1216
PMF1	poly/total plus TGFbeta	0.0417	0.47		poly/total minus TGFbeta	0.00824	0.58		-0.11	Yes		total RNA plus/minus TGFbeta	0.849	0.12	6735	1582
NRIP1	poly/total plus TGFbeta	0.175	-0.59		poly/total minus TGFbeta	0.00824	-1.58		0.99	Yes		total RNA plus/minus TGFbeta	0.903	-0.15	1180	278
NADSYN1	poly/total plus TGFbeta	0.274	0.22		poly/total minus TGFbeta	0.00824	0.6		-0.38	Yes		total RNA plus/minus TGFbeta	0.946	0.01	5732	1352
XPA	poly/total plus TGFbeta	0.296	0.41		poly/total minus TGFbeta	0.00824	-1.27		1.68	Yes		total RNA plus/minus TGFbeta	0.538	-0.68	166	40
DDX54	poly/total plus TGFbeta	0.334	0.3		poly/total minus TGFbeta	0.00824	1.02		-0.72	Yes		total RNA plus/minus TGFbeta	0.564	0.5	6625	1549
GAPDH	poly/total plus TGFbeta	0.335	0.33		poly/total minus TGFbeta	0.00824	1.15		-0.81	Yes		total RNA plus/minus TGFbeta	0.683	0.42	179965	42153
KLHDC4	poly/total plus TGFbeta	0.469	0.21		poly/total minus TGFbeta	0.00824	1.1		-0.9	Yes		total RNA plus/minus TGFbeta	0.571	0.57	2052	475
ZNF749	poly/total plus TGFbeta	0.73	0		poly/total minus TGFbeta	0.00824	-0.81		0.81	Yes		total RNA plus/minus TGFbeta	0.73	-0.26	374	88
ICT1	poly/total plus TGFbeta	0.166	0.34		poly/total minus TGFbeta	0.00825	0.77		-0.43	Yes		total RNA plus/minus TGFbeta	0.704	0.28	3851	906
NDRG4	poly/total plus TGFbeta	0.73	0.01		poly/total minus TGFbeta	0.00827	1.23		-1.22	Yes		total RNA plus/minus TGFbeta	0.652	0.49	509	118
MRPL22	poly/total plus TGFbeta	0.0999	0.46		poly/total minus TGFbeta	0.00831	0.84		-0.38	Yes		total RNA plus/minus TGFbeta	0.63	0.38	3466	802
LTBP1	poly/total plus TGFbeta	0.0126	-1.34		poly/total minus TGFbeta	0.00832	-0.88		-0.46	Yes		total RNA plus/minus TGFbeta	0.925	0.07	2899	677
JMY	poly/total plus TGFbeta	0.0687	-0.72		poly/total minus TGFbeta	0.00832	-1.05		0.33	Yes		total RNA plus/minus TGFbeta	0.874	-0.19	465	109
ATP1B3	poly/total plus TGFbeta	0.15	0.37		poly/total minus TGFbeta	0.00832	0.69		-0.32	Yes		total RNA plus/minus TGFbeta	0.867	-0.15	4203	972
TRIM28	poly/total plus TGFbeta	0.711	-0.02		poly/total minus TGFbeta	0.00832	0.96		-0.98	Yes		total RNA plus/minus TGFbeta	0.399	0.7	49694	11534
INSR	poly/total plus TGFbeta	0.0377	-0.59		poly/total minus TGFbeta	0.00834	-0.68		0.09	Yes		total RNA plus/minus TGFbeta	0.373	-0.57	538	128
PRKD2	poly/total plus TGFbeta	0.667	-0.04		poly/total minus TGFbeta	0.00835	0.7		-0.75	Yes		total RNA plus/minus TGFbeta	0.538	0.4	4437	1043
RABGGTA	poly/total plus TGFbeta	0.134	0.34		poly/total minus TGFbeta	0.0084	0.67		-0.33	Yes		total RNA plus/minus TGFbeta	0.752	0.22	4951	1167
PTPN6	poly/total plus TGFbeta	0.473	0.21		poly/total minus TGFbeta	0.0084	1.07		-0.86	Yes		total RNA plus/minus TGFbeta	0.752	0.35	1968	462
NDUFB5	poly/total plus TGFbeta	0.112	0.56		poly/total minus TGFbeta	0.00841	0.96		-0.4	Yes		total RNA plus/minus TGFbeta	0.944	0.04	2347	550
SMYD5	poly/total plus TGFbeta	0.64	0.06		poly/total minus TGFbeta	0.00841	0.78		-0.72	Yes		total RNA plus/minus TGFbeta	0.512	0.46	3704	874
CNPY4	poly/total plus TGFbeta	0.0936	0.65		poly/total minus TGFbeta	0.00843	1.12		-0.47	Yes		total RNA plus/minus TGFbeta	0.824	0.29	1952	454
AVEN	poly/total plus TGFbeta	0.0749	0.51		poly/total minus TGFbeta	0.00845	0.76		-0.25	Yes		total RNA plus/minus TGFbeta	0.939	0.04	965	226
FAM136A	poly/total plus TGFbeta	0.0323	0.52		poly/total minus TGFbeta	0.00847	0.56		-0.04	Yes		total RNA plus/minus TGFbeta	0.87	0.1	2938	687
FAM213A	poly/total plus TGFbeta	0.0354	0.51		poly/total minus TGFbeta	0.00855	0.54		-0.04	Yes		total RNA plus/minus TGFbeta	0.867	-0.11	6907	1629
POLR1C	poly/total plus TGFbeta	0.0417	0.67		poly/total minus TGFbeta	0.00855	0.79		-0.12	Yes		total RNA plus/minus TGFbeta	0.95	0.01	3493	817
CENPBD1	poly/total plus TGFbeta	0.0714	0.27		poly/total minus TGFbeta	0.00855	0.39		-0.12	Yes		total RNA plus/minus TGFbeta	0.878	0.07	4874	1139
KAT8	poly/total plus TGFbeta	0.0764	0.51		poly/total minus TGFbeta	0.00855	0.82		-0.31	Yes		total RNA plus/minus TGFbeta	0.704	0.31	3447	808
PROSER1	poly/total plus TGFbeta	0.0799	-0.61		poly/total minus TGFbeta	0.00856	-0.93		0.33	Yes		total RNA plus/minus TGFbeta	0.808	-0.2	2600	605
SMTN	poly/total plus TGFbeta	0.73	0		poly/total minus TGFbeta	0.00858	0.71		-0.7	Yes		total RNA plus/minus TGFbeta	0.348	0.64	4843	1127
NDUFB6	poly/total plus TGFbeta	0.0278	0.73		poly/total minus TGFbeta	0.0086	0.75		-0.03	Yes		total RNA plus/minus TGFbeta	0.93	0.07	3971	934
INPP1	poly/total plus TGFbeta	0.141	0.69		poly/total minus TGFbeta	0.0086	1.37		-0.68	Yes		total RNA plus/minus TGFbeta	0.538	0.74	144	33
PRPF38B	poly/total plus TGFbeta	0.0702	-0.8		poly/total minus TGFbeta	0.00862	-1.29		0.49	Yes		total RNA plus/minus TGFbeta	0.944	-0.04	1557	367
SP3	poly/total plus TGFbeta	0.143	-0.59		poly/total minus TGFbeta	0.00862	-1.29		0.7	Yes		total RNA plus/minus TGFbeta	0.874	-0.18	1529	360
KIAA1467	poly/total plus TGFbeta	0.465	0.13		poly/total minus TGFbeta	0.00862	0.56		-0.43	Yes		total RNA plus/minus TGFbeta	0.73	-0.2	5939	1393
DCTN3	poly/total plus TGFbeta	0.0467	0.74		poly/total minus TGFbeta	0.00865	0.92		-0.18	Yes		total RNA plus/minus TGFbeta	0.944	0.04	2585	608
BTF3	poly/total plus TGFbeta	0.0987	0.35		poly/total minus TGFbeta	0.00865	0.57		-0.23	Yes		total RNA plus/minus TGFbeta	0.947	0.01	18893	4417
MRPL12	poly/total plus TGFbeta	0.04	0.4		poly/total minus TGFbeta	0.00867	0.51		-0.12	Yes		total RNA plus/minus TGFbeta	0.493	0.32	8801	2060
WBP1L	poly/total plus TGFbeta	0.499	0.12		poly/total minus TGFbeta	0.00867	0.54		-0.43	Yes		total RNA plus/minus TGFbeta	0.601	-0.28	6054	1440
OXA1L	poly/total plus TGFbeta	0.561	0.11		poly/total minus TGFbeta	0.00867	0.79		-0.68	Yes		total RNA plus/minus TGFbeta	0.939	0.05	14511	3410
DDOST	poly/total plus TGFbeta	0.146	0.39		poly/total minus TGFbeta	0.0087	0.78		-0.39	Yes		total RNA plus/minus TGFbeta	0.704	-0.27	27104	6394
DDX23	poly/total plus TGFbeta	0.0777	0.54		poly/total minus TGFbeta	0.00871	0.81		-0.27	Yes		total RNA plus/minus TGFbeta	0.835	0.18	15361	3587
HIST1H2BD	poly/total plus TGFbeta	0.0839	0.27		poly/total minus TGFbeta	0.00871	-0.42		0.7	Yes		total RNA plus/minus TGFbeta	0.438	-0.28	1817	430
SNRPB	poly/total plus TGFbeta	0.16	0.46		poly/total minus TGFbeta	0.00871	0.96		-0.5	Yes		total RNA plus/minus TGFbeta	0.903	0.13	23271	5507
CCDC59	poly/total plus TGFbeta	0.201	-0.54		poly/total minus TGFbeta	0.00871	-1.86		1.32	Yes		total RNA plus/minus TGFbeta	0.908	0.15	1070	253
AKR7A2	poly/total plus TGFbeta	0.224	0.34		poly/total minus TGFbeta	0.00871	0.84		-0.5	Yes		total RNA plus/minus TGFbeta	0.892	0.14	2954	703
TM7SF3	poly/total plus TGFbeta	0.386	0.2		poly/total minus TGFbeta	0.00871	0.67		-0.47	Yes		total RNA plus/minus TGFbeta	0.769	-0.22	4131	967
WDR20	poly/total plus TGFbeta	0.502	-0.17		poly/total minus TGFbeta	0.00871	-1.02		0.85	Yes		total RNA plus/minus TGFbeta	0.706	-0.3	2228	532
ANXA6	poly/total plus TGFbeta	0.571	0.11		poly/total minus TGFbeta	0.00871	0.83		-0.72	Yes		total RNA plus/minus TGFbeta	0.78	0.23	19860	4653
CLIC3	poly/total plus TGFbeta	0.023	0.6		poly/total minus TGFbeta	0.00872	0.58		0.02	Yes		total RNA plus/minus TGFbeta	0.844	0.13	6654	1556
NQO1	poly/total plus TGFbeta	0.0223	0.66		poly/total minus TGFbeta	0.00873	0.61		0.05	Yes		total RNA plus/minus TGFbeta	0.647	0.26	19262	4509
RECQL4	poly/total plus TGFbeta	0.219	0.24		poly/total minus TGFbeta	0.00873	0.61		-0.37	Yes		total RNA plus/minus TGFbeta	0.651	0.26	5802	1364
EHD4	poly/total plus TGFbeta	0.339	0.23		poly/total minus TGFbeta	0.00879	0.78		-0.54	Yes		total RNA plus/minus TGFbeta	0.849	0.17	3431	810
C19orf79	poly/total plus TGFbeta	0.0446	0.93		poly/total minus TGFbeta	0.0088	1.13		-0.2	Yes		total RNA plus/minus TGFbeta	0.942	0.06	1797	425
NSUN7	poly/total plus TGFbeta	0.0173	-0.75		poly/total minus TGFbeta	0.00881	-0.62		-0.13	Yes		total RNA plus/minus TGFbeta	0.923	0.06	257	60
ITPA	poly/total plus TGFbeta	0.0682	0.69		poly/total minus TGFbeta	0.00881	0.97		-0.28	Yes		total RNA plus/minus TGFbeta	0.944	0.04	2305	543
TRIQK	poly/total plus TGFbeta	0.323	-0.5		poly/total minus TGFbeta	0.00882	-1.79		1.29	Yes		total RNA plus/minus TGFbeta	0.616	-0.59	844	201
HNRNPC	poly/total plus TGFbeta	0.0136	0.62		poly/total minus TGFbeta	0.00884	0.46		0.16	Yes		total RNA plus/minus TGFbeta	0.871	0.09	35391	8307
FLOT1	poly/total plus TGFbeta	0.0269	0.56		poly/total minus TGFbeta	0.00884	0.58		-0.02	Yes		total RNA plus/minus TGFbeta	0.818	0.15	6503	1522
HIPK2	poly/total plus TGFbeta	0.0707	-0.54		poly/total minus TGFbeta	0.00884	-0.79		0.24	Yes		total RNA plus/minus TGFbeta	0.328	-0.75	1025	244
DDX19A	poly/total plus TGFbeta	0.117	0.38		poly/total minus TGFbeta	0.00884	0.72		-0.34	Yes		total RNA plus/minus TGFbeta	0.682	0.29	4244	999
KIAA0141	poly/total plus TGFbeta	0.254	0.28		poly/total minus TGFbeta	0.00884	0.71		-0.43	Yes		total RNA plus/minus TGFbeta	0.944	-0.03	3881	913
PPP2R3A	poly/total plus TGFbeta	0.403	-0.26		poly/total minus TGFbeta	0.00884	-1.02		0.77	Yes		total RNA plus/minus TGFbeta	0.821	-0.24	326	77
PTP4A1	poly/total plus TGFbeta	0.613	0.07		poly/total minus TGFbeta	0.00884	-0.69		0.76	Yes		total RNA plus/minus TGFbeta	0.538	-0.35	4520	1053
GADD45B	poly/total plus TGFbeta	0.0336	0.77		poly/total minus TGFbeta	0.00885	0.84		-0.07	Yes		total RNA plus/minus TGFbeta	0.533	0.47	7743	1806
FBXL19	poly/total plus TGFbeta	0.228	0.42		poly/total minus TGFbeta	0.00885	1.07		-0.65	Yes		total RNA plus/minus TGFbeta	0.642	0.45	4708	1105
DPP7	poly/total plus TGFbeta	0.33	0.19		poly/total minus TGFbeta	0.00885	0.6		-0.4	Yes		total RNA plus/minus TGFbeta	0.942	-0.03	5394	1275
CTPS1	poly/total plus TGFbeta	0.288	0.31		poly/total minus TGFbeta	0.00892	1.03		-0.71	Yes		total RNA plus/minus TGFbeta	0.564	0.55	2291	530
ARFGEF1	poly/total plus TGFbeta	0.048	-0.9		poly/total minus TGFbeta	0.00894	-1.13		0.23	Yes		total RNA plus/minus TGFbeta	0.876	0.2	567	131
PUS1	poly/total plus TGFbeta	0.0258	0.7		poly/total minus TGFbeta	0.00895	0.71		-0.01	Yes		total RNA plus/minus TGFbeta	0.858	0.15	4536	1063
RPA2	poly/total plus TGFbeta	0.0353	0.69		poly/total minus TGFbeta	0.00896	0.86		-0.17	Yes		total RNA plus/minus TGFbeta	0.618	0.4	3362	778
INO80E	poly/total plus TGFbeta	0.0572	0.42		poly/total minus TGFbeta	0.00896	0.62		-0.2	Yes		total RNA plus/minus TGFbeta	0.537	0.36	6065	1418
STOML2	poly/total plus TGFbeta	0.222	0.43		poly/total minus TGFbeta	0.00896	1.08		-0.64	Yes		total RNA plus/minus TGFbeta	0.755	0.33	11563	2726
TXNRD3	poly/total plus TGFbeta	0.0176	0.82		poly/total minus TGFbeta	0.00899	0.68		0.14	Yes		total RNA plus/minus TGFbeta	0.915	-0.08	566	130
CCDC124	poly/total plus TGFbeta	0.0261	0.78		poly/total minus TGFbeta	0.00899	0.76		0.02	Yes		total RNA plus/minus TGFbeta	0.945	0.02	8360	1967
GSTM3	poly/total plus TGFbeta	0.121	0.47		poly/total minus TGFbeta	0.00899	0.86		-0.38	Yes		total RNA plus/minus TGFbeta	0.862	0.17	17392	4044
EHF	poly/total plus TGFbeta	0.146	-0.41		poly/total minus TGFbeta	0.00899	-0.79		0.38	Yes		total RNA plus/minus TGFbeta	0.625	-0.31	3238	760
ANAPC13	poly/total plus TGFbeta	0.248	0.25		poly/total minus TGFbeta	0.009	-0.68		0.93	Yes		total RNA plus/minus TGFbeta	0.903	-0.09	1651	391
DUS2L	poly/total plus TGFbeta	0.152	0.5		poly/total minus TGFbeta	0.00902	1.02		-0.52	Yes		total RNA plus/minus TGFbeta	0.849	0.23	2122	498
FAF1	poly/total plus TGFbeta	0.606	0.1		poly/total minus TGFbeta	0.00907	0.84		-0.74	Yes		total RNA plus/minus TGFbeta	0.712	0.28	936	216
TRIM11	poly/total plus TGFbeta	0.0971	0.45		poly/total minus TGFbeta	0.00908	0.77		-0.32	Yes		total RNA plus/minus TGFbeta	0.783	0.23	3678	865
GGA2	poly/total plus TGFbeta	0.209	0.26		poly/total minus TGFbeta	0.00909	0.65		-0.38	Yes		total RNA plus/minus TGFbeta	0.679	0.26	5109	1197
TSPAN4	poly/total plus TGFbeta	0.0967	0.39		poly/total minus TGFbeta	0.0091	0.56		-0.17	Yes		total RNA plus/minus TGFbeta	0.597	-0.3	5759	1367
ZGPAT	poly/total plus TGFbeta	0.339	0.28		poly/total minus TGFbeta	0.0091	1.03		-0.75	Yes		total RNA plus/minus TGFbeta	0.564	0.56	2237	522
GFER	poly/total plus TGFbeta	0.0524	0.58		poly/total minus TGFbeta	0.00911	0.74		-0.16	Yes		total RNA plus/minus TGFbeta	0.941	0.04	3743	885
THUMPD2	poly/total plus TGFbeta	0.638	-0.12		poly/total minus TGFbeta	0.00911	-1.32		1.2	Yes		total RNA plus/minus TGFbeta	0.704	-0.46	371	89
CLP1	poly/total plus TGFbeta	0.0192	0.99		poly/total minus TGFbeta	0.00913	0.85		0.14	Yes		total RNA plus/minus TGFbeta	0.907	0.11	1050	244
CHMP4A	poly/total plus TGFbeta	0.0787	0.55		poly/total minus TGFbeta	0.00913	0.86		-0.3	Yes		total RNA plus/minus TGFbeta	0.827	0.22	3000	701
SLC26A2	poly/total plus TGFbeta	0.144	-0.82		poly/total minus TGFbeta	0.00913	-1.21		0.39	Yes		total RNA plus/minus TGFbeta	0.339	-1.09	1216	287
PDRG1	poly/total plus TGFbeta	0.0323	0.86		poly/total minus TGFbeta	0.00914	0.9		-0.05	Yes		total RNA plus/minus TGFbeta	0.915	0.1	8780	2071
C20orf11	poly/total plus TGFbeta	0.0401	0.59		poly/total minus TGFbeta	0.00914	0.68		-0.09	Yes		total RNA plus/minus TGFbeta	0.927	-0.06	9376	2207
BAIAP2L1	poly/total plus TGFbeta	0.388	-0.16		poly/total minus TGFbeta	0.00914	0.61		-0.77	Yes		total RNA plus/minus TGFbeta	0.399	0.45	1849	429
IVD	poly/total plus TGFbeta	0.493	0.09		poly/total minus TGFbeta	0.00914	0.49		-0.4	Yes		total RNA plus/minus TGFbeta	0.641	0.22	8493	1996
USP8	poly/total plus TGFbeta	0.0569	-0.88		poly/total minus TGFbeta	0.00915	-1.29		0.42	Yes		total RNA plus/minus TGFbeta	0.944	0.04	1519	358
JMJD6	poly/total plus TGFbeta	0.0425	0.72		poly/total minus TGFbeta	0.00916	0.83		-0.11	Yes		total RNA plus/minus TGFbeta	0.944	-0.03	3023	715
RER1	poly/total plus TGFbeta	0.0877	0.42		poly/total minus TGFbeta	0.00917	0.63		-0.21	Yes		total RNA plus/minus TGFbeta	0.944	-0.02	5045	1185
TPRG1L	poly/total plus TGFbeta	0.11	0.49		poly/total minus TGFbeta	0.00917	0.8		-0.31	Yes		total RNA plus/minus TGFbeta	0.95	-0.01	3097	732
ECHS1	poly/total plus TGFbeta	0.243	0.37		poly/total minus TGFbeta	0.00917	0.98		-0.61	Yes		total RNA plus/minus TGFbeta	0.704	0.35	11560	2723
C2CD2L	poly/total plus TGFbeta	0.12	0.38		poly/total minus TGFbeta	0.00918	0.61		-0.24	Yes		total RNA plus/minus TGFbeta	0.791	-0.19	4917	1155
PNPO	poly/total plus TGFbeta	0.0902	0.53		poly/total minus TGFbeta	0.0092	0.88		-0.36	Yes		total RNA plus/minus TGFbeta	0.73	0.31	2876	676
ZNF37BP	poly/total plus TGFbeta	0.518	-0.19		poly/total minus TGFbeta	0.00923	-1.11		0.92	Yes		total RNA plus/minus TGFbeta	0.5	-0.67	153	36
CLCN7	poly/total plus TGFbeta	0.452	-0.13		poly/total minus TGFbeta	0.00928	0.52		-0.65	Yes		total RNA plus/minus TGFbeta	0.937	-0.04	6538	1548
UBE2I	poly/total plus TGFbeta	0.0562	0.59		poly/total minus TGFbeta	0.0093	0.77		-0.18	Yes		total RNA plus/minus TGFbeta	0.914	0.09	11717	2749
GUCY1A3	poly/total plus TGFbeta	0.609	-0.12		poly/total minus TGFbeta	0.00933	-1.06		0.94	Yes		total RNA plus/minus TGFbeta	0.564	-0.54	350	82
NOP58	poly/total plus TGFbeta	0.0338	-1.29		poly/total minus TGFbeta	0.00934	-1.55		0.26	Yes		total RNA plus/minus TGFbeta	0.914	0.13	1158	272
MRPS28	poly/total plus TGFbeta	0.108	0.57		poly/total minus TGFbeta	0.00934	1.04		-0.47	Yes		total RNA plus/minus TGFbeta	0.724	0.38	2161	504
C1orf123	poly/total plus TGFbeta	0.0453	0.52		poly/total minus TGFbeta	0.00938	0.62		-0.11	Yes		total RNA plus/minus TGFbeta	0.782	0.18	891	206
CLASRP	poly/total plus TGFbeta	0.122	0.43		poly/total minus TGFbeta	0.00938	0.83		-0.4	Yes		total RNA plus/minus TGFbeta	0.669	0.36	3224	749
HSD17B10	poly/total plus TGFbeta	0.126	0.58		poly/total minus TGFbeta	0.00938	1.05		-0.47	Yes		total RNA plus/minus TGFbeta	0.819	0.26	10599	2504
CRYL1	poly/total plus TGFbeta	0.406	0.24		poly/total minus TGFbeta	0.00938	0.94		-0.7	Yes		total RNA plus/minus TGFbeta	0.849	0.22	2303	539
DNASE2	poly/total plus TGFbeta	0.298	0.24		poly/total minus TGFbeta	0.00939	0.71		-0.47	Yes		total RNA plus/minus TGFbeta	0.588	-0.34	10831	2578
KIAA1524	poly/total plus TGFbeta	0.0178	-1.01		poly/total minus TGFbeta	0.00941	-0.83		-0.18	Yes		total RNA plus/minus TGFbeta	0.923	0.08	191	44
NOSIP	poly/total plus TGFbeta	0.0882	0.46		poly/total minus TGFbeta	0.00941	0.74		-0.27	Yes		total RNA plus/minus TGFbeta	0.829	0.18	3897	910
RPUSD3	poly/total plus TGFbeta	0.244	0.3		poly/total minus TGFbeta	0.00943	0.81		-0.52	Yes		total RNA plus/minus TGFbeta	0.647	0.36	3270	765
MRPL28	poly/total plus TGFbeta	0.144	0.46		poly/total minus TGFbeta	0.00944	0.89		-0.43	Yes		total RNA plus/minus TGFbeta	0.694	0.33	11229	2653
C16orf87	poly/total plus TGFbeta	0.72	-0.02		poly/total minus TGFbeta	0.00944	-1.23		1.21	Yes		total RNA plus/minus TGFbeta	0.673	-0.49	155	37
TAOK2	poly/total plus TGFbeta	0.538	-0.15		poly/total minus TGFbeta	0.00945	0.91		-1.05	Yes		total RNA plus/minus TGFbeta	0.533	0.52	7542	1766
PAIP2	poly/total plus TGFbeta	0.685	0.04		poly/total minus TGFbeta	0.00951	-0.91		0.95	Yes		total RNA plus/minus TGFbeta	0.842	-0.17	2796	665
VHL	poly/total plus TGFbeta	0.707	-0.02		poly/total minus TGFbeta	0.00951	-0.76		0.74	Yes		total RNA plus/minus TGFbeta	0.643	-0.29	3599	854
ZFYVE19	poly/total plus TGFbeta	0.05	0.64		poly/total minus TGFbeta	0.00952	0.87		-0.22	Yes		total RNA plus/minus TGFbeta	0.735	0.31	2998	708
HIST1H2AI	poly/total plus TGFbeta	0.255	-0.4		poly/total minus TGFbeta	0.00955	-1.06		0.67	Yes		total RNA plus/minus TGFbeta	0.687	-0.4	134	32
SLC25A5	poly/total plus TGFbeta	0.0525	0.48		poly/total minus TGFbeta	0.00956	0.61		-0.12	Yes		total RNA plus/minus TGFbeta	0.903	-0.09	45008	10621
ATP6V0D1	poly/total plus TGFbeta	0.704	0.03		poly/total minus TGFbeta	0.00956	0.87		-0.84	Yes		total RNA plus/minus TGFbeta	0.769	0.26	9028	2125
ASPM	poly/total plus TGFbeta	0.0114	-1.5		poly/total minus TGFbeta	0.00959	-0.97		-0.54	Yes		total RNA plus/minus TGFbeta	0.764	0.29	451	107
TNIP2	poly/total plus TGFbeta	0.0335	0.62		poly/total minus TGFbeta	0.00959	0.67		-0.05	Yes		total RNA plus/minus TGFbeta	0.914	0.09	4576	1075
C11orf30	poly/total plus TGFbeta	0.0408	-1.14		poly/total minus TGFbeta	0.00959	-1.33		0.19	Yes		total RNA plus/minus TGFbeta	0.927	-0.09	1324	312
RCL1	poly/total plus TGFbeta	0.0504	0.69		poly/total minus TGFbeta	0.00959	0.88		-0.19	Yes		total RNA plus/minus TGFbeta	0.914	0.12	2752	642
MRPL40	poly/total plus TGFbeta	0.0572	0.55		poly/total minus TGFbeta	0.00959	0.75		-0.2	Yes		total RNA plus/minus TGFbeta	0.808	0.21	3805	893
CASP8AP2	poly/total plus TGFbeta	0.0688	-0.98		poly/total minus TGFbeta	0.00959	-1.37		0.39	Yes		total RNA plus/minus TGFbeta	0.894	0.21	398	94
ANP32A	poly/total plus TGFbeta	0.113	0.34		poly/total minus TGFbeta	0.00959	0.64		-0.3	Yes		total RNA plus/minus TGFbeta	0.546	0.36	5335	1242
RAB11B	poly/total plus TGFbeta	0.458	0.15		poly/total minus TGFbeta	0.00959	0.69		-0.54	Yes		total RNA plus/minus TGFbeta	0.73	0.24	4247	995
DSCAM-AS1	poly/total plus TGFbeta	0.5	-0.22		poly/total minus TGFbeta	0.00959	-1.14		0.93	Yes		total RNA plus/minus TGFbeta	0.907	-0.15	39969	9606
XRCC1	poly/total plus TGFbeta	0.645	0.07		poly/total minus TGFbeta	0.00963	0.82		-0.75	Yes		total RNA plus/minus TGFbeta	0.816	0.22	2885	680
SLC19A1	poly/total plus TGFbeta	0.697	0.03		poly/total minus TGFbeta	0.00963	0.72		-0.69	Yes		total RNA plus/minus TGFbeta	0.935	0.06	3562	840
LOC100506100	poly/total plus TGFbeta	0.701	-0.04		poly/total minus TGFbeta	0.00966	-1		0.96	Yes		total RNA plus/minus TGFbeta	0.923	0.1	268	62
EIF3I	poly/total plus TGFbeta	0.309	0.31		poly/total minus TGFbeta	0.0097	0.93		-0.63	Yes		total RNA plus/minus TGFbeta	0.683	0.36	9080	2128
EP300	poly/total plus TGFbeta	0.043	-1.48		poly/total minus TGFbeta	0.00975	-1.7		0.21	Yes		total RNA plus/minus TGFbeta	0.871	-0.3	2453	572
CTNNB1	poly/total plus TGFbeta	0.328	0.16		poly/total minus TGFbeta	0.00975	0.5		-0.34	Yes		total RNA plus/minus TGFbeta	0.871	0.1	7745	1794
PDXDC1	poly/total plus TGFbeta	0.469	0.13		poly/total minus TGFbeta	0.00975	0.53		-0.4	Yes		total RNA plus/minus TGFbeta	0.642	-0.26	6229	1449
STUB1	poly/total plus TGFbeta	0.066	0.68		poly/total minus TGFbeta	0.00976	0.92		-0.25	Yes		total RNA plus/minus TGFbeta	0.745	0.3	17668	4157
PHAX	poly/total plus TGFbeta	0.18	-0.56		poly/total minus TGFbeta	0.00976	-1.46		0.9	Yes		total RNA plus/minus TGFbeta	0.945	-0.03	1268	298
MATK	poly/total plus TGFbeta	0.0701	0.42		poly/total minus TGFbeta	0.00978	0.59		-0.17	Yes		total RNA plus/minus TGFbeta	0.399	0.44	1600	372
ZCCHC6	poly/total plus TGFbeta	0.0962	-0.84		poly/total minus TGFbeta	0.00978	-1.33		0.5	Yes		total RNA plus/minus TGFbeta	0.875	-0.25	426	100
SGPL1	poly/total plus TGFbeta	0.215	0.32		poly/total minus TGFbeta	0.00978	0.77		-0.44	Yes		total RNA plus/minus TGFbeta	0.695	-0.28	7116	1677
LOC100506710	poly/total plus TGFbeta	0.39	-0.33		poly/total minus TGFbeta	0.00978	-1.36		1.04	Yes		total RNA plus/minus TGFbeta	0.732	-0.36	1281	300
PSMD2	poly/total plus TGFbeta	0.499	0.19		poly/total minus TGFbeta	0.00978	1		-0.81	Yes		total RNA plus/minus TGFbeta	0.63	0.44	8505	1999
MDN1	poly/total plus TGFbeta	0.0364	-1.53		poly/total minus TGFbeta	0.00984	-1.6		0.07	Yes		total RNA plus/minus TGFbeta	0.898	-0.17	956	223
C14orf80	poly/total plus TGFbeta	0.145	0.36		poly/total minus TGFbeta	0.00984	0.75		-0.4	Yes		total RNA plus/minus TGFbeta	0.538	0.44	3933	912
FAM82A2	poly/total plus TGFbeta	0.511	0.15		poly/total minus TGFbeta	0.00984	0.74		-0.59	Yes		total RNA plus/minus TGFbeta	0.927	-0.07	3292	771
PPP2R3C	poly/total plus TGFbeta	0.61	-0.09		poly/total minus TGFbeta	0.00984	-0.83		0.74	Yes		total RNA plus/minus TGFbeta	0.885	-0.14	597	142
KLHL28	poly/total plus TGFbeta	0.517	-0.21		poly/total minus TGFbeta	0.00985	-1.21		0.99	Yes		total RNA plus/minus TGFbeta	0.937	-0.08	416	97
ACOT7	poly/total plus TGFbeta	0.0639	0.64		poly/total minus TGFbeta	0.00986	0.93		-0.29	Yes		total RNA plus/minus TGFbeta	0.73	0.34	2571	600
NOB1	poly/total plus TGFbeta	0.09	0.51		poly/total minus TGFbeta	0.00986	0.79		-0.28	Yes		total RNA plus/minus TGFbeta	0.95	0	10067	2384
TRIP13	poly/total plus TGFbeta	0.709	0.02		poly/total minus TGFbeta	0.00986	0.65		-0.63	Yes		total RNA plus/minus TGFbeta	0.421	0.47	1392	322
ARID2	poly/total plus TGFbeta	0.0777	-0.91		poly/total minus TGFbeta	0.00995	-1.29		0.38	Yes		total RNA plus/minus TGFbeta	0.763	-0.32	1281	304
INF2	poly/total plus TGFbeta	0.127	-0.3		poly/total minus TGFbeta	0.00995	0.59		-0.9	Yes		total RNA plus/minus TGFbeta	0.272	0.65	6050	1412
ARRDC1	poly/total plus TGFbeta	0.24	0.27		poly/total minus TGFbeta	0.00996	0.69		-0.42	Yes		total RNA plus/minus TGFbeta	0.857	0.15	4080	958
SQSTM1	poly/total plus TGFbeta	0.301	0.28		poly/total minus TGFbeta	0.00996	0.83		-0.55	Yes		total RNA plus/minus TGFbeta	0.903	0.12	20797	4901
ALYREF	poly/total plus TGFbeta	0.0412	0.71		poly/total minus TGFbeta	0.01	0.81		-0.1	Yes		total RNA plus/minus TGFbeta	0.844	0.18	9135	2139
ATXN1L	poly/total plus TGFbeta	0.101	0.35		poly/total minus TGFbeta	0.01	0.56		-0.22	Yes		total RNA plus/minus TGFbeta	0.899	0.09	6137	1435
AIFM2	poly/total plus TGFbeta	0.169	0.48		poly/total minus TGFbeta	0.01	0.96		-0.48	Yes		total RNA plus/minus TGFbeta	0.935	0.08	2097	497
IRAK1	poly/total plus TGFbeta	0.365	0.22		poly/total minus TGFbeta	0.01	0.76		-0.54	Yes		total RNA plus/minus TGFbeta	0.493	0.48	23499	5523
COBRA1	poly/total plus TGFbeta	0.568	0.14		poly/total minus TGFbeta	0.01	1		-0.86	Yes		total RNA plus/minus TGFbeta	0.564	0.52	7866	1852
GRIPAP1	poly/total plus TGFbeta	0.651	0.09		poly/total minus TGFbeta	0.01	1.05		-0.96	Yes		total RNA plus/minus TGFbeta	0.745	0.37	1859	431
TPD52L2	poly/total plus TGFbeta	0.0158	0.54		poly/total minus TGFbeta	0.0101	0.43		0.11	Yes		total RNA plus/minus TGFbeta	0.824	0.11	10863	2548
UBN2	poly/total plus TGFbeta	0.0173	-0.77		poly/total minus TGFbeta	0.0101	-0.61		-0.16	Yes		total RNA plus/minus TGFbeta	0.856	-0.13	496	117
RANBP2	poly/total plus TGFbeta	0.031	-1.82		poly/total minus TGFbeta	0.0101	-1.76		-0.06	Yes		total RNA plus/minus TGFbeta	0.937	-0.08	826	195
HAUS7	poly/total plus TGFbeta	0.0687	0.62		poly/total minus TGFbeta	0.0101	0.87		-0.25	Yes		total RNA plus/minus TGFbeta	0.898	0.15	2686	633
NARF	poly/total plus TGFbeta	0.0807	0.53		poly/total minus TGFbeta	0.0101	0.77		-0.24	Yes		total RNA plus/minus TGFbeta	0.924	0.09	3324	780
TAB1	poly/total plus TGFbeta	0.148	0.45		poly/total minus TGFbeta	0.0101	0.91		-0.45	Yes		total RNA plus/minus TGFbeta	0.783	0.28	2533	592
TRAF4	poly/total plus TGFbeta	0.165	0.27		poly/total minus TGFbeta	0.0101	0.57		-0.3	Yes		total RNA plus/minus TGFbeta	0.663	0.25	6137	1452
NDUFA12	poly/total plus TGFbeta	0.166	0.39		poly/total minus TGFbeta	0.0101	0.82		-0.42	Yes		total RNA plus/minus TGFbeta	0.831	0.21	3008	705
IKZF5	poly/total plus TGFbeta	0.459	-0.29		poly/total minus TGFbeta	0.0101	-1.31		1.02	Yes		total RNA plus/minus TGFbeta	0.84	-0.29	411	96
SRSF9	poly/total plus TGFbeta	0.0336	0.94		poly/total minus TGFbeta	0.0102	0.98		-0.04	Yes		total RNA plus/minus TGFbeta	0.945	-0.03	11727	2778
NTHL1	poly/total plus TGFbeta	0.0584	0.6		poly/total minus TGFbeta	0.0102	0.79		-0.19	Yes		total RNA plus/minus TGFbeta	0.9	0.13	3218	760
SSBP1	poly/total plus TGFbeta	0.0818	0.49		poly/total minus TGFbeta	0.0102	0.73		-0.25	Yes		total RNA plus/minus TGFbeta	0.833	0.18	3768	878
LOC341056	poly/total plus TGFbeta	0.0933	0.6		poly/total minus TGFbeta	0.0102	0.94		-0.33	Yes		total RNA plus/minus TGFbeta	0.769	0.28	847	198
KIAA1731	poly/total plus TGFbeta	0.105	-0.98		poly/total minus TGFbeta	0.0102	-1.61		0.63	Yes		total RNA plus/minus TGFbeta	0.881	-0.28	257	62
RBCK1	poly/total plus TGFbeta	0.132	0.4		poly/total minus TGFbeta	0.0102	0.74		-0.34	Yes		total RNA plus/minus TGFbeta	0.862	0.16	3629	851
LACTB2	poly/total plus TGFbeta	0.141	-0.46		poly/total minus TGFbeta	0.0102	-0.87		0.41	Yes		total RNA plus/minus TGFbeta	0.935	-0.07	528	123
GM2A	poly/total plus TGFbeta	0.157	0.42		poly/total minus TGFbeta	0.0102	0.78		-0.36	Yes		total RNA plus/minus TGFbeta	0.947	-0.02	3036	713
PSME1	poly/total plus TGFbeta	0.174	0.49		poly/total minus TGFbeta	0.0102	1.02		-0.53	Yes		total RNA plus/minus TGFbeta	0.898	0.16	21341	5027
PTPN2	poly/total plus TGFbeta	0.206	-0.37		poly/total minus TGFbeta	0.0102	-0.84		0.47	Yes		total RNA plus/minus TGFbeta	0.937	-0.05	591	140
PARP10	poly/total plus TGFbeta	0.373	0.22		poly/total minus TGFbeta	0.0102	0.83		-0.61	Yes		total RNA plus/minus TGFbeta	0.539	0.48	3132	724
PFKP	poly/total plus TGFbeta	0.641	0.08		poly/total minus TGFbeta	0.0102	0.9		-0.81	Yes		total RNA plus/minus TGFbeta	0.538	0.51	11655	2738
PCSK1N	poly/total plus TGFbeta	0.686	-0.07		poly/total minus TGFbeta	0.0102	1.13		-1.2	Yes		total RNA plus/minus TGFbeta	0.928	0.11	1434	327
CPT2	poly/total plus TGFbeta	0.725	-0.01		poly/total minus TGFbeta	0.0102	0.77		-0.78	Yes		total RNA plus/minus TGFbeta	0.927	0.08	2967	696
ZC3H13	poly/total plus TGFbeta	0.0278	-1.84		poly/total minus TGFbeta	0.0103	-2.12		0.27	Yes		total RNA plus/minus TGFbeta	0.835	0.28	753	178
ALCAM	poly/total plus TGFbeta	0.101	-0.71		poly/total minus TGFbeta	0.0103	-1.15		0.43	Yes		total RNA plus/minus TGFbeta	0.457	-0.77	384	93
MTIF3	poly/total plus TGFbeta	0.388	-0.29		poly/total minus TGFbeta	0.0103	-1.23		0.94	Yes		total RNA plus/minus TGFbeta	0.842	-0.22	1505	358
GOLGA4	poly/total plus TGFbeta	0.0281	-1.71		poly/total minus TGFbeta	0.0104	-1.66		-0.05	Yes		total RNA plus/minus TGFbeta	0.942	0.05	906	217
DAAM1	poly/total plus TGFbeta	0.029	-1.69		poly/total minus TGFbeta	0.0104	-1.66		-0.03	Yes		total RNA plus/minus TGFbeta	0.944	0.03	915	216
SPAG7	poly/total plus TGFbeta	0.0532	0.71		poly/total minus TGFbeta	0.0104	0.87		-0.16	Yes		total RNA plus/minus TGFbeta	0.945	0.03	2629	615
MED13	poly/total plus TGFbeta	0.0566	-0.75		poly/total minus TGFbeta	0.0104	-0.94		0.19	Yes		total RNA plus/minus TGFbeta	0.851	-0.17	2274	530
TALDO1	poly/total plus TGFbeta	0.105	0.52		poly/total minus TGFbeta	0.0104	0.84		-0.32	Yes		total RNA plus/minus TGFbeta	0.806	0.22	11963	2822
ARRDC2	poly/total plus TGFbeta	0.133	0.51		poly/total minus TGFbeta	0.0104	0.95		-0.44	Yes		total RNA plus/minus TGFbeta	0.87	0.21	2230	523
EIF2A	poly/total plus TGFbeta	0.17	-0.45		poly/total minus TGFbeta	0.0104	-0.97		0.52	Yes		total RNA plus/minus TGFbeta	0.833	-0.19	2193	510
EBPL	poly/total plus TGFbeta	0.178	0.4		poly/total minus TGFbeta	0.0104	0.8		-0.4	Yes		total RNA plus/minus TGFbeta	0.95	0.01	2904	681
FDPSL2A	poly/total plus TGFbeta	0.182	0.37		poly/total minus TGFbeta	0.0104	0.8		-0.42	Yes		total RNA plus/minus TGFbeta	0.589	0.4	291	68
GCFC1	poly/total plus TGFbeta	0.23	-0.59		poly/total minus TGFbeta	0.0104	-1.44		0.85	Yes		total RNA plus/minus TGFbeta	0.918	-0.16	367	85
ZCRB1	poly/total plus TGFbeta	0.296	-0.4		poly/total minus TGFbeta	0.0104	-1.36		0.96	Yes		total RNA plus/minus TGFbeta	0.914	-0.13	1312	315
D2HGDH	poly/total plus TGFbeta	0.553	0.16		poly/total minus TGFbeta	0.0104	1.05		-0.88	Yes		total RNA plus/minus TGFbeta	0.796	0.32	1758	416
DNTTIP1	poly/total plus TGFbeta	0.0228	0.96		poly/total minus TGFbeta	0.0105	0.78		0.18	Yes		total RNA plus/minus TGFbeta	0.79	-0.25	3088	736
TRPM7	poly/total plus TGFbeta	0.0292	-1.09		poly/total minus TGFbeta	0.0105	-0.98		-0.11	Yes		total RNA plus/minus TGFbeta	0.876	-0.16	2006	468
ZMYM2	poly/total plus TGFbeta	0.0442	-0.98		poly/total minus TGFbeta	0.0105	-1.17		0.19	Yes		total RNA plus/minus TGFbeta	0.946	-0.02	1606	375
PRDX3	poly/total plus TGFbeta	0.167	0.31		poly/total minus TGFbeta	0.0105	0.66		-0.34	Yes		total RNA plus/minus TGFbeta	0.702	0.26	4635	1076
TSPYL5	poly/total plus TGFbeta	0.168	0.24		poly/total minus TGFbeta	0.0105	0.48		-0.24	Yes		total RNA plus/minus TGFbeta	0.95	0	7878	1831
C10orf2	poly/total plus TGFbeta	0.2	0.3		poly/total minus TGFbeta	0.0105	0.64		-0.35	Yes		total RNA plus/minus TGFbeta	0.923	0.07	4450	1044
APEH	poly/total plus TGFbeta	0.528	0.17		poly/total minus TGFbeta	0.0105	0.98		-0.81	Yes		total RNA plus/minus TGFbeta	0.627	0.45	5643	1326
GALNT14	poly/total plus TGFbeta	0.566	0.1		poly/total minus TGFbeta	0.0105	0.62		-0.52	Yes		total RNA plus/minus TGFbeta	0.944	-0.03	4400	1037
C17orf100	poly/total plus TGFbeta	0.612	0.12		poly/total minus TGFbeta	0.0105	-1.09		1.21	Yes		total RNA plus/minus TGFbeta	0.828	-0.26	455	108
C6orf89	poly/total plus TGFbeta	0.716	0.01		poly/total minus TGFbeta	0.0105	0.39		-0.38	Yes		total RNA plus/minus TGFbeta	0.449	-0.31	10366	2437
BIRC6	poly/total plus TGFbeta	0.0264	-1.54		poly/total minus TGFbeta	0.0106	-1.34		-0.21	Yes		total RNA plus/minus TGFbeta	0.94	-0.06	1210	284
C19orf10	poly/total plus TGFbeta	0.0277	0.69		poly/total minus TGFbeta	0.0106	0.61		0.07	Yes		total RNA plus/minus TGFbeta	0.772	-0.21	4727	1128
WDR85	poly/total plus TGFbeta	0.036	0.63		poly/total minus TGFbeta	0.0106	0.68		-0.05	Yes		total RNA plus/minus TGFbeta	0.926	0.08	4195	990
PGP	poly/total plus TGFbeta	0.108	0.31		poly/total minus TGFbeta	0.0106	0.51		-0.21	Yes		total RNA plus/minus TGFbeta	0.805	0.15	7240	1705
SMARCB1	poly/total plus TGFbeta	0.179	0.42		poly/total minus TGFbeta	0.0106	0.87		-0.46	Yes		total RNA plus/minus TGFbeta	0.822	0.22	12164	2860
TOR1B	poly/total plus TGFbeta	0.396	0.19		poly/total minus TGFbeta	0.0106	0.63		-0.44	Yes		total RNA plus/minus TGFbeta	0.851	-0.15	4153	980
SYT12	poly/total plus TGFbeta	0.421	0.21		poly/total minus TGFbeta	0.0106	0.85		-0.64	Yes		total RNA plus/minus TGFbeta	0.679	0.34	12997	3051
DNAJC22	poly/total plus TGFbeta	0.73	0		poly/total minus TGFbeta	0.0106	-0.54		0.54	Yes		total RNA plus/minus TGFbeta	0.373	-0.48	1380	326
LOC152217	poly/total plus TGFbeta	0.0257	0.62		poly/total minus TGFbeta	0.0107	0.54		0.09	Yes		total RNA plus/minus TGFbeta	0.743	-0.2	6190	1462
GPR126	poly/total plus TGFbeta	0.0259	-1.29		poly/total minus TGFbeta	0.0107	-1.01		-0.29	Yes		total RNA plus/minus TGFbeta	0.763	-0.27	1796	418
ZFYVE21	poly/total plus TGFbeta	0.0382	0.72		poly/total minus TGFbeta	0.0107	0.81		-0.09	Yes		total RNA plus/minus TGFbeta	0.897	0.14	3104	724
PARL	poly/total plus TGFbeta	0.0404	0.49		poly/total minus TGFbeta	0.0107	0.55		-0.05	Yes		total RNA plus/minus TGFbeta	0.944	0.02	2031	477
PLAG1	poly/total plus TGFbeta	0.0437	-1.3		poly/total minus TGFbeta	0.0107	-1.47		0.18	Yes		total RNA plus/minus TGFbeta	0.792	-0.41	160	39
SCAF8	poly/total plus TGFbeta	0.0652	-0.69		poly/total minus TGFbeta	0.0107	-0.93		0.24	Yes		total RNA plus/minus TGFbeta	0.901	-0.12	2316	540
CSRP1	poly/total plus TGFbeta	0.0752	0.61		poly/total minus TGFbeta	0.0107	0.85		-0.24	Yes		total RNA plus/minus TGFbeta	0.806	0.23	12639	2965
BCL7C	poly/total plus TGFbeta	0.0768	0.6		poly/total minus TGFbeta	0.0107	0.88		-0.27	Yes		total RNA plus/minus TGFbeta	0.871	0.19	2561	605
CLPTM1L	poly/total plus TGFbeta	0.089	0.46		poly/total minus TGFbeta	0.0107	0.69		-0.23	Yes		total RNA plus/minus TGFbeta	0.927	-0.07	9271	2176
SEC63	poly/total plus TGFbeta	0.0961	-0.88		poly/total minus TGFbeta	0.0107	-1.24		0.36	Yes		total RNA plus/minus TGFbeta	0.601	-0.52	1233	290
PEX11A	poly/total plus TGFbeta	0.116	0.52		poly/total minus TGFbeta	0.0107	0.88		-0.36	Yes		total RNA plus/minus TGFbeta	0.944	0.03	533	124
MAD2L2	poly/total plus TGFbeta	0.119	0.54		poly/total minus TGFbeta	0.0107	0.86		-0.32	Yes		total RNA plus/minus TGFbeta	0.934	-0.08	2423	574
KIF18A	poly/total plus TGFbeta	0.131	-0.92		poly/total minus TGFbeta	0.0107	-1.64		0.72	Yes		total RNA plus/minus TGFbeta	0.663	0.69	169	40
ZBTB1	poly/total plus TGFbeta	0.132	-0.64		poly/total minus TGFbeta	0.0107	-1.22		0.58	Yes		total RNA plus/minus TGFbeta	0.852	-0.21	1443	339
FBP1	poly/total plus TGFbeta	0.135	0.46		poly/total minus TGFbeta	0.0107	0.83		-0.37	Yes		total RNA plus/minus TGFbeta	0.942	0.04	31939	7535
HDAC5	poly/total plus TGFbeta	0.6	0.1		poly/total minus TGFbeta	0.0107	0.79		-0.7	Yes		total RNA plus/minus TGFbeta	0.614	0.39	3089	728
ZFP30	poly/total plus TGFbeta	0.608	-0.12		poly/total minus TGFbeta	0.0107	-0.99		0.87	Yes		total RNA plus/minus TGFbeta	0.934	-0.08	241	56
PRKRIP1	poly/total plus TGFbeta	0.0135	0.74		poly/total minus TGFbeta	0.0108	0.53		0.21	Yes		total RNA plus/minus TGFbeta	0.889	0.1	7268	1707
RLIM	poly/total plus TGFbeta	0.0442	-0.77		poly/total minus TGFbeta	0.0108	-0.84		0.08	Yes		total RNA plus/minus TGFbeta	0.856	-0.15	2599	619
UPK3BL	poly/total plus TGFbeta	0.0485	0.6		poly/total minus TGFbeta	0.0108	0.6		-0.01	Yes		total RNA plus/minus TGFbeta	0.5	-0.45	4439	1047
ZNF326	poly/total plus TGFbeta	0.0515	-0.94		poly/total minus TGFbeta	0.0108	-1.14		0.2	Yes		total RNA plus/minus TGFbeta	0.891	0.19	295	69
DUSP2	poly/total plus TGFbeta	0.0758	0.48		poly/total minus TGFbeta	0.0108	0.78		-0.29	Yes		total RNA plus/minus TGFbeta	0.493	0.52	3605	853
GALK2	poly/total plus TGFbeta	0.0775	0.51		poly/total minus TGFbeta	0.0108	0.72		-0.21	Yes		total RNA plus/minus TGFbeta	0.748	0.24	1334	311
JUND	poly/total plus TGFbeta	0.231	0.37		poly/total minus TGFbeta	0.0108	0.88		-0.52	Yes		total RNA plus/minus TGFbeta	0.775	0.26	10899	2560
ASS1	poly/total plus TGFbeta	0.43	0.28		poly/total minus TGFbeta	0.0108	1.14		-0.86	Yes		total RNA plus/minus TGFbeta	0.899	0.17	8058	1911
LOC100294145	poly/total plus TGFbeta	0.505	-0.24		poly/total minus TGFbeta	0.0108	-1.64		1.4	Yes		total RNA plus/minus TGFbeta	0.894	-0.19	991	238
TBCD	poly/total plus TGFbeta	0.523	-0.13		poly/total minus TGFbeta	0.0108	0.77		-0.9	Yes		total RNA plus/minus TGFbeta	0.427	0.58	3406	790
ATP5B	poly/total plus TGFbeta	0.662	0.07		poly/total minus TGFbeta	0.0108	0.95		-0.88	Yes		total RNA plus/minus TGFbeta	0.903	0.14	54402	12869
SYP	poly/total plus TGFbeta	0.704	-0.03		poly/total minus TGFbeta	0.0108	0.93		-0.96	Yes		total RNA plus/minus TGFbeta	0.564	0.5	143	33
DST	poly/total plus TGFbeta	0.0229	-1.51		poly/total minus TGFbeta	0.0109	-1.11		-0.4	Yes		total RNA plus/minus TGFbeta	0.882	-0.16	1510	358
KAT6A	poly/total plus TGFbeta	0.0378	-1.1		poly/total minus TGFbeta	0.0109	-1.03		-0.07	Yes		total RNA plus/minus TGFbeta	0.683	-0.36	1690	396
PCDHA11	poly/total plus TGFbeta	0.0435	-1.27		poly/total minus TGFbeta	0.0109	-1.32		0.05	Yes		total RNA plus/minus TGFbeta	0.816	-0.27	1147	268
GADD45GIP1	poly/total plus TGFbeta	0.0694	0.66		poly/total minus TGFbeta	0.0109	0.88		-0.23	Yes		total RNA plus/minus TGFbeta	0.819	0.23	8646	2032
NCOA2	poly/total plus TGFbeta	0.0734	-1.08		poly/total minus TGFbeta	0.0109	-1.42		0.33	Yes		total RNA plus/minus TGFbeta	0.744	-0.38	1017	239
PSMA2	poly/total plus TGFbeta	0.0997	0.55		poly/total minus TGFbeta	0.0109	0.89		-0.34	Yes		total RNA plus/minus TGFbeta	0.852	0.21	2537	581
MVD	poly/total plus TGFbeta	0.203	0.3		poly/total minus TGFbeta	0.0109	0.69		-0.39	Yes		total RNA plus/minus TGFbeta	0.691	0.28	4094	958
SHKBP1	poly/total plus TGFbeta	0.267	0.24		poly/total minus TGFbeta	0.0109	0.67		-0.42	Yes		total RNA plus/minus TGFbeta	0.685	0.28	4269	1006
RSBN1L	poly/total plus TGFbeta	0.353	-0.34		poly/total minus TGFbeta	0.0109	-1.12		0.78	Yes		total RNA plus/minus TGFbeta	0.826	-0.28	426	99
C11orf31	poly/total plus TGFbeta	0.428	-0.18		poly/total minus TGFbeta	0.0109	-0.83		0.65	Yes		total RNA plus/minus TGFbeta	0.95	0.01	3083	735
F8A1	poly/total plus TGFbeta	0.441	0.16		poly/total minus TGFbeta	0.0109	0.69		-0.53	Yes		total RNA plus/minus TGFbeta	0.679	0.29	4029	942
CDH1	poly/total plus TGFbeta	0.0107	-1.11		poly/total minus TGFbeta	0.011	-0.61		-0.5	Yes		total RNA plus/minus TGFbeta	0.694	-0.23	24273	5700
PSMA1	poly/total plus TGFbeta	0.0361	0.67		poly/total minus TGFbeta	0.011	0.76		-0.09	Yes		total RNA plus/minus TGFbeta	0.764	0.25	3614	838
SLC25A20	poly/total plus TGFbeta	0.0652	0.79		poly/total minus TGFbeta	0.011	1.04		-0.25	Yes		total RNA plus/minus TGFbeta	0.787	-0.3	749	179
FOPNL	poly/total plus TGFbeta	0.0866	0.33		poly/total minus TGFbeta	0.011	-0.48		0.8	Yes		total RNA plus/minus TGFbeta	0.881	-0.08	1077	254
EXOSC7	poly/total plus TGFbeta	0.128	0.67		poly/total minus TGFbeta	0.011	1.21		-0.54	Yes		total RNA plus/minus TGFbeta	0.844	0.3	1436	331
DDX28	poly/total plus TGFbeta	0.186	0.3		poly/total minus TGFbeta	0.011	0.61		-0.31	Yes		total RNA plus/minus TGFbeta	0.95	0	4664	1103
MSL2	poly/total plus TGFbeta	0.211	-0.48		poly/total minus TGFbeta	0.011	-1.16		0.68	Yes		total RNA plus/minus TGFbeta	0.825	-0.24	1575	364
URGCP	poly/total plus TGFbeta	0.353	0.19		poly/total minus TGFbeta	0.011	0.6		-0.41	Yes		total RNA plus/minus TGFbeta	0.941	0.04	4795	1133
POLR2K	poly/total plus TGFbeta	0.403	-0.24		poly/total minus TGFbeta	0.011	-1.14		0.91	Yes		total RNA plus/minus TGFbeta	0.851	0.19	1914	457
ABHD14B	poly/total plus TGFbeta	0.408	0.22		poly/total minus TGFbeta	0.011	0.9		-0.68	Yes		total RNA plus/minus TGFbeta	0.571	0.5	2504	590
REXO2	poly/total plus TGFbeta	0.606	0.11		poly/total minus TGFbeta	0.011	0.87		-0.76	Yes		total RNA plus/minus TGFbeta	0.833	0.2	724	166
DICER1	poly/total plus TGFbeta	0.0522	-1.1		poly/total minus TGFbeta	0.0111	-1.3		0.21	Yes		total RNA plus/minus TGFbeta	0.89	-0.17	1216	287
SNAP47	poly/total plus TGFbeta	0.187	0.33		poly/total minus TGFbeta	0.0111	0.73		-0.4	Yes		total RNA plus/minus TGFbeta	0.736	0.27	3573	843
GALE	poly/total plus TGFbeta	0.254	0.4		poly/total minus TGFbeta	0.0111	1.1		-0.7	Yes		total RNA plus/minus TGFbeta	0.691	0.47	1709	401
DGKQ	poly/total plus TGFbeta	0.262	0.33		poly/total minus TGFbeta	0.0111	0.85		-0.52	Yes		total RNA plus/minus TGFbeta	0.764	0.27	1043	244
TIGD5	poly/total plus TGFbeta	0.464	0.16		poly/total minus TGFbeta	0.0111	0.74		-0.58	Yes		total RNA plus/minus TGFbeta	0.704	0.29	3350	791
TAPBPL	poly/total plus TGFbeta	0.69	0.06		poly/total minus TGFbeta	0.0111	1.26		-1.2	Yes		total RNA plus/minus TGFbeta	0.808	0.34	434	102
NDNL2	poly/total plus TGFbeta	0.0136	0.72		poly/total minus TGFbeta	0.0112	0.49		0.23	Yes		total RNA plus/minus TGFbeta	0.427	-0.36	1939	458
STK19	poly/total plus TGFbeta	0.0309	0.73		poly/total minus TGFbeta	0.0112	0.71		0.02	Yes		total RNA plus/minus TGFbeta	0.915	-0.09	1564	367
PEMT	poly/total plus TGFbeta	0.0369	0.6		poly/total minus TGFbeta	0.0112	0.55		0.05	Yes		total RNA plus/minus TGFbeta	0.457	-0.45	5234	1249
PPIE	poly/total plus TGFbeta	0.0702	0.64		poly/total minus TGFbeta	0.0112	0.82		-0.18	Yes		total RNA plus/minus TGFbeta	0.937	-0.06	2649	624
ARFGAP2	poly/total plus TGFbeta	0.185	0.43		poly/total minus TGFbeta	0.0112	0.9		-0.47	Yes		total RNA plus/minus TGFbeta	0.65	0.4	8034	1887
TTC3	poly/total plus TGFbeta	0.286	-0.35		poly/total minus TGFbeta	0.0112	-0.95		0.6	Yes		total RNA plus/minus TGFbeta	0.586	-0.44	2007	476
PCNP	poly/total plus TGFbeta	0.327	-0.41		poly/total minus TGFbeta	0.0112	-1.62		1.21	Yes		total RNA plus/minus TGFbeta	0.942	-0.06	1004	239
RAB11FIP3	poly/total plus TGFbeta	0.429	0.14		poly/total minus TGFbeta	0.0112	0.58		-0.44	Yes		total RNA plus/minus TGFbeta	0.564	0.33	5532	1299
C19orf29	poly/total plus TGFbeta	0.499	0.22		poly/total minus TGFbeta	0.0112	1.11		-0.9	Yes		total RNA plus/minus TGFbeta	0.763	0.39	1549	365
CD59	poly/total plus TGFbeta	0.0227	0.61		poly/total minus TGFbeta	0.0113	0.49		0.12	Yes		total RNA plus/minus TGFbeta	0.764	-0.17	7156	1677
CIAPIN1	poly/total plus TGFbeta	0.0425	0.67		poly/total minus TGFbeta	0.0113	0.74		-0.07	Yes		total RNA plus/minus TGFbeta	0.942	0.04	3379	795
TRIM24	poly/total plus TGFbeta	0.0572	-1.31		poly/total minus TGFbeta	0.0113	-1.71		0.39	Yes		total RNA plus/minus TGFbeta	0.911	-0.16	819	191
TMF1	poly/total plus TGFbeta	0.14	-1.3		poly/total minus TGFbeta	0.0113	-2.46		1.16	Yes		total RNA plus/minus TGFbeta	0.602	-0.78	445	109
PPP1R9B	poly/total plus TGFbeta	0.182	0.43		poly/total minus TGFbeta	0.0113	0.9		-0.47	Yes		total RNA plus/minus TGFbeta	0.789	0.26	10378	2405
2013-03-01	poly/total plus TGFbeta	0.198	-1		poly/total minus TGFbeta	0.0113	-2.16		1.16	Yes		total RNA plus/minus TGFbeta	0.63	-1	148	37
PPIH	poly/total plus TGFbeta	0.233	0.53		poly/total minus TGFbeta	0.0113	1.34		-0.81	Yes		total RNA plus/minus TGFbeta	0.786	0.43	1160	272
OMA1	poly/total plus TGFbeta	0.259	-0.37		poly/total minus TGFbeta	0.0113	-0.94		0.57	Yes		total RNA plus/minus TGFbeta	0.666	-0.4	313	74
RAP2A	poly/total plus TGFbeta	0.304	-0.36		poly/total minus TGFbeta	0.0113	-1.02		0.67	Yes		total RNA plus/minus TGFbeta	0.916	-0.12	477	112
OAT	poly/total plus TGFbeta	0.402	0.33		poly/total minus TGFbeta	0.0113	1.1		-0.77	Yes		total RNA plus/minus TGFbeta	0.948	0.02	1479	336
TPD52	poly/total plus TGFbeta	0.562	0.12		poly/total minus TGFbeta	0.0113	-0.93		1.05	Yes		total RNA plus/minus TGFbeta	0.926	-0.08	2579	604
LOC728066	poly/total plus TGFbeta	0.625	0.12		poly/total minus TGFbeta	0.0113	-1.13		1.25	Yes		total RNA plus/minus TGFbeta	0.659	-0.5	616	147
RABIF	poly/total plus TGFbeta	0.657	0.06		poly/total minus TGFbeta	0.0113	-0.82		0.88	Yes		total RNA plus/minus TGFbeta	0.907	-0.1	3059	724
DPH3	poly/total plus TGFbeta	0.687	-0.04		poly/total minus TGFbeta	0.0113	-0.73		0.69	Yes		total RNA plus/minus TGFbeta	0.945	-0.02	695	163
FPGS	poly/total plus TGFbeta	0.3	0.28		poly/total minus TGFbeta	0.0114	0.76		-0.48	Yes		total RNA plus/minus TGFbeta	0.944	0.03	2921	689
CENPF	poly/total plus TGFbeta	0.0278	-1.63		poly/total minus TGFbeta	0.0115	-1.53		-0.1	Yes		total RNA plus/minus TGFbeta	0.927	0.1	976	232
NPIPL3	poly/total plus TGFbeta	0.0367	-1.2		poly/total minus TGFbeta	0.0115	-1.22		0.01	Yes		total RNA plus/minus TGFbeta	0.922	-0.1	1348	315
IRF3	poly/total plus TGFbeta	0.0474	0.51		poly/total minus TGFbeta	0.0115	0.62		-0.11	Yes		total RNA plus/minus TGFbeta	0.825	0.17	4870	1148
MRPS26	poly/total plus TGFbeta	0.0634	0.69		poly/total minus TGFbeta	0.0115	0.89		-0.2	Yes		total RNA plus/minus TGFbeta	0.936	0.06	7543	1786
PHF21A	poly/total plus TGFbeta	0.0652	-0.84		poly/total minus TGFbeta	0.0115	-1.05		0.21	Yes		total RNA plus/minus TGFbeta	0.816	-0.23	1664	395
FOXN2	poly/total plus TGFbeta	0.141	-0.72		poly/total minus TGFbeta	0.0115	-1.31		0.58	Yes		total RNA plus/minus TGFbeta	0.919	-0.15	270	63
TJP3	poly/total plus TGFbeta	0.363	0.22		poly/total minus TGFbeta	0.0115	0.77		-0.55	Yes		total RNA plus/minus TGFbeta	0.628	0.38	3199	750
KIF1C	poly/total plus TGFbeta	0.491	0.18		poly/total minus TGFbeta	0.0115	0.88		-0.7	Yes		total RNA plus/minus TGFbeta	0.637	0.41	12892	3023
CXXC5	poly/total plus TGFbeta	0.668	-0.04		poly/total minus TGFbeta	0.0115	-0.58		0.54	Yes		total RNA plus/minus TGFbeta	0.801	0.14	6179	1455
DMXL1	poly/total plus TGFbeta	0.0107	-1.24		poly/total minus TGFbeta	0.0116	-0.69		-0.56	Yes		total RNA plus/minus TGFbeta	0.806	0.19	436	104
LYSMD3	poly/total plus TGFbeta	0.068	-1.16		poly/total minus TGFbeta	0.0116	-1.52		0.36	Yes		total RNA plus/minus TGFbeta	0.878	-0.29	260	62
EBP	poly/total plus TGFbeta	0.0825	0.66		poly/total minus TGFbeta	0.0116	0.93		-0.27	Yes		total RNA plus/minus TGFbeta	0.915	-0.11	13576	3229
SH3GLB2	poly/total plus TGFbeta	0.323	0.2		poly/total minus TGFbeta	0.0116	0.58		-0.38	Yes		total RNA plus/minus TGFbeta	0.906	0.09	5002	1180
ERRFI1	poly/total plus TGFbeta	0.397	-0.34		poly/total minus TGFbeta	0.0116	-1.49		1.15	Yes		total RNA plus/minus TGFbeta	0.898	-0.18	1065	254
ACSF2	poly/total plus TGFbeta	0.398	-0.27		poly/total minus TGFbeta	0.0116	0.79		-1.06	Yes		total RNA plus/minus TGFbeta	0.926	-0.09	2381	564
METTL3	poly/total plus TGFbeta	0.426	0.18		poly/total minus TGFbeta	0.0116	0.69		-0.52	Yes		total RNA plus/minus TGFbeta	0.38	0.63	884	205
PLK3	poly/total plus TGFbeta	0.649	0.11		poly/total minus TGFbeta	0.0116	1.31		-1.19	Yes		total RNA plus/minus TGFbeta	0.651	0.58	175	41
GREB1	poly/total plus TGFbeta	0.0335	-1		poly/total minus TGFbeta	0.0117	-1		0	Yes		total RNA plus/minus TGFbeta	0.916	0.12	13247	3081
UBE2Z	poly/total plus TGFbeta	0.0566	0.49		poly/total minus TGFbeta	0.0117	0.6		-0.11	Yes		total RNA plus/minus TGFbeta	0.73	0.21	14541	3405
MKRN1	poly/total plus TGFbeta	0.0757	0.53		poly/total minus TGFbeta	0.0117	0.7		-0.17	Yes		total RNA plus/minus TGFbeta	0.937	-0.05	3588	833
PRPF19	poly/total plus TGFbeta	0.119	0.51		poly/total minus TGFbeta	0.0117	0.85		-0.34	Yes		total RNA plus/minus TGFbeta	0.809	0.23	10767	2530
PCBP2	poly/total plus TGFbeta	0.13	0.38		poly/total minus TGFbeta	0.0117	0.65		-0.27	Yes		total RNA plus/minus TGFbeta	0.917	0.08	39794	9350
PSMB4	poly/total plus TGFbeta	0.176	0.48		poly/total minus TGFbeta	0.0117	0.96		-0.48	Yes		total RNA plus/minus TGFbeta	0.926	0.1	26736	6313
TUFM	poly/total plus TGFbeta	0.183	0.42		poly/total minus TGFbeta	0.0117	0.87		-0.45	Yes		total RNA plus/minus TGFbeta	0.942	-0.05	63885	15120
PADI2	poly/total plus TGFbeta	0.193	-0.38		poly/total minus TGFbeta	0.0117	0.81		-1.19	Yes		total RNA plus/minus TGFbeta	0.249	1.05	990	227
SDC1	poly/total plus TGFbeta	0.211	0.33		poly/total minus TGFbeta	0.0117	0.73		-0.4	Yes		total RNA plus/minus TGFbeta	0.927	0.07	37895	8955
SEC62	poly/total plus TGFbeta	0.218	-0.43		poly/total minus TGFbeta	0.0117	-0.99		0.56	Yes		total RNA plus/minus TGFbeta	0.73	-0.3	1870	445
NAA50	poly/total plus TGFbeta	0.278	-0.28		poly/total minus TGFbeta	0.0117	-0.85		0.56	Yes		total RNA plus/minus TGFbeta	0.95	0	2843	663
RNF31	poly/total plus TGFbeta	0.288	0.2		poly/total minus TGFbeta	0.0117	0.57		-0.37	Yes		total RNA plus/minus TGFbeta	0.601	0.3	5601	1314
PNRC1	poly/total plus TGFbeta	0.318	-0.32		poly/total minus TGFbeta	0.0117	-0.97		0.65	Yes		total RNA plus/minus TGFbeta	0.698	-0.33	1984	463
KRCC1	poly/total plus TGFbeta	0.386	-0.38		poly/total minus TGFbeta	0.0117	-1.84		1.46	Yes		total RNA plus/minus TGFbeta	0.942	-0.07	858	202
2013-09-08	poly/total plus TGFbeta	0.418	0.18		poly/total minus TGFbeta	0.0117	0.73		-0.54	Yes		total RNA plus/minus TGFbeta	0.662	0.34	3530	818
IMPDH2	poly/total plus TGFbeta	0.57	0.14		poly/total minus TGFbeta	0.0117	0.96		-0.82	Yes		total RNA plus/minus TGFbeta	0.807	0.26	8794	2069
PPP6R1	poly/total plus TGFbeta	0.694	0.04		poly/total minus TGFbeta	0.0117	0.84		-0.8	Yes		total RNA plus/minus TGFbeta	0.586	0.44	8043	1884
ZHX1	poly/total plus TGFbeta	0.133	-0.69		poly/total minus TGFbeta	0.0118	-1.46		0.77	Yes		total RNA plus/minus TGFbeta	0.95	0.02	1127	265
SOS2	poly/total plus TGFbeta	0.22	-0.49		poly/total minus TGFbeta	0.0118	-1.12		0.63	Yes		total RNA plus/minus TGFbeta	0.693	-0.44	399	95
ABHD2	poly/total plus TGFbeta	0.375	0.09		poly/total minus TGFbeta	0.0118	0.32		-0.22	Yes		total RNA plus/minus TGFbeta	0.427	-0.24	3399	796
SLC26A11	poly/total plus TGFbeta	0.439	0.16		poly/total minus TGFbeta	0.0118	0.63		-0.48	Yes		total RNA plus/minus TGFbeta	0.764	0.2	1493	350
EIF3L	poly/total plus TGFbeta	0.0418	0.37		poly/total minus TGFbeta	0.0119	0.4		-0.02	Yes		total RNA plus/minus TGFbeta	0.922	-0.05	10692	2523
ANXA2P3	poly/total plus TGFbeta	0.189	0.53		poly/total minus TGFbeta	0.0119	1.11		-0.58	Yes		total RNA plus/minus TGFbeta	0.82	0.29	257	59
FAM18B1	poly/total plus TGFbeta	0.455	-0.3		poly/total minus TGFbeta	0.0119	-1.27		0.97	Yes		total RNA plus/minus TGFbeta	0.748	-0.43	404	97
LPCAT3	poly/total plus TGFbeta	0.635	0.09		poly/total minus TGFbeta	0.0119	0.81		-0.72	Yes		total RNA plus/minus TGFbeta	0.918	0.1	2541	597
ISCA1	poly/total plus TGFbeta	0.645	-0.06		poly/total minus TGFbeta	0.0119	-0.61		0.55	Yes		total RNA plus/minus TGFbeta	0.93	0.05	940	220
VCL	poly/total plus TGFbeta	0.0136	-0.76		poly/total minus TGFbeta	0.012	-0.51		-0.25	Yes		total RNA plus/minus TGFbeta	0.73	-0.18	2405	568
VAT1	poly/total plus TGFbeta	0.0768	0.35		poly/total minus TGFbeta	0.012	0.5		-0.14	Yes		total RNA plus/minus TGFbeta	0.781	0.16	7230	1698
LRP3	poly/total plus TGFbeta	0.304	0.18		poly/total minus TGFbeta	0.012	0.49		-0.32	Yes		total RNA plus/minus TGFbeta	0.876	0.1	7046	1657
EIF3C	poly/total plus TGFbeta	0.575	-0.1		poly/total minus TGFbeta	0.012	0.71		-0.81	Yes		total RNA plus/minus TGFbeta	0.614	0.35	31613	7390
SYNE2	poly/total plus TGFbeta	0.0136	-1.22		poly/total minus TGFbeta	0.0121	-0.82		-0.4	Yes		total RNA plus/minus TGFbeta	0.927	-0.07	1205	283
PHB	poly/total plus TGFbeta	0.0799	0.65		poly/total minus TGFbeta	0.0121	0.9		-0.25	Yes		total RNA plus/minus TGFbeta	0.95	-0.01	30303	7198
SPG11	poly/total plus TGFbeta	0.0902	-0.91		poly/total minus TGFbeta	0.0121	-1.36		0.45	Yes		total RNA plus/minus TGFbeta	0.856	-0.23	1089	257
DDX60L	poly/total plus TGFbeta	0.0962	-0.76		poly/total minus TGFbeta	0.0121	-1.14		0.38	Yes		total RNA plus/minus TGFbeta	0.903	-0.17	176	42
RRP7A	poly/total plus TGFbeta	0.193	0.3		poly/total minus TGFbeta	0.0121	0.67		-0.37	Yes		total RNA plus/minus TGFbeta	0.618	0.34	4062	956
ORAI3	poly/total plus TGFbeta	0.236	0.35		poly/total minus TGFbeta	0.0121	0.73		-0.38	Yes		total RNA plus/minus TGFbeta	0.829	-0.21	2812	675
LOC644961	poly/total plus TGFbeta	0.319	0.24		poly/total minus TGFbeta	0.0121	0.68		-0.44	Yes		total RNA plus/minus TGFbeta	0.93	0.07	3516	840
PEX16	poly/total plus TGFbeta	0.42	0.24		poly/total minus TGFbeta	0.0121	0.8		-0.57	Yes		total RNA plus/minus TGFbeta	0.923	-0.1	2440	577
MRPL42	poly/total plus TGFbeta	0.631	0.1		poly/total minus TGFbeta	0.0121	-1.33		1.43	Yes		total RNA plus/minus TGFbeta	0.935	-0.08	1393	329
HOOK2	poly/total plus TGFbeta	0.706	-0.02		poly/total minus TGFbeta	0.0121	0.66		-0.69	Yes		total RNA plus/minus TGFbeta	0.852	0.16	3753	878
RNF213	poly/total plus TGFbeta	0.0115	-1.34		poly/total minus TGFbeta	0.0122	-0.74		-0.6	Yes		total RNA plus/minus TGFbeta	0.889	0.11	3170	740
RPS19BP1	poly/total plus TGFbeta	0.0417	0.87		poly/total minus TGFbeta	0.0122	0.94		-0.07	Yes		total RNA plus/minus TGFbeta	0.866	0.19	7029	1653
BCAP31	poly/total plus TGFbeta	0.264	0.35		poly/total minus TGFbeta	0.0122	0.88		-0.53	Yes		total RNA plus/minus TGFbeta	0.915	-0.11	31419	7466
SLTM	poly/total plus TGFbeta	0.0352	-1.49		poly/total minus TGFbeta	0.0123	-1.53		0.05	Yes		total RNA plus/minus TGFbeta	0.942	0.05	943	224
ATP5F1	poly/total plus TGFbeta	0.0367	0.43		poly/total minus TGFbeta	0.0123	0.43		0	Yes		total RNA plus/minus TGFbeta	0.915	-0.06	9003	2094
RPL13A	poly/total plus TGFbeta	0.0443	0.73		poly/total minus TGFbeta	0.0123	0.81		-0.08	Yes		total RNA plus/minus TGFbeta	0.926	-0.08	74402	17588
PRPSAP1	poly/total plus TGFbeta	0.182	0.41		poly/total minus TGFbeta	0.0123	0.85		-0.44	Yes		total RNA plus/minus TGFbeta	0.801	0.27	2506	580
MRPL44	poly/total plus TGFbeta	0.211	0.43		poly/total minus TGFbeta	0.0123	1.01		-0.58	Yes		total RNA plus/minus TGFbeta	0.741	0.38	1856	438
MTAP	poly/total plus TGFbeta	0.252	-0.33		poly/total minus TGFbeta	0.0123	-0.8		0.48	Yes		total RNA plus/minus TGFbeta	0.937	0.06	335	79
CIAO1	poly/total plus TGFbeta	0.264	0.2		poly/total minus TGFbeta	0.0123	0.51		-0.3	Yes		total RNA plus/minus TGFbeta	0.898	0.09	6438	1513
SLC41A3	poly/total plus TGFbeta	0.323	0.33		poly/total minus TGFbeta	0.0123	0.82		-0.5	Yes		total RNA plus/minus TGFbeta	0.809	-0.27	2201	524
CCNF	poly/total plus TGFbeta	0.502	-0.11		poly/total minus TGFbeta	0.0123	0.58		-0.69	Yes		total RNA plus/minus TGFbeta	0.387	0.54	5370	1260
GOT2	poly/total plus TGFbeta	0.523	-0.14		poly/total minus TGFbeta	0.0123	0.75		-0.89	Yes		total RNA plus/minus TGFbeta	0.684	0.31	14938	3494
CERS4	poly/total plus TGFbeta	0.538	0.16		poly/total minus TGFbeta	0.0123	0.76		-0.61	Yes		total RNA plus/minus TGFbeta	0.795	-0.26	2509	594
PSMD6	poly/total plus TGFbeta	0.0195	0.34		poly/total minus TGFbeta	0.0124	0.28		0.07	Yes		total RNA plus/minus TGFbeta	0.886	0.05	22846	5328
WDR77	poly/total plus TGFbeta	0.0446	0.61		poly/total minus TGFbeta	0.0124	0.72		-0.1	Yes		total RNA plus/minus TGFbeta	0.823	0.2	3605	845
POLR3C	poly/total plus TGFbeta	0.105	0.37		poly/total minus TGFbeta	0.0124	0.63		-0.26	Yes		total RNA plus/minus TGFbeta	0.538	0.38	4795	1108
MPHOSPH10	poly/total plus TGFbeta	0.133	-1.03		poly/total minus TGFbeta	0.0124	-2.41		1.37	Yes		total RNA plus/minus TGFbeta	0.915	-0.17	555	133
AHR	poly/total plus TGFbeta	0.204	-0.57		poly/total minus TGFbeta	0.0124	-1.22		0.65	Yes		total RNA plus/minus TGFbeta	0.693	-0.49	129	30
CERS5	poly/total plus TGFbeta	0.221	0.24		poly/total minus TGFbeta	0.0124	0.54		-0.3	Yes		total RNA plus/minus TGFbeta	0.915	-0.07	1818	428
TMEM126A	poly/total plus TGFbeta	0.356	-0.35		poly/total minus TGFbeta	0.0124	-1.13		0.78	Yes		total RNA plus/minus TGFbeta	0.877	-0.22	376	91
KAT7	poly/total plus TGFbeta	0.409	-0.11		poly/total minus TGFbeta	0.0124	0.4		-0.51	Yes		total RNA plus/minus TGFbeta	0.387	0.36	3863	894
RPL22L1	poly/total plus TGFbeta	0.667	0.06		poly/total minus TGFbeta	0.0124	-0.97		1.03	Yes		total RNA plus/minus TGFbeta	0.923	-0.09	2207	525
METTL17	poly/total plus TGFbeta	0.726	0.01		poly/total minus TGFbeta	0.0124	0.69		-0.68	Yes		total RNA plus/minus TGFbeta	0.937	0.05	3305	782
ANK3	poly/total plus TGFbeta	0.0156	-0.86		poly/total minus TGFbeta	0.0125	-0.6		-0.26	Yes		total RNA plus/minus TGFbeta	0.833	0.15	739	172
ZNF24	poly/total plus TGFbeta	0.109	-0.58		poly/total minus TGFbeta	0.0125	-0.9		0.32	Yes		total RNA plus/minus TGFbeta	0.808	-0.22	2183	514
FAM109B	poly/total plus TGFbeta	0.21	0.32		poly/total minus TGFbeta	0.0125	0.7		-0.38	Yes		total RNA plus/minus TGFbeta	0.558	0.4	981	226
MALSU1	poly/total plus TGFbeta	0.225	0.4		poly/total minus TGFbeta	0.0125	0.9		-0.5	Yes		total RNA plus/minus TGFbeta	0.756	0.3	751	175
RHOT2	poly/total plus TGFbeta	0.273	0.22		poly/total minus TGFbeta	0.0125	0.6		-0.38	Yes		total RNA plus/minus TGFbeta	0.558	0.35	5104	1197
PCNT	poly/total plus TGFbeta	0.0173	-1.77		poly/total minus TGFbeta	0.0126	-1.14		-0.63	Yes		total RNA plus/minus TGFbeta	0.942	0.05	1434	333
TSPAN9	poly/total plus TGFbeta	0.245	0.29		poly/total minus TGFbeta	0.0126	0.58		-0.28	Yes		total RNA plus/minus TGFbeta	0.5	-0.45	4190	995
NACA2	poly/total plus TGFbeta	0.348	0.21		poly/total minus TGFbeta	0.0126	-0.71		0.92	Yes		total RNA plus/minus TGFbeta	0.704	-0.25	3591	862
BCS1L	poly/total plus TGFbeta	0.357	0.27		poly/total minus TGFbeta	0.0126	0.95		-0.67	Yes		total RNA plus/minus TGFbeta	0.621	0.49	2110	494
BRCA2	poly/total plus TGFbeta	0.0198	-1.07		poly/total minus TGFbeta	0.0127	-0.84		-0.23	Yes		total RNA plus/minus TGFbeta	0.663	0.37	306	72
MTRNR2L8	poly/total plus TGFbeta	0.0538	-2.83		poly/total minus TGFbeta	0.0127	-3.31		0.49	Yes		total RNA plus/minus TGFbeta	0.942	-0.17	46599	11269
EPHA10	poly/total plus TGFbeta	0.0992	-0.53		poly/total minus TGFbeta	0.0127	0.8		-1.33	Yes		total RNA plus/minus TGFbeta	0.542	0.47	332	77
MTHFD1	poly/total plus TGFbeta	0.102	-0.3		poly/total minus TGFbeta	0.0127	0.49		-0.79	Yes		total RNA plus/minus TGFbeta	0.322	0.53	7600	1753
NUCB2	poly/total plus TGFbeta	0.154	-1.08		poly/total minus TGFbeta	0.0127	-2		0.92	Yes		total RNA plus/minus TGFbeta	0.647	-0.66	543	131
DVL1	poly/total plus TGFbeta	0.202	0.37		poly/total minus TGFbeta	0.0127	0.82		-0.45	Yes		total RNA plus/minus TGFbeta	0.71	0.33	2726	636
SNX8	poly/total plus TGFbeta	0.233	0.37		poly/total minus TGFbeta	0.0127	0.86		-0.49	Yes		total RNA plus/minus TGFbeta	0.851	0.21	2314	547
ENO1	poly/total plus TGFbeta	0.501	0.2		poly/total minus TGFbeta	0.0127	0.99		-0.79	Yes		total RNA plus/minus TGFbeta	0.616	0.49	75611	17822
ANXA9	poly/total plus TGFbeta	0.455	0.2		poly/total minus TGFbeta	0.0128	0.92		-0.72	Yes		total RNA plus/minus TGFbeta	0.538	0.57	2238	523
HCN2	poly/total plus TGFbeta	0.572	0.12		poly/total minus TGFbeta	0.0128	0.77		-0.65	Yes		total RNA plus/minus TGFbeta	0.782	0.25	2865	673
DNAJC2	poly/total plus TGFbeta	0.0764	-1.04		poly/total minus TGFbeta	0.0129	-1.89		0.85	Yes		total RNA plus/minus TGFbeta	0.849	0.27	816	194
DBF4	poly/total plus TGFbeta	0.198	-0.58		poly/total minus TGFbeta	0.0129	-1.51		0.94	Yes		total RNA plus/minus TGFbeta	0.944	0.04	1027	243
BOP1	poly/total plus TGFbeta	0.392	0.33		poly/total minus TGFbeta	0.0129	1.14		-0.81	Yes		total RNA plus/minus TGFbeta	0.538	0.68	5612	1308
MAP7D1	poly/total plus TGFbeta	0.445	0.18		poly/total minus TGFbeta	0.0129	0.74		-0.57	Yes		total RNA plus/minus TGFbeta	0.651	0.36	3203	747
FAM89A	poly/total plus TGFbeta	0.0328	0.9		poly/total minus TGFbeta	0.013	0.86		0.04	Yes		total RNA plus/minus TGFbeta	0.944	-0.03	409	96
EMC8	poly/total plus TGFbeta	0.0573	0.41		poly/total minus TGFbeta	0.013	0.5		-0.08	Yes		total RNA plus/minus TGFbeta	0.935	0.04	6674	1574
CYB5D2	poly/total plus TGFbeta	0.13	0.45		poly/total minus TGFbeta	0.013	0.69		-0.24	Yes		total RNA plus/minus TGFbeta	0.888	-0.14	3221	764
RABEP2	poly/total plus TGFbeta	0.165	0.33		poly/total minus TGFbeta	0.013	0.63		-0.29	Yes		total RNA plus/minus TGFbeta	0.903	0.1	4268	998
FUT9	poly/total plus TGFbeta	0.222	-0.38		poly/total minus TGFbeta	0.013	-0.85		0.47	Yes		total RNA plus/minus TGFbeta	0.849	-0.2	509	119
TONSL	poly/total plus TGFbeta	0.404	0.18		poly/total minus TGFbeta	0.013	0.76		-0.58	Yes		total RNA plus/minus TGFbeta	0.367	0.75	3612	829
WDR18	poly/total plus TGFbeta	0.502	0.15		poly/total minus TGFbeta	0.013	0.79		-0.64	Yes		total RNA plus/minus TGFbeta	0.601	0.43	2856	671
CNBP	poly/total plus TGFbeta	0.0159	0.53		poly/total minus TGFbeta	0.0131	0.39		0.14	Yes		total RNA plus/minus TGFbeta	0.914	0.06	11503	2680
HRAS	poly/total plus TGFbeta	0.0241	0.69		poly/total minus TGFbeta	0.0131	0.64		0.05	Yes		total RNA plus/minus TGFbeta	0.691	0.28	4634	1088
CD2BP2	poly/total plus TGFbeta	0.0562	0.68		poly/total minus TGFbeta	0.0131	0.8		-0.12	Yes		total RNA plus/minus TGFbeta	0.918	0.1	10731	2535
TMED4	poly/total plus TGFbeta	0.12	0.43		poly/total minus TGFbeta	0.0131	0.65		-0.22	Yes		total RNA plus/minus TGFbeta	0.907	-0.11	3660	863
KIAA1609	poly/total plus TGFbeta	0.245	0.26		poly/total minus TGFbeta	0.0131	0.63		-0.37	Yes		total RNA plus/minus TGFbeta	0.795	0.2	4257	1001
FTSJD2	poly/total plus TGFbeta	0.318	0.26		poly/total minus TGFbeta	0.0131	0.75		-0.49	Yes		total RNA plus/minus TGFbeta	0.935	0.06	7558	1773
VEZF1	poly/total plus TGFbeta	0.0699	-0.86		poly/total minus TGFbeta	0.0133	-1.08		0.22	Yes		total RNA plus/minus TGFbeta	0.858	-0.2	1493	353
ARHGAP5	poly/total plus TGFbeta	0.0953	-0.79		poly/total minus TGFbeta	0.0133	-1.27		0.48	Yes		total RNA plus/minus TGFbeta	0.945	-0.03	1246	293
ATG4B	poly/total plus TGFbeta	0.192	0.39		poly/total minus TGFbeta	0.0133	0.77		-0.38	Yes		total RNA plus/minus TGFbeta	0.935	0.07	2727	649
USP38	poly/total plus TGFbeta	0.205	-0.66		poly/total minus TGFbeta	0.0133	-1.48		0.83	Yes		total RNA plus/minus TGFbeta	0.778	-0.36	903	212
CHMP7	poly/total plus TGFbeta	0.237	0.35		poly/total minus TGFbeta	0.0133	0.81		-0.46	Yes		total RNA plus/minus TGFbeta	0.881	0.17	2552	599
TSPYL2	poly/total plus TGFbeta	0.441	-0.23		poly/total minus TGFbeta	0.0133	-0.94		0.71	Yes		total RNA plus/minus TGFbeta	0.685	-0.35	1953	457
PRKACA	poly/total plus TGFbeta	0.478	0.2		poly/total minus TGFbeta	0.0133	0.9		-0.7	Yes		total RNA plus/minus TGFbeta	0.829	0.23	6191	1465
CCDC126	poly/total plus TGFbeta	0.571	-0.22		poly/total minus TGFbeta	0.0133	-1.46		1.24	Yes		total RNA plus/minus TGFbeta	0.922	-0.17	172	40
EXOSC5	poly/total plus TGFbeta	0.0574	0.5		poly/total minus TGFbeta	0.0134	0.63		-0.12	Yes		total RNA plus/minus TGFbeta	0.81	0.19	4402	1041
SNRNP40	poly/total plus TGFbeta	0.115	0.54		poly/total minus TGFbeta	0.0134	0.87		-0.33	Yes		total RNA plus/minus TGFbeta	0.89	0.17	2281	533
PDIA5	poly/total plus TGFbeta	0.208	0.46		poly/total minus TGFbeta	0.0134	0.84		-0.38	Yes		total RNA plus/minus TGFbeta	0.814	-0.27	2101	493
TRMU	poly/total plus TGFbeta	0.286	0.38		poly/total minus TGFbeta	0.0134	1.06		-0.67	Yes		total RNA plus/minus TGFbeta	0.748	0.4	1619	379
MIR622	poly/total plus TGFbeta	0.525	0.21		poly/total minus TGFbeta	0.0134	1.06		-0.85	Yes		total RNA plus/minus TGFbeta	0.898	0.2	1437	344
RPS17	poly/total plus TGFbeta	0.0354	0.69		poly/total minus TGFbeta	0.0135	0.69		0	Yes		total RNA plus/minus TGFbeta	0.881	0.13	14033	3262
RPS17L	poly/total plus TGFbeta	0.0354	0.69		poly/total minus TGFbeta	0.0135	0.69		0	Yes		total RNA plus/minus TGFbeta	0.881	0.13	14033	3262
COL9A2	poly/total plus TGFbeta	0.0848	0.57		poly/total minus TGFbeta	0.0135	0.78		-0.21	Yes		total RNA plus/minus TGFbeta	0.538	0.48	657	153
CDCA8	poly/total plus TGFbeta	0.134	0.4		poly/total minus TGFbeta	0.0135	0.71		-0.31	Yes		total RNA plus/minus TGFbeta	0.704	0.29	3512	821
TMEM185B	poly/total plus TGFbeta	0.215	0.24		poly/total minus TGFbeta	0.0135	0.45		-0.21	Yes		total RNA plus/minus TGFbeta	0.573	-0.28	7101	1679
SNHG5	poly/total plus TGFbeta	0.272	-0.4		poly/total minus TGFbeta	0.0135	-1.18		0.79	Yes		total RNA plus/minus TGFbeta	0.95	-0.01	1451	346
LINS	poly/total plus TGFbeta	0.471	-0.22		poly/total minus TGFbeta	0.0135	-0.97		0.75	Yes		total RNA plus/minus TGFbeta	0.935	-0.08	422	98
AGK	poly/total plus TGFbeta	0.56	0.1		poly/total minus TGFbeta	0.0135	0.64		-0.53	Yes		total RNA plus/minus TGFbeta	0.853	0.14	1591	373
PIGU	poly/total plus TGFbeta	0.677	0.05		poly/total minus TGFbeta	0.0135	0.69		-0.64	Yes		total RNA plus/minus TGFbeta	0.806	-0.23	2886	685
MAPK1IP1L	poly/total plus TGFbeta	0.728	0.01		poly/total minus TGFbeta	0.0135	-0.73		0.73	Yes		total RNA plus/minus TGFbeta	0.925	-0.07	3514	825
FARS2	poly/total plus TGFbeta	0.0182	0.71		poly/total minus TGFbeta	0.0136	0.53		0.18	Yes		total RNA plus/minus TGFbeta	0.5	-0.35	2381	563
AKAP9	poly/total plus TGFbeta	0.0367	-1.87		poly/total minus TGFbeta	0.0136	-1.87		0	Yes		total RNA plus/minus TGFbeta	0.95	0	655	158
PGLS	poly/total plus TGFbeta	0.0416	0.56		poly/total minus TGFbeta	0.0136	0.58		-0.02	Yes		total RNA plus/minus TGFbeta	0.95	0.01	4846	1149
SSBP2	poly/total plus TGFbeta	0.114	0.39		poly/total minus TGFbeta	0.0136	0.61		-0.22	Yes		total RNA plus/minus TGFbeta	0.769	-0.2	1114	261
PPM1H	poly/total plus TGFbeta	0.148	0.37		poly/total minus TGFbeta	0.0136	0.66		-0.29	Yes		total RNA plus/minus TGFbeta	0.914	-0.09	1636	382
CERS1	poly/total plus TGFbeta	0.203	0.36		poly/total minus TGFbeta	0.0136	0.75		-0.39	Yes		total RNA plus/minus TGFbeta	0.865	-0.16	606	142
SELO	poly/total plus TGFbeta	0.339	-0.23		poly/total minus TGFbeta	0.0136	0.62		-0.84	Yes		total RNA plus/minus TGFbeta	0.863	0.14	3913	915
OSBPL5	poly/total plus TGFbeta	0.489	0.16		poly/total minus TGFbeta	0.0136	0.76		-0.59	Yes		total RNA plus/minus TGFbeta	0.806	0.22	1102	259
SLC25A17	poly/total plus TGFbeta	0.54	0.17		poly/total minus TGFbeta	0.0136	0.93		-0.76	Yes		total RNA plus/minus TGFbeta	0.857	0.23	1861	441
PHGDH	poly/total plus TGFbeta	0.582	0.14		poly/total minus TGFbeta	0.0136	0.98		-0.84	Yes		total RNA plus/minus TGFbeta	0.942	0.06	3774	891
XAB2	poly/total plus TGFbeta	0.601	-0.09		poly/total minus TGFbeta	0.0136	0.73		-0.82	Yes		total RNA plus/minus TGFbeta	0.548	0.45	3140	740
AMPD2	poly/total plus TGFbeta	0.653	0.05		poly/total minus TGFbeta	0.0136	0.65		-0.59	Yes		total RNA plus/minus TGFbeta	0.601	0.36	4022	942
ZNF600	poly/total plus TGFbeta	0.653	-0.1		poly/total minus TGFbeta	0.0136	-1.19		1.09	Yes		total RNA plus/minus TGFbeta	0.826	-0.31	192	45
USP45	poly/total plus TGFbeta	0.707	-0.04		poly/total minus TGFbeta	0.0136	-1.33		1.29	Yes		total RNA plus/minus TGFbeta	0.924	-0.15	192	45
RRS1	poly/total plus TGFbeta	0.0306	0.62		poly/total minus TGFbeta	0.0137	0.57		0.05	Yes		total RNA plus/minus TGFbeta	0.948	-0.01	5090	1184
TOMM34	poly/total plus TGFbeta	0.044	0.59		poly/total minus TGFbeta	0.0137	0.67		-0.07	Yes		total RNA plus/minus TGFbeta	0.824	0.19	3928	918
PRPF4B	poly/total plus TGFbeta	0.0451	-0.94		poly/total minus TGFbeta	0.0137	-1.06		0.12	Yes		total RNA plus/minus TGFbeta	0.939	0.06	1646	389
SNRNP35	poly/total plus TGFbeta	0.0713	0.65		poly/total minus TGFbeta	0.0137	0.91		-0.26	Yes		total RNA plus/minus TGFbeta	0.75	0.35	2220	522
TIMM23	poly/total plus TGFbeta	0.0854	0.43		poly/total minus TGFbeta	0.0137	0.58		-0.15	Yes		total RNA plus/minus TGFbeta	0.937	0.04	4779	1118
MED1	poly/total plus TGFbeta	0.0914	-0.65		poly/total minus TGFbeta	0.0137	-0.95		0.3	Yes		total RNA plus/minus TGFbeta	0.927	-0.08	1935	456
NPY1R	poly/total plus TGFbeta	0.172	-0.63		poly/total minus TGFbeta	0.0137	-1.18		0.56	Yes		total RNA plus/minus TGFbeta	0.642	-0.56	9073	2155
DNAL1	poly/total plus TGFbeta	0.176	0.25		poly/total minus TGFbeta	0.0137	-0.49		0.74	Yes		total RNA plus/minus TGFbeta	0.884	-0.09	375	88
PRPF6	poly/total plus TGFbeta	0.304	0.3		poly/total minus TGFbeta	0.0137	0.82		-0.52	Yes		total RNA plus/minus TGFbeta	0.786	0.25	9699	2266
CFDP1	poly/total plus TGFbeta	0.477	-0.19		poly/total minus TGFbeta	0.0137	-1.06		0.86	Yes		total RNA plus/minus TGFbeta	0.926	0.09	1869	438
NOTCH2	poly/total plus TGFbeta	0.0254	-1.02		poly/total minus TGFbeta	0.0138	-0.86		-0.17	Yes		total RNA plus/minus TGFbeta	0.704	-0.34	5808	1363
TSSC1	poly/total plus TGFbeta	0.0417	0.63		poly/total minus TGFbeta	0.0138	0.71		-0.07	Yes		total RNA plus/minus TGFbeta	0.8	0.22	3556	837
FADD	poly/total plus TGFbeta	0.0443	0.74		poly/total minus TGFbeta	0.0138	0.79		-0.05	Yes		total RNA plus/minus TGFbeta	0.893	0.14	7960	1880
LRRFIP1	poly/total plus TGFbeta	0.0448	-1.08		poly/total minus TGFbeta	0.0138	-1.21		0.12	Yes		total RNA plus/minus TGFbeta	0.945	0.03	1296	306
IPO7	poly/total plus TGFbeta	0.0512	-0.72		poly/total minus TGFbeta	0.0138	-0.82		0.11	Yes		total RNA plus/minus TGFbeta	0.95	0	2523	590
ANKIB1	poly/total plus TGFbeta	0.0569	-0.76		poly/total minus TGFbeta	0.0138	-0.91		0.16	Yes		total RNA plus/minus TGFbeta	0.95	-0.01	2101	490
NKIRAS2	poly/total plus TGFbeta	0.0614	0.4		poly/total minus TGFbeta	0.0138	0.51		-0.11	Yes		total RNA plus/minus TGFbeta	0.691	0.22	6598	1554
PTRH2	poly/total plus TGFbeta	0.0638	0.46		poly/total minus TGFbeta	0.0138	0.56		-0.09	Yes		total RNA plus/minus TGFbeta	0.95	0	5112	1208
DNAJB2	poly/total plus TGFbeta	0.0907	0.73		poly/total minus TGFbeta	0.0138	0.99		-0.26	Yes		total RNA plus/minus TGFbeta	0.95	0	1680	396
CBX4	poly/total plus TGFbeta	0.0923	0.36		poly/total minus TGFbeta	0.0138	0.53		-0.18	Yes		total RNA plus/minus TGFbeta	0.687	0.23	6002	1400
GPN1	poly/total plus TGFbeta	0.109	0.53		poly/total minus TGFbeta	0.0138	0.79		-0.26	Yes		total RNA plus/minus TGFbeta	0.937	0.06	2613	606
ZFP62	poly/total plus TGFbeta	0.116	-0.73		poly/total minus TGFbeta	0.0138	-1.23		0.5	Yes		total RNA plus/minus TGFbeta	0.918	-0.12	1247	293
CCS	poly/total plus TGFbeta	0.118	0.66		poly/total minus TGFbeta	0.0138	1.07		-0.41	Yes		total RNA plus/minus TGFbeta	0.881	0.23	1537	360
DNLZ	poly/total plus TGFbeta	0.121	0.63		poly/total minus TGFbeta	0.0138	1.01		-0.38	Yes		total RNA plus/minus TGFbeta	0.911	0.16	1706	393
SUOX	poly/total plus TGFbeta	0.164	0.36		poly/total minus TGFbeta	0.0138	0.63		-0.27	Yes		total RNA plus/minus TGFbeta	0.939	-0.05	3784	899
NIPSNAP1	poly/total plus TGFbeta	0.188	0.37		poly/total minus TGFbeta	0.0138	0.74		-0.37	Yes		total RNA plus/minus TGFbeta	0.852	0.17	11793	2777
SKIL	poly/total plus TGFbeta	0.211	-0.52		poly/total minus TGFbeta	0.0138	-1.35		0.83	Yes		total RNA plus/minus TGFbeta	0.94	0.06	1189	282
NARFL	poly/total plus TGFbeta	0.225	0.23		poly/total minus TGFbeta	0.0138	0.53		-0.3	Yes		total RNA plus/minus TGFbeta	0.609	0.29	5853	1374
MED27	poly/total plus TGFbeta	0.248	0.47		poly/total minus TGFbeta	0.0138	1.09		-0.62	Yes		total RNA plus/minus TGFbeta	0.903	0.19	1415	332
NCOA7	poly/total plus TGFbeta	0.25	-0.49		poly/total minus TGFbeta	0.0138	-1.15		0.66	Yes		total RNA plus/minus TGFbeta	0.808	-0.33	293	71
SLC39A1	poly/total plus TGFbeta	0.275	0.31		poly/total minus TGFbeta	0.0138	0.78		-0.47	Yes		total RNA plus/minus TGFbeta	0.935	-0.06	28433	6751
CCDC94	poly/total plus TGFbeta	0.297	0.31		poly/total minus TGFbeta	0.0138	0.82		-0.51	Yes		total RNA plus/minus TGFbeta	0.853	0.2	2402	561
C11orf2	poly/total plus TGFbeta	0.301	0.36		poly/total minus TGFbeta	0.0138	0.96		-0.6	Yes		total RNA plus/minus TGFbeta	0.792	0.29	9555	2242
DMPK	poly/total plus TGFbeta	0.306	0.3		poly/total minus TGFbeta	0.0138	0.92		-0.61	Yes		total RNA plus/minus TGFbeta	0.595	0.52	2166	507
PRPH	poly/total plus TGFbeta	0.318	0.32		poly/total minus TGFbeta	0.0138	0.9		-0.58	Yes		total RNA plus/minus TGFbeta	0.913	0.13	769	180
PELP1	poly/total plus TGFbeta	0.432	-0.13		poly/total minus TGFbeta	0.0138	0.53		-0.67	Yes		total RNA plus/minus TGFbeta	0.399	0.46	5937	1386
MICALL1	poly/total plus TGFbeta	0.439	-0.22		poly/total minus TGFbeta	0.0138	0.89		-1.11	Yes		total RNA plus/minus TGFbeta	0.538	0.58	2130	502
FAM82B	poly/total plus TGFbeta	0.581	0.09		poly/total minus TGFbeta	0.0138	0.64		-0.55	Yes		total RNA plus/minus TGFbeta	0.844	0.15	1766	404
ATP5C1	poly/total plus TGFbeta	0.585	0.09		poly/total minus TGFbeta	0.0138	0.62		-0.53	Yes		total RNA plus/minus TGFbeta	0.631	0.31	11468	2683
LOC100287722	poly/total plus TGFbeta	0.646	-0.09		poly/total minus TGFbeta	0.0138	-0.92		0.84	Yes		total RNA plus/minus TGFbeta	0.686	-0.39	566	134
SEPT7P2	poly/total plus TGFbeta	0.65	0.13		poly/total minus TGFbeta	0.0138	-1.43		1.56	Yes		total RNA plus/minus TGFbeta	0.71	-0.55	162	39
ZNF271	poly/total plus TGFbeta	0.667	-0.08		poly/total minus TGFbeta	0.0138	-1.13		1.05	Yes		total RNA plus/minus TGFbeta	0.937	-0.08	554	132
NUP93	poly/total plus TGFbeta	0.691	0.04		poly/total minus TGFbeta	0.0138	0.9		-0.87	Yes		total RNA plus/minus TGFbeta	0.415	0.74	2336	536
SPOP	poly/total plus TGFbeta	0.697	0.04		poly/total minus TGFbeta	0.0138	-0.96		1	Yes		total RNA plus/minus TGFbeta	0.538	-0.53	1791	426
MCM3	poly/total plus TGFbeta	0.699	0.03		poly/total minus TGFbeta	0.0138	0.81		-0.78	Yes		total RNA plus/minus TGFbeta	0.538	0.51	10658	2461
PLEKHF2	poly/total plus TGFbeta	0.711	-0.02		poly/total minus TGFbeta	0.0138	-0.9		0.88	Yes		total RNA plus/minus TGFbeta	0.743	-0.28	2166	511
TAGLN2	poly/total plus TGFbeta	0.145	0.52		poly/total minus TGFbeta	0.0139	0.91		-0.38	Yes		total RNA plus/minus TGFbeta	0.831	0.23	36695	8692
TMCC1	poly/total plus TGFbeta	0.153	-0.38		poly/total minus TGFbeta	0.0139	-0.67		0.3	Yes		total RNA plus/minus TGFbeta	0.704	-0.27	996	235
ZNF197	poly/total plus TGFbeta	0.248	-0.44		poly/total minus TGFbeta	0.0139	-1.04		0.6	Yes		total RNA plus/minus TGFbeta	0.897	-0.18	317	75
ZNF433	poly/total plus TGFbeta	0.33	-0.3		poly/total minus TGFbeta	0.0139	-0.86		0.56	Yes		total RNA plus/minus TGFbeta	0.663	-0.39	439	103
BMI1	poly/total plus TGFbeta	0.515	0.27		poly/total minus TGFbeta	0.0139	-1.65		1.92	Yes		total RNA plus/minus TGFbeta	0.602	-0.68	786	186
RETSAT	poly/total plus TGFbeta	0.691	-0.03		poly/total minus TGFbeta	0.0139	0.55		-0.58	Yes		total RNA plus/minus TGFbeta	0.805	-0.18	4574	1077
RNF121	poly/total plus TGFbeta	0.025	0.76		poly/total minus TGFbeta	0.014	0.6		0.16	Yes		total RNA plus/minus TGFbeta	0.828	-0.18	4317	1009
UGGT1	poly/total plus TGFbeta	0.0307	-0.97		poly/total minus TGFbeta	0.014	-0.76		-0.2	Yes		total RNA plus/minus TGFbeta	0.701	-0.28	2545	592
FCHO2	poly/total plus TGFbeta	0.0501	-0.8		poly/total minus TGFbeta	0.014	-0.89		0.09	Yes		total RNA plus/minus TGFbeta	0.934	-0.08	207	49
ZNF407	poly/total plus TGFbeta	0.477	0.13		poly/total minus TGFbeta	0.014	-0.58		0.72	Yes		total RNA plus/minus TGFbeta	0.538	-0.36	320	75
NUSAP1	poly/total plus TGFbeta	0.543	-0.15		poly/total minus TGFbeta	0.014	-1.03		0.88	Yes		total RNA plus/minus TGFbeta	0.95	0	1840	436
TUBA1B	poly/total plus TGFbeta	0.655	0.07		poly/total minus TGFbeta	0.014	0.85		-0.78	Yes		total RNA plus/minus TGFbeta	0.539	0.52	101072	23677
CORO1C	poly/total plus TGFbeta	0.681	-0.05		poly/total minus TGFbeta	0.014	0.79		-0.84	Yes		total RNA plus/minus TGFbeta	0.563	0.48	2692	621
STX4	poly/total plus TGFbeta	0.0633	0.63		poly/total minus TGFbeta	0.0141	0.74		-0.11	Yes		total RNA plus/minus TGFbeta	0.942	-0.04	2898	674
DCAF11	poly/total plus TGFbeta	0.171	0.38		poly/total minus TGFbeta	0.0141	0.71		-0.33	Yes		total RNA plus/minus TGFbeta	0.853	0.16	10495	2467
AMMECR1	poly/total plus TGFbeta	0.457	-0.25		poly/total minus TGFbeta	0.0141	-1.04		0.79	Yes		total RNA plus/minus TGFbeta	0.715	-0.4	433	103
PINK1	poly/total plus TGFbeta	0.488	-0.19		poly/total minus TGFbeta	0.0141	0.82		-1.01	Yes		total RNA plus/minus TGFbeta	0.752	0.31	2260	528
C2orf29	poly/total plus TGFbeta	0.518	0.14		poly/total minus TGFbeta	0.0141	0.69		-0.55	Yes		total RNA plus/minus TGFbeta	0.903	0.12	3214	748
CNOT7	poly/total plus TGFbeta	0.554	0.16		poly/total minus TGFbeta	0.0141	-1.15		1.32	Yes		total RNA plus/minus TGFbeta	0.83	-0.24	1500	352
ABCA11P	poly/total plus TGFbeta	0.675	0.09		poly/total minus TGFbeta	0.0141	-1.28		1.37	Yes		total RNA plus/minus TGFbeta	0.683	-0.55	120	28
HNRNPA1L2	poly/total plus TGFbeta	0.0195	0.62		poly/total minus TGFbeta	0.0142	0.48		0.14	Yes		total RNA plus/minus TGFbeta	0.941	0.03	7019	1636
DIABLO	poly/total plus TGFbeta	0.0639	0.53		poly/total minus TGFbeta	0.0142	0.6		-0.07	Yes		total RNA plus/minus TGFbeta	0.865	-0.15	4048	964
DGCR2	poly/total plus TGFbeta	0.506	0.16		poly/total minus TGFbeta	0.0142	0.77		-0.61	Yes		total RNA plus/minus TGFbeta	0.914	-0.1	11912	2821
WDR1	poly/total plus TGFbeta	0.654	-0.07		poly/total minus TGFbeta	0.0142	0.81		-0.88	Yes		total RNA plus/minus TGFbeta	0.603	0.43	13772	3227
SEC11A	poly/total plus TGFbeta	0.0237	0.66		poly/total minus TGFbeta	0.0143	0.51		0.16	Yes		total RNA plus/minus TGFbeta	0.742	-0.21	5854	1382
RNF114	poly/total plus TGFbeta	0.0408	0.46		poly/total minus TGFbeta	0.0143	0.47		-0.01	Yes		total RNA plus/minus TGFbeta	0.939	0.03	6994	1650
TRIM16	poly/total plus TGFbeta	0.057	0.48		poly/total minus TGFbeta	0.0143	0.6		-0.12	Yes		total RNA plus/minus TGFbeta	0.674	0.28	4739	1111
DHRS4	poly/total plus TGFbeta	0.0971	0.65		poly/total minus TGFbeta	0.0143	0.93		-0.28	Yes		total RNA plus/minus TGFbeta	0.927	0.11	1891	442
GPATCH3	poly/total plus TGFbeta	0.112	0.68		poly/total minus TGFbeta	0.0143	1.03		-0.35	Yes		total RNA plus/minus TGFbeta	0.923	0.13	1557	366
SDF4	poly/total plus TGFbeta	0.13	0.44		poly/total minus TGFbeta	0.0143	0.72		-0.28	Yes		total RNA plus/minus TGFbeta	0.848	-0.17	15171	3584
EPN3	poly/total plus TGFbeta	0.275	0.28		poly/total minus TGFbeta	0.0143	0.7		-0.42	Yes		total RNA plus/minus TGFbeta	0.5	0.47	10255	2402
IFI30	poly/total plus TGFbeta	0.313	0.35		poly/total minus TGFbeta	0.0143	0.95		-0.61	Yes		total RNA plus/minus TGFbeta	0.933	-0.08	17829	4214
RNF135	poly/total plus TGFbeta	0.325	0.34		poly/total minus TGFbeta	0.0143	1		-0.66	Yes		total RNA plus/minus TGFbeta	0.76	0.38	1702	399
CALM1	poly/total plus TGFbeta	0.327	0.15		poly/total minus TGFbeta	0.0143	-0.46		0.62	Yes		total RNA plus/minus TGFbeta	0.812	0.13	20840	4864
SF3B2	poly/total plus TGFbeta	0.397	0.25		poly/total minus TGFbeta	0.0143	0.87		-0.61	Yes		total RNA plus/minus TGFbeta	0.704	0.35	21340	4970
PGPEP1	poly/total plus TGFbeta	0.399	0.12		poly/total minus TGFbeta	0.0143	0.42		-0.29	Yes		total RNA plus/minus TGFbeta	0.94	-0.03	1278	301
MORC2	poly/total plus TGFbeta	0.617	0.09		poly/total minus TGFbeta	0.0143	0.76		-0.67	Yes		total RNA plus/minus TGFbeta	0.663	0.37	2914	669
TUBA1C	poly/total plus TGFbeta	0.654	0.08		poly/total minus TGFbeta	0.0143	0.96		-0.87	Yes		total RNA plus/minus TGFbeta	0.616	0.49	32988	7748
USP49	poly/total plus TGFbeta	0.714	-0.02		poly/total minus TGFbeta	0.0143	-1.04		1.01	Yes		total RNA plus/minus TGFbeta	0.535	-0.66	185	45
SRRM2	poly/total plus TGFbeta	0.0148	-1.51		poly/total minus TGFbeta	0.0144	-0.99		-0.52	Yes		total RNA plus/minus TGFbeta	0.908	0.14	25644	5965
EMC10	poly/total plus TGFbeta	0.102	0.54		poly/total minus TGFbeta	0.0144	0.72		-0.18	Yes		total RNA plus/minus TGFbeta	0.871	-0.18	2806	658
RSF1	poly/total plus TGFbeta	0.0378	-1.81		poly/total minus TGFbeta	0.0145	-1.78		-0.02	Yes		total RNA plus/minus TGFbeta	0.948	0.02	676	161
LOC284454	poly/total plus TGFbeta	0.09	-1.03		poly/total minus TGFbeta	0.0145	-1.41		0.39	Yes		total RNA plus/minus TGFbeta	0.914	0.2	309	72
VPS33B	poly/total plus TGFbeta	0.127	0.4		poly/total minus TGFbeta	0.0145	0.64		-0.24	Yes		total RNA plus/minus TGFbeta	0.862	0.14	1240	291
RPPH1	poly/total plus TGFbeta	0.192	-1.47		poly/total minus TGFbeta	0.0145	-2.9		1.43	Yes		total RNA plus/minus TGFbeta	0.696	-1.2	309	75
LSS	poly/total plus TGFbeta	0.349	-0.24		poly/total minus TGFbeta	0.0145	0.73		-0.96	Yes		total RNA plus/minus TGFbeta	0.495	0.52	3017	711
C4orf3	poly/total plus TGFbeta	0.657	0.08		poly/total minus TGFbeta	0.0145	-0.94		1.02	Yes		total RNA plus/minus TGFbeta	0.655	-0.4	1878	449
ILK	poly/total plus TGFbeta	0.115	0.66		poly/total minus TGFbeta	0.0146	1.01		-0.35	Yes		total RNA plus/minus TGFbeta	0.873	0.22	5327	1259
TDRKH	poly/total plus TGFbeta	0.118	0.43		poly/total minus TGFbeta	0.0146	0.66		-0.23	Yes		total RNA plus/minus TGFbeta	0.944	-0.03	1375	318
CCND3	poly/total plus TGFbeta	0.175	0.38		poly/total minus TGFbeta	0.0146	0.72		-0.34	Yes		total RNA plus/minus TGFbeta	0.829	0.19	7920	1862
ZNF131	poly/total plus TGFbeta	0.227	-0.63		poly/total minus TGFbeta	0.0146	-1.7		1.07	Yes		total RNA plus/minus TGFbeta	0.922	-0.14	768	181
GPT2	poly/total plus TGFbeta	0.314	0.28		poly/total minus TGFbeta	0.0146	0.67		-0.39	Yes		total RNA plus/minus TGFbeta	0.764	-0.26	2982	714
DDX24	poly/total plus TGFbeta	0.375	-0.12		poly/total minus TGFbeta	0.0146	0.39		-0.51	Yes		total RNA plus/minus TGFbeta	0.385	0.38	10401	2430
KIAA1217	poly/total plus TGFbeta	0.0301	-1.08		poly/total minus TGFbeta	0.0147	-0.87		-0.21	Yes		total RNA plus/minus TGFbeta	0.889	-0.14	1993	470
CCDC14	poly/total plus TGFbeta	0.0441	-0.99		poly/total minus TGFbeta	0.0147	-1.03		0.04	Yes		total RNA plus/minus TGFbeta	0.714	0.4	361	85
AURKB	poly/total plus TGFbeta	0.057	0.46		poly/total minus TGFbeta	0.0147	0.59		-0.13	Yes		total RNA plus/minus TGFbeta	0.586	0.34	4963	1159
DERL2	poly/total plus TGFbeta	0.0635	0.76		poly/total minus TGFbeta	0.0147	0.79		-0.03	Yes		total RNA plus/minus TGFbeta	0.704	-0.39	2202	531
APC	poly/total plus TGFbeta	0.0744	-1.44		poly/total minus TGFbeta	0.0147	-1.93		0.48	Yes		total RNA plus/minus TGFbeta	0.898	-0.22	584	140
SH3BP5L	poly/total plus TGFbeta	0.104	0.36		poly/total minus TGFbeta	0.0147	0.53		-0.17	Yes		total RNA plus/minus TGFbeta	0.915	0.07	5484	1293
OXSM	poly/total plus TGFbeta	0.158	0.39		poly/total minus TGFbeta	0.0147	0.69		-0.3	Yes		total RNA plus/minus TGFbeta	0.83	0.18	1217	283
ZNF525	poly/total plus TGFbeta	0.168	-0.75		poly/total minus TGFbeta	0.0147	-1.38		0.63	Yes		total RNA plus/minus TGFbeta	0.894	0.24	328	78
MCAT	poly/total plus TGFbeta	0.224	0.39		poly/total minus TGFbeta	0.0147	0.84		-0.44	Yes		total RNA plus/minus TGFbeta	0.9	0.15	2232	526
OAS1	poly/total plus TGFbeta	0.286	0.35		poly/total minus TGFbeta	0.0147	0.89		-0.53	Yes		total RNA plus/minus TGFbeta	0.894	0.17	1973	465
UTP3	poly/total plus TGFbeta	0.29	-0.3		poly/total minus TGFbeta	0.0147	-0.85		0.55	Yes		total RNA plus/minus TGFbeta	0.935	-0.06	2394	561
CTNNBL1	poly/total plus TGFbeta	0.315	0.34		poly/total minus TGFbeta	0.0147	0.98		-0.64	Yes		total RNA plus/minus TGFbeta	0.748	0.38	1763	409
DCAF8	poly/total plus TGFbeta	0.325	0.16		poly/total minus TGFbeta	0.0147	0.45		-0.29	Yes		total RNA plus/minus TGFbeta	0.878	0.1	7471	1754
ACTR1A	poly/total plus TGFbeta	0.358	0.27		poly/total minus TGFbeta	0.0147	0.84		-0.57	Yes		total RNA plus/minus TGFbeta	0.716	0.33	9629	2264
ADD1	poly/total plus TGFbeta	0.454	0.2		poly/total minus TGFbeta	0.0147	0.79		-0.59	Yes		total RNA plus/minus TGFbeta	0.863	0.18	9991	2364
CCT2	poly/total plus TGFbeta	0.576	0.07		poly/total minus TGFbeta	0.0147	0.46		-0.39	Yes		total RNA plus/minus TGFbeta	0.586	0.27	7403	1714
FUK	poly/total plus TGFbeta	0.641	0.08		poly/total minus TGFbeta	0.0147	0.75		-0.67	Yes		total RNA plus/minus TGFbeta	0.591	0.41	1109	258
CIZ1	poly/total plus TGFbeta	0.688	-0.05		poly/total minus TGFbeta	0.0147	0.85		-0.89	Yes		total RNA plus/minus TGFbeta	0.595	0.46	9221	2172
RNPEP	poly/total plus TGFbeta	0.709	-0.03		poly/total minus TGFbeta	0.0147	0.94		-0.97	Yes		total RNA plus/minus TGFbeta	0.53	0.62	5110	1199
PIK3R4	poly/total plus TGFbeta	0.0259	-0.84		poly/total minus TGFbeta	0.0148	-0.7		-0.14	Yes		total RNA plus/minus TGFbeta	0.935	-0.06	1161	273
POLR3D	poly/total plus TGFbeta	0.0448	0.52		poly/total minus TGFbeta	0.0148	0.54		-0.02	Yes		total RNA plus/minus TGFbeta	0.906	-0.08	2185	516
FTSJ2	poly/total plus TGFbeta	0.0498	0.56		poly/total minus TGFbeta	0.0148	0.65		-0.09	Yes		total RNA plus/minus TGFbeta	0.805	0.21	3856	914
C19orf52	poly/total plus TGFbeta	0.105	0.44		poly/total minus TGFbeta	0.0148	0.62		-0.18	Yes		total RNA plus/minus TGFbeta	0.947	-0.02	3909	920
SPTSSB	poly/total plus TGFbeta	0.571	-0.18		poly/total minus TGFbeta	0.0148	-1.15		0.97	Yes		total RNA plus/minus TGFbeta	0.832	-0.29	10472	2470
BLOC1S2	poly/total plus TGFbeta	0.704	0.04		poly/total minus TGFbeta	0.0148	-1.42		1.45	Yes		total RNA plus/minus TGFbeta	0.918	-0.13	1089	258
LTN1	poly/total plus TGFbeta	0.0381	-1.18		poly/total minus TGFbeta	0.0149	-1.16		-0.02	Yes		total RNA plus/minus TGFbeta	0.95	0	237	55
AGPAT2	poly/total plus TGFbeta	0.0388	0.58		poly/total minus TGFbeta	0.0149	0.51		0.07	Yes		total RNA plus/minus TGFbeta	0.563	-0.35	5194	1230
COPS6	poly/total plus TGFbeta	0.0562	0.62		poly/total minus TGFbeta	0.0149	0.7		-0.08	Yes		total RNA plus/minus TGFbeta	0.806	0.21	15146	3547
THOC2	poly/total plus TGFbeta	0.0682	-1.45		poly/total minus TGFbeta	0.0149	-1.97		0.52	Yes		total RNA plus/minus TGFbeta	0.94	-0.08	586	140
C16orf95	poly/total plus TGFbeta	0.0907	0.55		poly/total minus TGFbeta	0.0149	-0.76		1.31	Yes		total RNA plus/minus TGFbeta	0.449	-0.58	149	35
PTGES2	poly/total plus TGFbeta	0.124	0.48		poly/total minus TGFbeta	0.0149	0.76		-0.28	Yes		total RNA plus/minus TGFbeta	0.914	0.11	12321	2904
PDXK	poly/total plus TGFbeta	0.181	0.42		poly/total minus TGFbeta	0.0149	0.8		-0.38	Yes		total RNA plus/minus TGFbeta	0.927	0.08	6714	1593
C6orf130	poly/total plus TGFbeta	0.241	0.3		poly/total minus TGFbeta	0.0149	-0.68		0.99	Yes		total RNA plus/minus TGFbeta	0.614	-0.36	1077	256
ITPKC	poly/total plus TGFbeta	0.262	0.35		poly/total minus TGFbeta	0.0149	0.82		-0.48	Yes		total RNA plus/minus TGFbeta	0.786	0.26	4326	1024
FIBP	poly/total plus TGFbeta	0.398	0.34		poly/total minus TGFbeta	0.0149	1.13		-0.8	Yes		total RNA plus/minus TGFbeta	0.631	0.57	5417	1277
PDK2	poly/total plus TGFbeta	0.535	-0.14		poly/total minus TGFbeta	0.0149	0.73		-0.87	Yes		total RNA plus/minus TGFbeta	0.725	0.3	2747	651
ANKRD17	poly/total plus TGFbeta	0.0352	-1.09		poly/total minus TGFbeta	0.015	-1.04		-0.06	Yes		total RNA plus/minus TGFbeta	0.939	0.06	1615	370
TGS1	poly/total plus TGFbeta	0.122	-0.63		poly/total minus TGFbeta	0.015	-0.98		0.35	Yes		total RNA plus/minus TGFbeta	0.892	-0.18	629	148
TACO1	poly/total plus TGFbeta	0.132	0.57		poly/total minus TGFbeta	0.015	0.92		-0.35	Yes		total RNA plus/minus TGFbeta	0.774	0.3	7222	1707
FLJ31306	poly/total plus TGFbeta	0.42	-0.28		poly/total minus TGFbeta	0.015	-1.02		0.73	Yes		total RNA plus/minus TGFbeta	0.704	-0.41	393	95
RIMS4	poly/total plus TGFbeta	0.193	0.33		poly/total minus TGFbeta	0.0151	0.67		-0.34	Yes		total RNA plus/minus TGFbeta	0.759	0.25	3517	833
ACTL6A	poly/total plus TGFbeta	0.258	0.37		poly/total minus TGFbeta	0.0151	0.92		-0.55	Yes		total RNA plus/minus TGFbeta	0.72	0.38	2017	463
CSTF2	poly/total plus TGFbeta	0.263	0.37		poly/total minus TGFbeta	0.0151	0.98		-0.61	Yes		total RNA plus/minus TGFbeta	0.612	0.54	1841	428
THNSL2	poly/total plus TGFbeta	0.452	0.22		poly/total minus TGFbeta	0.0151	0.89		-0.67	Yes		total RNA plus/minus TGFbeta	0.695	0.4	2050	482
VWA1	poly/total plus TGFbeta	0.517	-0.13		poly/total minus TGFbeta	0.0151	0.61		-0.74	Yes		total RNA plus/minus TGFbeta	0.921	0.08	3701	874
RAB22A	poly/total plus TGFbeta	0.635	0.09		poly/total minus TGFbeta	0.0151	-0.98		1.07	Yes		total RNA plus/minus TGFbeta	0.939	-0.05	1982	467
ARL2	poly/total plus TGFbeta	0.0869	0.4		poly/total minus TGFbeta	0.0152	0.56		-0.15	Yes		total RNA plus/minus TGFbeta	0.801	0.18	5071	1193
XAF1	poly/total plus TGFbeta	0.0905	-1.07		poly/total minus TGFbeta	0.0152	-1.76		0.69	Yes		total RNA plus/minus TGFbeta	0.944	0.05	711	172
PRR11	poly/total plus TGFbeta	0.167	-0.32		poly/total minus TGFbeta	0.0152	-0.55		0.23	Yes		total RNA plus/minus TGFbeta	0.66	-0.25	4793	1120
MARVELD3	poly/total plus TGFbeta	0.21	0.33		poly/total minus TGFbeta	0.0152	0.66		-0.33	Yes		total RNA plus/minus TGFbeta	0.937	0.05	3344	781
WWP1	poly/total plus TGFbeta	0.242	-0.45		poly/total minus TGFbeta	0.0152	-1.09		0.64	Yes		total RNA plus/minus TGFbeta	0.894	-0.16	1466	341
TSR3	poly/total plus TGFbeta	0.245	0.45		poly/total minus TGFbeta	0.0152	1		-0.56	Yes		total RNA plus/minus TGFbeta	0.669	0.46	3931	921
STK32C	poly/total plus TGFbeta	0.264	0.3		poly/total minus TGFbeta	0.0152	0.72		-0.42	Yes		total RNA plus/minus TGFbeta	0.884	0.14	549	129
ARMC5	poly/total plus TGFbeta	0.441	0.24		poly/total minus TGFbeta	0.0152	0.94		-0.7	Yes		total RNA plus/minus TGFbeta	0.798	0.31	1778	417
ZNF561	poly/total plus TGFbeta	0.452	-0.21		poly/total minus TGFbeta	0.0152	-0.82		0.61	Yes		total RNA plus/minus TGFbeta	0.948	-0.02	760	178
CECR5	poly/total plus TGFbeta	0.502	0.17		poly/total minus TGFbeta	0.0152	0.79		-0.62	Yes		total RNA plus/minus TGFbeta	0.927	0.08	10041	2366
FAM190A	poly/total plus TGFbeta	0.35	-0.42		poly/total minus TGFbeta	0.0153	-1.23		0.81	Yes		total RNA plus/minus TGFbeta	0.929	-0.12	137	32
GGCT	poly/total plus TGFbeta	0.376	0.23		poly/total minus TGFbeta	0.0153	-0.86		1.09	Yes		total RNA plus/minus TGFbeta	0.918	-0.09	2466	580
PDCD10	poly/total plus TGFbeta	0.698	0.04		poly/total minus TGFbeta	0.0153	-1.06		1.1	Yes		total RNA plus/minus TGFbeta	0.915	-0.12	1662	391
DYNC1H1	poly/total plus TGFbeta	0.0125	-1.47		poly/total minus TGFbeta	0.0154	-0.82		-0.65	Yes		total RNA plus/minus TGFbeta	0.949	-0.01	6266	1459
BAG5	poly/total plus TGFbeta	0.168	-0.38		poly/total minus TGFbeta	0.0154	-0.7		0.32	Yes		total RNA plus/minus TGFbeta	0.856	-0.15	3135	735
GAS2L1	poly/total plus TGFbeta	0.333	0.2		poly/total minus TGFbeta	0.0154	0.61		-0.41	Yes		total RNA plus/minus TGFbeta	0.482	0.45	4430	1039
TUBA1A	poly/total plus TGFbeta	0.407	0.26		poly/total minus TGFbeta	0.0154	0.88		-0.63	Yes		total RNA plus/minus TGFbeta	0.637	0.44	15938	3747
TOX4	poly/total plus TGFbeta	0.645	0.06		poly/total minus TGFbeta	0.0154	0.57		-0.51	Yes		total RNA plus/minus TGFbeta	0.83	0.16	4484	1056
GRPEL1	poly/total plus TGFbeta	0.0166	0.78		poly/total minus TGFbeta	0.0155	0.54		0.24	Yes		total RNA plus/minus TGFbeta	0.933	-0.05	5223	1228
UBR5	poly/total plus TGFbeta	0.0263	-1.7		poly/total minus TGFbeta	0.0155	-1.37		-0.33	Yes		total RNA plus/minus TGFbeta	0.95	0.01	3011	698
FAM21A	poly/total plus TGFbeta	0.0569	-1.61		poly/total minus TGFbeta	0.0155	-1.8		0.18	Yes		total RNA plus/minus TGFbeta	0.913	-0.18	618	145
CCDC137	poly/total plus TGFbeta	0.106	0.67		poly/total minus TGFbeta	0.0155	0.97		-0.3	Yes		total RNA plus/minus TGFbeta	0.75	0.35	4751	1110
EIF3K	poly/total plus TGFbeta	0.125	0.59		poly/total minus TGFbeta	0.0155	0.92		-0.33	Yes		total RNA plus/minus TGFbeta	0.876	0.2	11016	2597
ZNF195	poly/total plus TGFbeta	0.302	-0.49		poly/total minus TGFbeta	0.0155	-1.28		0.79	Yes		total RNA plus/minus TGFbeta	0.851	-0.31	292	69
UBE2V2	poly/total plus TGFbeta	0.302	-0.4		poly/total minus TGFbeta	0.0155	-1.44		1.04	Yes		total RNA plus/minus TGFbeta	0.835	0.26	1128	263
ZYX	poly/total plus TGFbeta	0.349	0.22		poly/total minus TGFbeta	0.0155	0.63		-0.41	Yes		total RNA plus/minus TGFbeta	0.927	0.07	3629	857
POLA2	poly/total plus TGFbeta	0.355	0.28		poly/total minus TGFbeta	0.0155	0.93		-0.65	Yes		total RNA plus/minus TGFbeta	0.558	0.59	2035	469
CKAP4	poly/total plus TGFbeta	0.377	0.18		poly/total minus TGFbeta	0.0155	0.48		-0.31	Yes		total RNA plus/minus TGFbeta	0.601	-0.3	5425	1282
ATXN10	poly/total plus TGFbeta	0.498	0.16		poly/total minus TGFbeta	0.0155	0.75		-0.59	Yes		total RNA plus/minus TGFbeta	0.66	0.38	2826	650
ISY1	poly/total plus TGFbeta	0.0162	0.98		poly/total minus TGFbeta	0.0156	0.65		0.33	Yes		total RNA plus/minus TGFbeta	0.852	-0.18	3603	861
CCAR1	poly/total plus TGFbeta	0.0458	-1.33		poly/total minus TGFbeta	0.0156	-1.71		0.38	Yes		total RNA plus/minus TGFbeta	0.806	0.33	806	188
E2F1	poly/total plus TGFbeta	0.0459	0.49		poly/total minus TGFbeta	0.0156	0.59		-0.1	Yes		total RNA plus/minus TGFbeta	0.438	0.48	5031	1177
DNTTIP2	poly/total plus TGFbeta	0.0775	-1.17		poly/total minus TGFbeta	0.0156	-2.09		0.92	Yes		total RNA plus/minus TGFbeta	0.844	0.3	649	154
RAC3	poly/total plus TGFbeta	0.0968	0.55		poly/total minus TGFbeta	0.0156	0.82		-0.27	Yes		total RNA plus/minus TGFbeta	0.762	0.31	2460	580
MDH2	poly/total plus TGFbeta	0.136	0.48		poly/total minus TGFbeta	0.0156	0.78		-0.3	Yes		total RNA plus/minus TGFbeta	0.898	0.13	41670	9837
MAEA	poly/total plus TGFbeta	0.676	0.05		poly/total minus TGFbeta	0.0156	0.66		-0.62	Yes		total RNA plus/minus TGFbeta	0.783	0.23	3348	783
PLA2G12A	poly/total plus TGFbeta	0.73	0		poly/total minus TGFbeta	0.0156	-1.36		1.36	Yes		total RNA plus/minus TGFbeta	0.728	-0.43	996	235
PPP1R7	poly/total plus TGFbeta	0.025	0.44		poly/total minus TGFbeta	0.0157	0.35		0.09	Yes		total RNA plus/minus TGFbeta	0.808	0.1	2230	522
LATS1	poly/total plus TGFbeta	0.199	-0.84		poly/total minus TGFbeta	0.0157	-1.95		1.11	Yes		total RNA plus/minus TGFbeta	0.845	-0.33	562	134
SDHA	poly/total plus TGFbeta	0.226	-0.37		poly/total minus TGFbeta	0.0157	0.78		-1.15	Yes		total RNA plus/minus TGFbeta	0.797	0.25	12341	2880
C9orf85	poly/total plus TGFbeta	0.498	-0.3		poly/total minus TGFbeta	0.0157	-1.37		1.07	Yes		total RNA plus/minus TGFbeta	0.934	-0.12	190	45
AKAP11	poly/total plus TGFbeta	0.0408	-1.35		poly/total minus TGFbeta	0.0158	-1.21		-0.14	Yes		total RNA plus/minus TGFbeta	0.894	-0.18	1073	252
CAMK2G	poly/total plus TGFbeta	0.234	0.15		poly/total minus TGFbeta	0.0158	0.32		-0.17	Yes		total RNA plus/minus TGFbeta	0.934	0.03	3358	783
SRSF10	poly/total plus TGFbeta	0.41	-0.24		poly/total minus TGFbeta	0.0158	-0.95		0.71	Yes		total RNA plus/minus TGFbeta	0.946	0.02	1970	464
ATP2C2	poly/total plus TGFbeta	0.576	-0.15		poly/total minus TGFbeta	0.0158	0.73		-0.88	Yes		total RNA plus/minus TGFbeta	0.801	-0.27	2231	530
GOLGB1	poly/total plus TGFbeta	0.0335	-1.1		poly/total minus TGFbeta	0.0159	-0.86		-0.25	Yes		total RNA plus/minus TGFbeta	0.754	-0.28	1859	443
C6orf47	poly/total plus TGFbeta	0.0524	0.62		poly/total minus TGFbeta	0.0159	0.63		-0.01	Yes		total RNA plus/minus TGFbeta	0.835	-0.19	3477	826
STK25	poly/total plus TGFbeta	0.0749	0.5		poly/total minus TGFbeta	0.0159	0.64		-0.14	Yes		total RNA plus/minus TGFbeta	0.848	0.17	3789	890
IFT43	poly/total plus TGFbeta	0.0898	0.54		poly/total minus TGFbeta	0.0159	0.72		-0.18	Yes		total RNA plus/minus TGFbeta	0.927	0.07	1172	273
SMG9	poly/total plus TGFbeta	0.178	0.38		poly/total minus TGFbeta	0.0159	0.74		-0.36	Yes		total RNA plus/minus TGFbeta	0.752	0.29	2849	669
RANBP6	poly/total plus TGFbeta	0.209	-0.79		poly/total minus TGFbeta	0.0159	-1.74		0.95	Yes		total RNA plus/minus TGFbeta	0.783	-0.42	620	148
EXD2	poly/total plus TGFbeta	0.519	0.11		poly/total minus TGFbeta	0.0159	0.47		-0.37	Yes		total RNA plus/minus TGFbeta	0.769	-0.18	5817	1355
PCYT2	poly/total plus TGFbeta	0.561	0.14		poly/total minus TGFbeta	0.0159	0.86		-0.72	Yes		total RNA plus/minus TGFbeta	0.683	0.41	2130	498
RPL11	poly/total plus TGFbeta	0.0355	0.62		poly/total minus TGFbeta	0.016	0.58		0.04	Yes		total RNA plus/minus TGFbeta	0.948	0.01	27506	6495
CXXC1	poly/total plus TGFbeta	0.149	0.41		poly/total minus TGFbeta	0.016	0.72		-0.31	Yes		total RNA plus/minus TGFbeta	0.763	0.27	3016	708
PSMD10	poly/total plus TGFbeta	0.324	0.37		poly/total minus TGFbeta	0.016	0.96		-0.58	Yes		total RNA plus/minus TGFbeta	0.944	0.04	1576	365
DHX37	poly/total plus TGFbeta	0.483	-0.16		poly/total minus TGFbeta	0.016	0.74		-0.89	Yes		total RNA plus/minus TGFbeta	0.399	0.66	3003	695
MICA	poly/total plus TGFbeta	0.105	0.43		poly/total minus TGFbeta	0.0161	0.56		-0.13	Yes		total RNA plus/minus TGFbeta	0.774	-0.21	4206	1005
NDUFS4	poly/total plus TGFbeta	0.124	0.39		poly/total minus TGFbeta	0.0161	0.6		-0.21	Yes		total RNA plus/minus TGFbeta	0.881	0.12	1274	295
ADRM1	poly/total plus TGFbeta	0.237	0.37		poly/total minus TGFbeta	0.0161	0.8		-0.43	Yes		total RNA plus/minus TGFbeta	0.851	0.19	12113	2852
TTC1	poly/total plus TGFbeta	0.326	0.24		poly/total minus TGFbeta	0.0161	-0.74		0.99	Yes		total RNA plus/minus TGFbeta	0.819	-0.19	2995	706
PARD6B	poly/total plus TGFbeta	0.38	-0.18		poly/total minus TGFbeta	0.0161	-0.54		0.36	Yes		total RNA plus/minus TGFbeta	0.51	-0.36	4678	1097
ZNF714	poly/total plus TGFbeta	0.537	-0.23		poly/total minus TGFbeta	0.0161	-1.19		0.96	Yes		total RNA plus/minus TGFbeta	0.926	-0.13	330	78
RAB3GAP2	poly/total plus TGFbeta	0.0136	-1.47		poly/total minus TGFbeta	0.0162	-0.9		-0.57	Yes		total RNA plus/minus TGFbeta	0.865	0.2	577	136
OPA1	poly/total plus TGFbeta	0.0366	-1.16		poly/total minus TGFbeta	0.0162	-1.02		-0.14	Yes		total RNA plus/minus TGFbeta	0.923	-0.1	1450	341
MTMR14	poly/total plus TGFbeta	0.042	0.52		poly/total minus TGFbeta	0.0162	0.54		-0.02	Yes		total RNA plus/minus TGFbeta	0.881	0.12	5180	1223
TMEM120A	poly/total plus TGFbeta	0.161	0.43		poly/total minus TGFbeta	0.0162	0.69		-0.27	Yes		total RNA plus/minus TGFbeta	0.927	-0.09	2844	671
ATP6V1H	poly/total plus TGFbeta	0.225	0.27		poly/total minus TGFbeta	0.0162	0.56		-0.29	Yes		total RNA plus/minus TGFbeta	0.782	0.18	1585	366
ATP5J2	poly/total plus TGFbeta	0.54	0.11		poly/total minus TGFbeta	0.0162	-0.62		0.74	Yes		total RNA plus/minus TGFbeta	0.944	0.02	11100	2621
TGIF2-C20ORF24	poly/total plus TGFbeta	0.156	0.52		poly/total minus TGFbeta	0.0163	0.95		-0.42	Yes		total RNA plus/minus TGFbeta	0.806	0.31	1780	418
MRPL21	poly/total plus TGFbeta	0.163	0.33		poly/total minus TGFbeta	0.0163	0.62		-0.29	Yes		total RNA plus/minus TGFbeta	0.642	0.33	4038	947
TGFB1	poly/total plus TGFbeta	0.677	0.04		poly/total minus TGFbeta	0.0163	0.6		-0.56	Yes		total RNA plus/minus TGFbeta	0.934	0.06	3704	874
RPS21	poly/total plus TGFbeta	0.704	-0.03		poly/total minus TGFbeta	0.0163	-0.85		0.82	Yes		total RNA plus/minus TGFbeta	0.814	-0.25	13005	3094
SLC39A4	poly/total plus TGFbeta	0.0362	0.61		poly/total minus TGFbeta	0.0164	0.56		0.04	Yes		total RNA plus/minus TGFbeta	0.942	-0.03	4530	1071
THSD4	poly/total plus TGFbeta	0.0378	-0.73		poly/total minus TGFbeta	0.0164	-0.55		-0.18	Yes		total RNA plus/minus TGFbeta	0.38	-0.56	3908	920
NPDC1	poly/total plus TGFbeta	0.0442	0.46		poly/total minus TGFbeta	0.0164	0.43		0.03	Yes		total RNA plus/minus TGFbeta	0.686	-0.21	7220	1707
LARP7	poly/total plus TGFbeta	0.0812	-1.37		poly/total minus TGFbeta	0.0164	-2.23		0.87	Yes		total RNA plus/minus TGFbeta	0.944	0.06	516	124
PWWP2B	poly/total plus TGFbeta	0.274	0.27		poly/total minus TGFbeta	0.0164	0.69		-0.42	Yes		total RNA plus/minus TGFbeta	0.674	0.34	3234	755
P4HTM	poly/total plus TGFbeta	0.334	0.21		poly/total minus TGFbeta	0.0164	0.52		-0.3	Yes		total RNA plus/minus TGFbeta	0.696	-0.25	4674	1110
FRMD8	poly/total plus TGFbeta	0.345	0.23		poly/total minus TGFbeta	0.0164	0.67		-0.45	Yes		total RNA plus/minus TGFbeta	0.695	0.31	3303	780
EEF1A2	poly/total plus TGFbeta	0.349	0.32		poly/total minus TGFbeta	0.0164	0.91		-0.6	Yes		total RNA plus/minus TGFbeta	0.79	0.29	35077	8294
ZBTB43	poly/total plus TGFbeta	0.437	-0.23		poly/total minus TGFbeta	0.0164	-0.83		0.6	Yes		total RNA plus/minus TGFbeta	0.704	-0.35	660	156
MBNL1	poly/total plus TGFbeta	0.462	-0.26		poly/total minus TGFbeta	0.0164	-1.27		1.01	Yes		total RNA plus/minus TGFbeta	0.944	-0.03	1184	278
EPHX1	poly/total plus TGFbeta	0.491	0.23		poly/total minus TGFbeta	0.0164	0.87		-0.64	Yes		total RNA plus/minus TGFbeta	0.897	-0.18	1699	402
CGGBP1	poly/total plus TGFbeta	0.678	-0.05		poly/total minus TGFbeta	0.0164	-0.9		0.85	Yes		total RNA plus/minus TGFbeta	0.95	0	2199	515
MKL2	poly/total plus TGFbeta	0.0252	-1.34		poly/total minus TGFbeta	0.0165	-0.96		-0.38	Yes		total RNA plus/minus TGFbeta	0.944	-0.03	1611	381
ZNF138	poly/total plus TGFbeta	0.07	-1.18		poly/total minus TGFbeta	0.0165	-1.41		0.23	Yes		total RNA plus/minus TGFbeta	0.84	0.36	133	32
NOP2	poly/total plus TGFbeta	0.0807	0.46		poly/total minus TGFbeta	0.0165	0.61		-0.15	Yes		total RNA plus/minus TGFbeta	0.825	0.18	4141	970
UBE2W	poly/total plus TGFbeta	0.334	-0.42		poly/total minus TGFbeta	0.0165	-1.17		0.75	Yes		total RNA plus/minus TGFbeta	0.945	-0.04	318	75
ASMTL	poly/total plus TGFbeta	0.363	-0.28		poly/total minus TGFbeta	0.0165	0.81		-1.09	Yes		total RNA plus/minus TGFbeta	0.643	0.43	2169	509
ACD	poly/total plus TGFbeta	0.414	0.21		poly/total minus TGFbeta	0.0165	0.72		-0.51	Yes		total RNA plus/minus TGFbeta	0.637	0.37	1088	255
BRCA1	poly/total plus TGFbeta	0.438	-0.18		poly/total minus TGFbeta	0.0165	-0.65		0.47	Yes		total RNA plus/minus TGFbeta	0.915	-0.09	668	157
KRT18	poly/total plus TGFbeta	0.648	0.09		poly/total minus TGFbeta	0.0165	0.9		-0.82	Yes		total RNA plus/minus TGFbeta	0.706	0.38	483323	113546
DOLK	poly/total plus TGFbeta	0.662	0.06		poly/total minus TGFbeta	0.0165	0.61		-0.55	Yes		total RNA plus/minus TGFbeta	0.927	-0.07	3452	814
HMG20B	poly/total plus TGFbeta	0.0572	0.5		poly/total minus TGFbeta	0.0166	0.56		-0.06	Yes		total RNA plus/minus TGFbeta	0.945	0.02	16375	3871
LOC644936	poly/total plus TGFbeta	0.129	0.66		poly/total minus TGFbeta	0.0166	0.99		-0.33	Yes		total RNA plus/minus TGFbeta	0.948	0.02	1482	352
LOC400657	poly/total plus TGFbeta	0.224	0.33		poly/total minus TGFbeta	0.0166	-0.69		1.03	Yes		total RNA plus/minus TGFbeta	0.5	-0.5	604	143
TUBB	poly/total plus TGFbeta	0.234	0.36		poly/total minus TGFbeta	0.0166	0.76		-0.41	Yes		total RNA plus/minus TGFbeta	0.589	0.44	144611	34059
FAM206A	poly/total plus TGFbeta	0.472	-0.43		poly/total minus TGFbeta	0.0166	-2.46		2.03	Yes		total RNA plus/minus TGFbeta	0.778	-0.51	438	106
CCDC149	poly/total plus TGFbeta	0.551	0.09		poly/total minus TGFbeta	0.0166	0.52		-0.42	Yes		total RNA plus/minus TGFbeta	0.827	-0.14	1888	440
LAS1L	poly/total plus TGFbeta	0.66	0.07		poly/total minus TGFbeta	0.0166	0.86		-0.79	Yes		total RNA plus/minus TGFbeta	0.616	0.48	2093	488
KRTCAP3	poly/total plus TGFbeta	0.063	0.51		poly/total minus TGFbeta	0.0167	0.59		-0.07	Yes		total RNA plus/minus TGFbeta	0.373	-0.62	1609	378
UBXN1	poly/total plus TGFbeta	0.0716	0.7		poly/total minus TGFbeta	0.0167	0.85		-0.14	Yes		total RNA plus/minus TGFbeta	0.92	0.11	8498	1998
RABEP1	poly/total plus TGFbeta	0.13	-0.52		poly/total minus TGFbeta	0.0167	-0.82		0.3	Yes		total RNA plus/minus TGFbeta	0.877	-0.15	2217	523
C1orf115	poly/total plus TGFbeta	0.145	0.49		poly/total minus TGFbeta	0.0167	0.81		-0.32	Yes		total RNA plus/minus TGFbeta	0.922	0.1	784	185
IGFBP4	poly/total plus TGFbeta	0.255	0.31		poly/total minus TGFbeta	0.0167	0.69		-0.39	Yes		total RNA plus/minus TGFbeta	0.95	0.01	27752	6560
ZDHHC5	poly/total plus TGFbeta	0.264	0.19		poly/total minus TGFbeta	0.0167	0.41		-0.22	Yes		total RNA plus/minus TGFbeta	0.808	-0.14	7578	1801
TTLL12	poly/total plus TGFbeta	0.413	0.21		poly/total minus TGFbeta	0.0167	0.72		-0.51	Yes		total RNA plus/minus TGFbeta	0.609	0.39	6889	1619
LSM3	poly/total plus TGFbeta	0.691	0.03		poly/total minus TGFbeta	0.0167	-0.76		0.79	Yes		total RNA plus/minus TGFbeta	0.748	0.24	3179	758
HCG11	poly/total plus TGFbeta	0.714	0.02		poly/total minus TGFbeta	0.0167	-0.83		0.85	Yes		total RNA plus/minus TGFbeta	0.825	-0.23	432	102
SENP3	poly/total plus TGFbeta	0.0337	0.46		poly/total minus TGFbeta	0.0168	0.43		0.02	Yes		total RNA plus/minus TGFbeta	0.783	0.15	7968	1877
EIF4G3	poly/total plus TGFbeta	0.0431	-1.58		poly/total minus TGFbeta	0.0168	-1.49		-0.1	Yes		total RNA plus/minus TGFbeta	0.937	-0.08	780	183
ATP5SL	poly/total plus TGFbeta	0.0514	0.57		poly/total minus TGFbeta	0.0168	0.62		-0.06	Yes		total RNA plus/minus TGFbeta	0.881	0.14	3805	905
SLC12A2	poly/total plus TGFbeta	0.097	-1.34		poly/total minus TGFbeta	0.0168	-1.28		-0.06	Yes		total RNA plus/minus TGFbeta	0.43	-0.98	755	179
CGREF1	poly/total plus TGFbeta	0.107	0.54		poly/total minus TGFbeta	0.0168	0.66		-0.12	Yes		total RNA plus/minus TGFbeta	0.674	-0.37	2838	678
IKBKG	poly/total plus TGFbeta	0.168	0.45		poly/total minus TGFbeta	0.0168	0.79		-0.34	Yes		total RNA plus/minus TGFbeta	0.908	0.13	2338	548
SLC25A10	poly/total plus TGFbeta	0.349	0.3		poly/total minus TGFbeta	0.0168	0.85		-0.56	Yes		total RNA plus/minus TGFbeta	0.602	0.47	7760	1826
RAB33B	poly/total plus TGFbeta	0.668	-0.08		poly/total minus TGFbeta	0.0168	-1.07		0.98	Yes		total RNA plus/minus TGFbeta	0.825	-0.3	394	94
ZNF628	poly/total plus TGFbeta	0.712	0.02		poly/total minus TGFbeta	0.0168	0.85		-0.83	Yes		total RNA plus/minus TGFbeta	0.449	0.7	2248	526
RIC8A	poly/total plus TGFbeta	0.0571	0.41		poly/total minus TGFbeta	0.0169	0.46		-0.05	Yes		total RNA plus/minus TGFbeta	0.908	0.08	6740	1593
ZNF43	poly/total plus TGFbeta	0.0628	-1.3		poly/total minus TGFbeta	0.0169	-1.48		0.18	Yes		total RNA plus/minus TGFbeta	0.906	0.24	278	67
TOPORS	poly/total plus TGFbeta	0.142	-0.88		poly/total minus TGFbeta	0.0169	-1.71		0.83	Yes		total RNA plus/minus TGFbeta	0.944	-0.05	696	164
STRN4	poly/total plus TGFbeta	0.573	0.13		poly/total minus TGFbeta	0.0169	0.8		-0.67	Yes		total RNA plus/minus TGFbeta	0.806	0.25	6469	1528
ALKBH3	poly/total plus TGFbeta	0.0306	0.74		poly/total minus TGFbeta	0.017	0.64		0.1	Yes		total RNA plus/minus TGFbeta	0.94	0.04	631	146
CEBPZ	poly/total plus TGFbeta	0.104	-1.3		poly/total minus TGFbeta	0.017	-3		1.7	Yes		total RNA plus/minus TGFbeta	0.943	0.07	436	104
CPSF7	poly/total plus TGFbeta	0.14	0.23		poly/total minus TGFbeta	0.017	0.38		-0.16	Yes		total RNA plus/minus TGFbeta	0.601	0.22	9942	2324
CEP152	poly/total plus TGFbeta	0.174	-0.89		poly/total minus TGFbeta	0.017	-1.59		0.7	Yes		total RNA plus/minus TGFbeta	0.825	0.45	241	58
TTC7A	poly/total plus TGFbeta	0.353	0.23		poly/total minus TGFbeta	0.017	0.65		-0.43	Yes		total RNA plus/minus TGFbeta	0.874	0.15	1348	317
ALG13	poly/total plus TGFbeta	0.36	-0.23		poly/total minus TGFbeta	0.017	-0.69		0.45	Yes		total RNA plus/minus TGFbeta	0.894	-0.13	1184	279
CDH24	poly/total plus TGFbeta	0.422	0.21		poly/total minus TGFbeta	0.017	0.74		-0.53	Yes		total RNA plus/minus TGFbeta	0.805	0.25	2635	616
LOC401010	poly/total plus TGFbeta	0.722	-0.01		poly/total minus TGFbeta	0.017	0.84		-0.86	Yes		total RNA plus/minus TGFbeta	0.838	0.24	1903	452
NFKBIB	poly/total plus TGFbeta	0.136	0.48		poly/total minus TGFbeta	0.0171	0.77		-0.28	Yes		total RNA plus/minus TGFbeta	0.913	0.13	2454	574
PRR13	poly/total plus TGFbeta	0.201	0.27		poly/total minus TGFbeta	0.0171	-0.58		0.85	Yes		total RNA plus/minus TGFbeta	0.775	-0.18	4507	1083
SEPP1	poly/total plus TGFbeta	0.503	-0.25		poly/total minus TGFbeta	0.0171	-1.14		0.89	Yes		total RNA plus/minus TGFbeta	0.546	-0.72	236	57
GALNT6	poly/total plus TGFbeta	0.645	-0.04		poly/total minus TGFbeta	0.0171	0.34		-0.38	Yes		total RNA plus/minus TGFbeta	0.865	-0.08	10748	2525
TMEM41A	poly/total plus TGFbeta	0.703	0.03		poly/total minus TGFbeta	0.0171	0.66		-0.63	Yes		total RNA plus/minus TGFbeta	0.927	-0.08	2860	669
SMARCA2	poly/total plus TGFbeta	0.0446	-1.14		poly/total minus TGFbeta	0.0172	-1.08		-0.05	Yes		total RNA plus/minus TGFbeta	0.927	-0.1	1299	300
TCF25	poly/total plus TGFbeta	0.522	0.16		poly/total minus TGFbeta	0.0172	0.8		-0.63	Yes		total RNA plus/minus TGFbeta	0.744	0.31	12049	2817
CORO1B	poly/total plus TGFbeta	0.707	-0.03		poly/total minus TGFbeta	0.0172	0.87		-0.9	Yes		total RNA plus/minus TGFbeta	0.642	0.45	14186	3321
CDC7	poly/total plus TGFbeta	0.025	-0.87		poly/total minus TGFbeta	0.0173	-0.68		-0.19	Yes		total RNA plus/minus TGFbeta	0.943	0.03	336	79
ATP5D	poly/total plus TGFbeta	0.0336	0.43		poly/total minus TGFbeta	0.0173	0.42		0.02	Yes		total RNA plus/minus TGFbeta	0.663	0.21	8707	2040
PSMB5	poly/total plus TGFbeta	0.0699	0.76		poly/total minus TGFbeta	0.0173	0.9		-0.14	Yes		total RNA plus/minus TGFbeta	0.821	0.26	23109	5463
PSMB9	poly/total plus TGFbeta	0.0716	1.05		poly/total minus TGFbeta	0.0173	1.25		-0.2	Yes		total RNA plus/minus TGFbeta	0.935	0.11	208	48
SURF6	poly/total plus TGFbeta	0.142	0.44		poly/total minus TGFbeta	0.0173	0.7		-0.27	Yes		total RNA plus/minus TGFbeta	0.913	0.12	2890	676
WDR34	poly/total plus TGFbeta	0.231	0.4		poly/total minus TGFbeta	0.0173	0.83		-0.43	Yes		total RNA plus/minus TGFbeta	0.642	0.43	10520	2457
KDM4A	poly/total plus TGFbeta	0.47	0.16		poly/total minus TGFbeta	0.0173	0.63		-0.47	Yes		total RNA plus/minus TGFbeta	0.915	0.09	3365	786
WDR35	poly/total plus TGFbeta	0.0694	-0.6		poly/total minus TGFbeta	0.0174	-0.7		0.1	Yes		total RNA plus/minus TGFbeta	0.782	-0.23	218	51
VPS37C	poly/total plus TGFbeta	0.0826	0.4		poly/total minus TGFbeta	0.0174	0.5		-0.1	Yes		total RNA plus/minus TGFbeta	0.942	0.03	5546	1312
FBL	poly/total plus TGFbeta	0.0845	0.6		poly/total minus TGFbeta	0.0174	0.76		-0.16	Yes		total RNA plus/minus TGFbeta	0.825	0.22	17994	4240
RRM2	poly/total plus TGFbeta	0.13	0.36		poly/total minus TGFbeta	0.0174	0.59		-0.23	Yes		total RNA plus/minus TGFbeta	0.643	0.31	4407	1015
CPSF1	poly/total plus TGFbeta	0.2	-0.27		poly/total minus TGFbeta	0.0174	0.55		-0.82	Yes		total RNA plus/minus TGFbeta	0.399	0.51	4859	1129
FLYWCH1	poly/total plus TGFbeta	0.242	0.33		poly/total minus TGFbeta	0.0174	0.75		-0.42	Yes		total RNA plus/minus TGFbeta	0.764	0.29	2634	614
PLCD3	poly/total plus TGFbeta	0.405	0.18		poly/total minus TGFbeta	0.0174	0.6		-0.42	Yes		total RNA plus/minus TGFbeta	0.792	0.21	3827	903
RHPN1	poly/total plus TGFbeta	0.473	0.15		poly/total minus TGFbeta	0.0174	0.68		-0.53	Yes		total RNA plus/minus TGFbeta	0.505	0.5	3300	774
BRE	poly/total plus TGFbeta	0.73	0		poly/total minus TGFbeta	0.0174	0.96		-0.96	Yes		total RNA plus/minus TGFbeta	0.607	0.56	1650	386
CHD6	poly/total plus TGFbeta	0.0249	-1.68		poly/total minus TGFbeta	0.0175	-1.25		-0.43	Yes		total RNA plus/minus TGFbeta	0.939	-0.08	4045	947
LGALS3	poly/total plus TGFbeta	0.0719	0.78		poly/total minus TGFbeta	0.0175	0.99		-0.2	Yes		total RNA plus/minus TGFbeta	0.876	0.24	1639	379
ADPRHL2	poly/total plus TGFbeta	0.115	0.49		poly/total minus TGFbeta	0.0175	0.76		-0.26	Yes		total RNA plus/minus TGFbeta	0.793	0.26	2598	612
FOXRED1	poly/total plus TGFbeta	0.506	0.17		poly/total minus TGFbeta	0.0175	0.83		-0.66	Yes		total RNA plus/minus TGFbeta	0.704	0.38	2132	498
CKAP5	poly/total plus TGFbeta	0.0158	-1.28		poly/total minus TGFbeta	0.0176	-0.8		-0.48	Yes		total RNA plus/minus TGFbeta	0.748	0.25	2369	551
MYB	poly/total plus TGFbeta	0.146	-0.54		poly/total minus TGFbeta	0.0176	-0.82		0.28	Yes		total RNA plus/minus TGFbeta	0.652	-0.38	1989	461
JTB	poly/total plus TGFbeta	0.712	-0.02		poly/total minus TGFbeta	0.0176	-0.75		0.73	Yes		total RNA plus/minus TGFbeta	0.929	0.07	12854	3056
TRAPPC8	poly/total plus TGFbeta	0.0283	-1.03		poly/total minus TGFbeta	0.0177	-0.85		-0.18	Yes		total RNA plus/minus TGFbeta	0.914	0.13	607	141
AFF4	poly/total plus TGFbeta	0.0406	-0.93		poly/total minus TGFbeta	0.0177	-0.84		-0.1	Yes		total RNA plus/minus TGFbeta	0.908	-0.11	1972	464
ZWINT	poly/total plus TGFbeta	0.0412	0.56		poly/total minus TGFbeta	0.0177	0.61		-0.05	Yes		total RNA plus/minus TGFbeta	0.58	0.38	4272	1000
RFX5	poly/total plus TGFbeta	0.0962	0.32		poly/total minus TGFbeta	0.0177	0.43		-0.11	Yes		total RNA plus/minus TGFbeta	0.934	0.04	7276	1708
VASP	poly/total plus TGFbeta	0.148	0.46		poly/total minus TGFbeta	0.0177	0.74		-0.29	Yes		total RNA plus/minus TGFbeta	0.914	0.11	7242	1697
PARP1	poly/total plus TGFbeta	0.15	-0.37		poly/total minus TGFbeta	0.0177	0.65		-1.02	Yes		total RNA plus/minus TGFbeta	0.352	0.71	3614	835
R3HDM1	poly/total plus TGFbeta	0.201	-0.53		poly/total minus TGFbeta	0.0177	-1.04		0.51	Yes		total RNA plus/minus TGFbeta	0.846	-0.22	1390	327
GALNT1	poly/total plus TGFbeta	0.275	-0.54		poly/total minus TGFbeta	0.0177	-1.16		0.62	Yes		total RNA plus/minus TGFbeta	0.571	-0.62	1013	238
MAP3K11	poly/total plus TGFbeta	0.341	0.27		poly/total minus TGFbeta	0.0177	0.76		-0.48	Yes		total RNA plus/minus TGFbeta	0.794	0.24	9822	2314
UFM1	poly/total plus TGFbeta	0.664	-0.09		poly/total minus TGFbeta	0.0177	-1.3		1.2	Yes		total RNA plus/minus TGFbeta	0.778	-0.36	1001	237
POLDIP2	poly/total plus TGFbeta	0.677	0.06		poly/total minus TGFbeta	0.0177	0.81		-0.75	Yes		total RNA plus/minus TGFbeta	0.702	0.35	9781	2292
DDX39B	poly/total plus TGFbeta	0.104	0.5		poly/total minus TGFbeta	0.0178	0.68		-0.19	Yes		total RNA plus/minus TGFbeta	0.827	0.19	17201	4022
BCL6	poly/total plus TGFbeta	0.162	-0.5		poly/total minus TGFbeta	0.0178	-0.89		0.39	Yes		total RNA plus/minus TGFbeta	0.903	-0.13	1856	437
KCNK15	poly/total plus TGFbeta	0.36	0.15		poly/total minus TGFbeta	0.0178	0.41		-0.26	Yes		total RNA plus/minus TGFbeta	0.93	-0.04	7481	1775
ERGIC3	poly/total plus TGFbeta	0.433	0.22		poly/total minus TGFbeta	0.0178	0.79		-0.57	Yes		total RNA plus/minus TGFbeta	0.872	-0.18	26110	6188
SIDT2	poly/total plus TGFbeta	0.501	-0.16		poly/total minus TGFbeta	0.0178	0.64		-0.8	Yes		total RNA plus/minus TGFbeta	0.95	0.01	2974	706
RPS4X	poly/total plus TGFbeta	0.0566	0.56		poly/total minus TGFbeta	0.0179	0.6		-0.04	Yes		total RNA plus/minus TGFbeta	0.922	0.08	27843	6541
CDS2	poly/total plus TGFbeta	0.116	0.61		poly/total minus TGFbeta	0.018	0.76		-0.15	Yes		total RNA plus/minus TGFbeta	0.714	-0.38	2137	505
MIPOL1	poly/total plus TGFbeta	0.242	-0.46		poly/total minus TGFbeta	0.018	-0.97		0.52	Yes		total RNA plus/minus TGFbeta	0.764	-0.35	162	39
NAT8L	poly/total plus TGFbeta	0.48	0.25		poly/total minus TGFbeta	0.018	1.01		-0.76	Yes		total RNA plus/minus TGFbeta	0.852	0.28	1403	323
TIMM13	poly/total plus TGFbeta	0.0264	0.82		poly/total minus TGFbeta	0.0181	0.62		0.2	Yes		total RNA plus/minus TGFbeta	0.826	-0.2	3475	826
ALMS1	poly/total plus TGFbeta	0.0277	-1.82		poly/total minus TGFbeta	0.0181	-1.27		-0.55	Yes		total RNA plus/minus TGFbeta	0.95	-0.02	935	219
KIAA1109	poly/total plus TGFbeta	0.0567	-1.71		poly/total minus TGFbeta	0.0181	-1.54		-0.17	Yes		total RNA plus/minus TGFbeta	0.795	-0.39	614	149
ACSL3	poly/total plus TGFbeta	0.0614	-1.02		poly/total minus TGFbeta	0.0181	-1.03		0.01	Yes		total RNA plus/minus TGFbeta	0.809	-0.27	1291	305
PDLIM7	poly/total plus TGFbeta	0.0786	0.51		poly/total minus TGFbeta	0.0181	0.65		-0.14	Yes		total RNA plus/minus TGFbeta	0.835	0.19	3480	809
PLEKHJ1	poly/total plus TGFbeta	0.118	0.51		poly/total minus TGFbeta	0.0181	0.75		-0.24	Yes		total RNA plus/minus TGFbeta	0.914	0.13	2483	583
MIA3	poly/total plus TGFbeta	0.13	-0.93		poly/total minus TGFbeta	0.0181	-1.24		0.31	Yes		total RNA plus/minus TGFbeta	0.624	-0.58	868	207
RLF	poly/total plus TGFbeta	0.139	-0.86		poly/total minus TGFbeta	0.0181	-1.54		0.68	Yes		total RNA plus/minus TGFbeta	0.936	-0.09	743	177
CCDC88A	poly/total plus TGFbeta	0.148	-0.9		poly/total minus TGFbeta	0.0181	-1.46		0.56	Yes		total RNA plus/minus TGFbeta	0.808	-0.45	190	47
R3HCC1	poly/total plus TGFbeta	0.224	0.46		poly/total minus TGFbeta	0.0181	0.99		-0.53	Yes		total RNA plus/minus TGFbeta	0.783	0.36	1556	363
C7orf26	poly/total plus TGFbeta	0.238	0.26		poly/total minus TGFbeta	0.0181	0.54		-0.28	Yes		total RNA plus/minus TGFbeta	0.932	0.06	4560	1083
ACTG1	poly/total plus TGFbeta	0.248	0.37		poly/total minus TGFbeta	0.0181	0.8		-0.43	Yes		total RNA plus/minus TGFbeta	0.935	0.07	179632	42716
CCT6P3	poly/total plus TGFbeta	0.341	0.43		poly/total minus TGFbeta	0.0181	-1.18		1.61	Yes		total RNA plus/minus TGFbeta	0.867	-0.28	346	81
LEPREL4	poly/total plus TGFbeta	0.451	0.14		poly/total minus TGFbeta	0.0181	0.48		-0.35	Yes		total RNA plus/minus TGFbeta	0.944	-0.03	5336	1264
EMC6	poly/total plus TGFbeta	0.46	0.17		poly/total minus TGFbeta	0.0181	-0.73		0.9	Yes		total RNA plus/minus TGFbeta	0.898	-0.12	2871	691
MFN2	poly/total plus TGFbeta	0.645	0.06		poly/total minus TGFbeta	0.0181	0.54		-0.48	Yes		total RNA plus/minus TGFbeta	0.893	0.11	4536	1067
FAM8A1	poly/total plus TGFbeta	0.701	-0.03		poly/total minus TGFbeta	0.0181	-0.74		0.71	Yes		total RNA plus/minus TGFbeta	0.387	-0.72	744	176
TUBG1	poly/total plus TGFbeta	0.73	-0.01		poly/total minus TGFbeta	0.0181	0.75		-0.76	Yes		total RNA plus/minus TGFbeta	0.533	0.52	7403	1737
RAB5A	poly/total plus TGFbeta	0.73	0		poly/total minus TGFbeta	0.0181	-1.12		1.12	Yes		total RNA plus/minus TGFbeta	0.943	-0.04	1443	333
EGLN2	poly/total plus TGFbeta	0.0246	0.66		poly/total minus TGFbeta	0.0182	0.5		0.16	Yes		total RNA plus/minus TGFbeta	0.914	-0.08	5375	1273
SMG1	poly/total plus TGFbeta	0.0562	-1.39		poly/total minus TGFbeta	0.0182	-1.47		0.07	Yes		total RNA plus/minus TGFbeta	0.923	-0.16	2097	488
PPAN	poly/total plus TGFbeta	0.189	0.44		poly/total minus TGFbeta	0.0182	0.8		-0.37	Yes		total RNA plus/minus TGFbeta	0.662	0.4	5382	1259
TCTEX1D2	poly/total plus TGFbeta	0.209	0.47		poly/total minus TGFbeta	0.0182	-0.9		1.36	Yes		total RNA plus/minus TGFbeta	0.725	-0.37	744	178
GLE1	poly/total plus TGFbeta	0.252	0.28		poly/total minus TGFbeta	0.0182	0.63		-0.35	Yes		total RNA plus/minus TGFbeta	0.827	0.19	3529	817
METTL23	poly/total plus TGFbeta	0.266	0.26		poly/total minus TGFbeta	0.0182	0.6		-0.33	Yes		total RNA plus/minus TGFbeta	0.937	0.05	1411	329
TFAP2C	poly/total plus TGFbeta	0.33	0.17		poly/total minus TGFbeta	0.0182	0.44		-0.27	Yes		total RNA plus/minus TGFbeta	0.95	0	6719	1558
CCNB1IP1	poly/total plus TGFbeta	0.581	0.09		poly/total minus TGFbeta	0.0182	-0.64		0.74	Yes		total RNA plus/minus TGFbeta	0.926	-0.07	3651	864
DDX17	poly/total plus TGFbeta	0.668	0.03		poly/total minus TGFbeta	0.0182	0.41		-0.38	Yes		total RNA plus/minus TGFbeta	0.873	0.09	3224	749
LLGL2	poly/total plus TGFbeta	0.681	0.05		poly/total minus TGFbeta	0.0182	0.79		-0.73	Yes		total RNA plus/minus TGFbeta	0.674	0.38	11505	2709
SCOC	poly/total plus TGFbeta	0.73	0		poly/total minus TGFbeta	0.0182	-1.72		1.72	Yes		total RNA plus/minus TGFbeta	0.927	-0.13	736	174
CELSR1	poly/total plus TGFbeta	0.0181	-0.97		poly/total minus TGFbeta	0.0183	-0.59		-0.38	Yes		total RNA plus/minus TGFbeta	0.915	-0.07	3671	859
CCDC115	poly/total plus TGFbeta	0.0269	0.75		poly/total minus TGFbeta	0.0183	0.6		0.15	Yes		total RNA plus/minus TGFbeta	0.947	-0.02	3861	904
ZNF280D	poly/total plus TGFbeta	0.143	-0.52		poly/total minus TGFbeta	0.0183	-0.82		0.3	Yes		total RNA plus/minus TGFbeta	0.781	0.28	634	151
EIF2D	poly/total plus TGFbeta	0.156	0.34		poly/total minus TGFbeta	0.0183	0.59		-0.25	Yes		total RNA plus/minus TGFbeta	0.714	0.26	4068	958
SF3B4	poly/total plus TGFbeta	0.211	0.33		poly/total minus TGFbeta	0.0183	0.65		-0.31	Yes		total RNA plus/minus TGFbeta	0.759	0.24	15102	3547
CDK13	poly/total plus TGFbeta	0.322	-0.4		poly/total minus TGFbeta	0.0183	-1.04		0.64	Yes		total RNA plus/minus TGFbeta	0.704	-0.39	1315	308
WDR13	poly/total plus TGFbeta	0.359	0.24		poly/total minus TGFbeta	0.0183	0.71		-0.47	Yes		total RNA plus/minus TGFbeta	0.752	0.29	2743	645
TIGD6	poly/total plus TGFbeta	0.424	0.19		poly/total minus TGFbeta	0.0183	-0.66		0.85	Yes		total RNA plus/minus TGFbeta	0.662	-0.33	745	175
WDR45L	poly/total plus TGFbeta	0.0576	0.39		poly/total minus TGFbeta	0.0184	0.43		-0.03	Yes		total RNA plus/minus TGFbeta	0.94	0.03	7274	1714
FKBP8	poly/total plus TGFbeta	0.135	0.4		poly/total minus TGFbeta	0.0184	0.61		-0.21	Yes		total RNA plus/minus TGFbeta	0.602	0.35	16048	3751
DDX41	poly/total plus TGFbeta	0.154	0.46		poly/total minus TGFbeta	0.0184	0.76		-0.3	Yes		total RNA plus/minus TGFbeta	0.774	0.27	10543	2482
SHPK	poly/total plus TGFbeta	0.344	-0.22		poly/total minus TGFbeta	0.0184	0.6		-0.82	Yes		total RNA plus/minus TGFbeta	0.601	0.36	3648	863
TAF1D	poly/total plus TGFbeta	0.357	-0.47		poly/total minus TGFbeta	0.0184	-1.87		1.39	Yes		total RNA plus/minus TGFbeta	0.947	-0.03	635	151
PPP2R1A	poly/total plus TGFbeta	0.591	0.13		poly/total minus TGFbeta	0.0184	0.84		-0.71	Yes		total RNA plus/minus TGFbeta	0.612	0.46	22345	5262
CBX3	poly/total plus TGFbeta	0.73	0.01		poly/total minus TGFbeta	0.0184	-1.17		1.18	Yes		total RNA plus/minus TGFbeta	0.923	-0.13	3269	776
TM2D2	poly/total plus TGFbeta	0.0457	0.52		poly/total minus TGFbeta	0.0185	0.51		0.01	Yes		total RNA plus/minus TGFbeta	0.637	-0.27	1533	362
ANKRD12	poly/total plus TGFbeta	0.0547	-0.98		poly/total minus TGFbeta	0.0185	-1.03		0.05	Yes		total RNA plus/minus TGFbeta	0.95	0	356	84
TFAP2A	poly/total plus TGFbeta	0.16	-0.51		poly/total minus TGFbeta	0.0185	-0.86		0.35	Yes		total RNA plus/minus TGFbeta	0.95	-0.01	7918	1835
WRAP53	poly/total plus TGFbeta	0.176	0.44		poly/total minus TGFbeta	0.0185	0.8		-0.36	Yes		total RNA plus/minus TGFbeta	0.825	0.25	2214	527
ZNF329	poly/total plus TGFbeta	0.445	-0.37		poly/total minus TGFbeta	0.0185	-1.34		0.97	Yes		total RNA plus/minus TGFbeta	0.683	-0.63	215	50
AQP3	poly/total plus TGFbeta	0.534	0.14		poly/total minus TGFbeta	0.0185	0.69		-0.55	Yes		total RNA plus/minus TGFbeta	0.589	-0.41	5925	1411
NUP153	poly/total plus TGFbeta	0.0198	-1.08		poly/total minus TGFbeta	0.0186	-0.72		-0.36	Yes		total RNA plus/minus TGFbeta	0.926	0.07	2655	621
SYTL2	poly/total plus TGFbeta	0.0572	-1.01		poly/total minus TGFbeta	0.0186	-1.03		0.01	Yes		total RNA plus/minus TGFbeta	0.881	-0.18	1302	308
PLEKHA5	poly/total plus TGFbeta	0.0688	-0.77		poly/total minus TGFbeta	0.0186	-0.88		0.11	Yes		total RNA plus/minus TGFbeta	0.942	-0.05	310	72
SPEN	poly/total plus TGFbeta	0.0854	-1.19		poly/total minus TGFbeta	0.0186	-1.49		0.29	Yes		total RNA plus/minus TGFbeta	0.841	-0.4	2339	546
DNAJB11	poly/total plus TGFbeta	0.204	0.37		poly/total minus TGFbeta	0.0186	0.65		-0.28	Yes		total RNA plus/minus TGFbeta	0.916	-0.1	2984	693
XPNPEP1	poly/total plus TGFbeta	0.216	0.54		poly/total minus TGFbeta	0.0186	1.03		-0.48	Yes		total RNA plus/minus TGFbeta	0.94	0.08	1305	303
SLC27A3	poly/total plus TGFbeta	0.279	-0.25		poly/total minus TGFbeta	0.0186	0.55		-0.81	Yes		total RNA plus/minus TGFbeta	0.775	0.2	4080	964
PIAS3	poly/total plus TGFbeta	0.31	0.29		poly/total minus TGFbeta	0.0186	0.74		-0.45	Yes		total RNA plus/minus TGFbeta	0.777	0.26	7506	1754
ARRDC3	poly/total plus TGFbeta	0.0736	-0.66		poly/total minus TGFbeta	0.0187	-0.83		0.17	Yes		total RNA plus/minus TGFbeta	0.919	0.09	2166	503
DGCR14	poly/total plus TGFbeta	0.146	0.41		poly/total minus TGFbeta	0.0187	0.65		-0.24	Yes		total RNA plus/minus TGFbeta	0.908	0.11	3155	751
HEY2	poly/total plus TGFbeta	0.147	0.57		poly/total minus TGFbeta	0.0187	0.91		-0.34	Yes		total RNA plus/minus TGFbeta	0.809	0.28	196	46
AGPAT6	poly/total plus TGFbeta	0.15	0.34		poly/total minus TGFbeta	0.0187	0.52		-0.18	Yes		total RNA plus/minus TGFbeta	0.903	-0.1	4631	1094
NSFL1C	poly/total plus TGFbeta	0.16	0.39		poly/total minus TGFbeta	0.0187	0.64		-0.25	Yes		total RNA plus/minus TGFbeta	0.943	0.04	3178	749
MAML3	poly/total plus TGFbeta	0.355	-0.3		poly/total minus TGFbeta	0.0187	-0.86		0.55	Yes		total RNA plus/minus TGFbeta	0.714	-0.32	1853	436
DLC1	poly/total plus TGFbeta	0.57	-0.12		poly/total minus TGFbeta	0.0187	-0.76		0.64	Yes		total RNA plus/minus TGFbeta	0.894	-0.13	2567	600
STMN1	poly/total plus TGFbeta	0.0115	0.72		poly/total minus TGFbeta	0.0188	0.43		0.29	Yes		total RNA plus/minus TGFbeta	0.642	0.23	8246	1919
TNIP1	poly/total plus TGFbeta	0.337	0.29		poly/total minus TGFbeta	0.0188	0.78		-0.49	Yes		total RNA plus/minus TGFbeta	0.922	0.1	8077	1910
FAM46B	poly/total plus TGFbeta	0.357	0.29		poly/total minus TGFbeta	0.0188	0.89		-0.6	Yes		total RNA plus/minus TGFbeta	0.63	0.5	1867	442
LLPH	poly/total plus TGFbeta	0.415	-0.27		poly/total minus TGFbeta	0.0188	-1.09		0.82	Yes		total RNA plus/minus TGFbeta	0.932	0.08	1442	341
USP18	poly/total plus TGFbeta	0.0443	0.67		poly/total minus TGFbeta	0.0189	0.73		-0.06	Yes		total RNA plus/minus TGFbeta	0.694	0.35	2906	677
ZBTB2	poly/total plus TGFbeta	0.215	-0.45		poly/total minus TGFbeta	0.0189	-0.95		0.5	Yes		total RNA plus/minus TGFbeta	0.927	-0.09	1616	382
BAIAP2	poly/total plus TGFbeta	0.227	0.37		poly/total minus TGFbeta	0.0189	0.77		-0.4	Yes		total RNA plus/minus TGFbeta	0.821	0.25	2323	543
FAM126B	poly/total plus TGFbeta	0.29	-0.36		poly/total minus TGFbeta	0.0189	-0.86		0.5	Yes		total RNA plus/minus TGFbeta	0.538	-0.59	280	66
STEAP3	poly/total plus TGFbeta	0.634	-0.09		poly/total minus TGFbeta	0.0189	0.64		-0.73	Yes		total RNA plus/minus TGFbeta	0.844	-0.19	2767	651
PHF3	poly/total plus TGFbeta	0.0728	-1.16		poly/total minus TGFbeta	0.019	-1.58		0.43	Yes		total RNA plus/minus TGFbeta	0.914	0.16	736	176
RAB3D	poly/total plus TGFbeta	0.111	0.59		poly/total minus TGFbeta	0.019	0.82		-0.23	Yes		total RNA plus/minus TGFbeta	0.948	0.02	3934	931
UBIAD1	poly/total plus TGFbeta	0.358	0.24		poly/total minus TGFbeta	0.019	0.62		-0.38	Yes		total RNA plus/minus TGFbeta	0.896	-0.13	3080	732
ZNF182	poly/total plus TGFbeta	0.422	-0.45		poly/total minus TGFbeta	0.019	-1.5		1.05	Yes		total RNA plus/minus TGFbeta	0.947	0.04	204	48
SLC4A2	poly/total plus TGFbeta	0.672	0.05		poly/total minus TGFbeta	0.019	0.7		-0.65	Yes		total RNA plus/minus TGFbeta	0.898	0.13	25877	6091
SDHB	poly/total plus TGFbeta	0.0442	0.69		poly/total minus TGFbeta	0.0191	0.7		0	Yes		total RNA plus/minus TGFbeta	0.914	0.11	2950	686
TNRC6A	poly/total plus TGFbeta	0.0648	-0.97		poly/total minus TGFbeta	0.0191	-1.13		0.16	Yes		total RNA plus/minus TGFbeta	0.945	0.03	1202	282
SRA1	poly/total plus TGFbeta	0.119	0.46		poly/total minus TGFbeta	0.0191	0.64		-0.18	Yes		total RNA plus/minus TGFbeta	0.95	-0.01	3122	738
TRIP6	poly/total plus TGFbeta	0.12	0.5		poly/total minus TGFbeta	0.0191	0.72		-0.22	Yes		total RNA plus/minus TGFbeta	0.914	0.11	19134	4504
CYBA	poly/total plus TGFbeta	0.133	0.45		poly/total minus TGFbeta	0.0191	0.67		-0.22	Yes		total RNA plus/minus TGFbeta	0.915	-0.1	14841	3466
RBKS	poly/total plus TGFbeta	0.239	0.44		poly/total minus TGFbeta	0.0191	0.91		-0.47	Yes		total RNA plus/minus TGFbeta	0.674	0.44	213	49
NXF1	poly/total plus TGFbeta	0.398	0.22		poly/total minus TGFbeta	0.0191	0.74		-0.52	Yes		total RNA plus/minus TGFbeta	0.627	0.43	2565	600
WDR67	poly/total plus TGFbeta	0.402	-0.42		poly/total minus TGFbeta	0.0191	-1.33		0.91	Yes		total RNA plus/minus TGFbeta	0.879	-0.29	259	62
PKP3	poly/total plus TGFbeta	0.619	0.13		poly/total minus TGFbeta	0.0191	0.99		-0.87	Yes		total RNA plus/minus TGFbeta	0.754	0.38	7779	1813
INTS2	poly/total plus TGFbeta	0.0602	-1.18		poly/total minus TGFbeta	0.0192	-1.29		0.1	Yes		total RNA plus/minus TGFbeta	0.942	-0.06	931	217
EEF1G	poly/total plus TGFbeta	0.229	0.38		poly/total minus TGFbeta	0.0192	0.77		-0.39	Yes		total RNA plus/minus TGFbeta	0.943	0.04	105209	24849
RNF130	poly/total plus TGFbeta	0.376	0.12		poly/total minus TGFbeta	0.0192	0.36		-0.24	Yes		total RNA plus/minus TGFbeta	0.336	-0.42	3538	832
ORMDL3	poly/total plus TGFbeta	0.0489	0.77		poly/total minus TGFbeta	0.0193	0.77		0	Yes		total RNA plus/minus TGFbeta	0.782	-0.27	6911	1644
MRPL48	poly/total plus TGFbeta	0.104	0.69		poly/total minus TGFbeta	0.0193	1		-0.31	Yes		total RNA plus/minus TGFbeta	0.825	0.32	1524	352
DUSP3	poly/total plus TGFbeta	0.108	0.48		poly/total minus TGFbeta	0.0193	0.65		-0.17	Yes		total RNA plus/minus TGFbeta	0.942	0.04	3143	736
RUVBL2	poly/total plus TGFbeta	0.269	0.4		poly/total minus TGFbeta	0.0193	0.91		-0.5	Yes		total RNA plus/minus TGFbeta	0.73	0.37	14763	3468
ZC3H15	poly/total plus TGFbeta	0.423	-0.29		poly/total minus TGFbeta	0.0193	-1.17		0.88	Yes		total RNA plus/minus TGFbeta	0.95	0	1210	285
KRT17	poly/total plus TGFbeta	0.652	-0.11		poly/total minus TGFbeta	0.0193	1.11		-1.22	Yes		total RNA plus/minus TGFbeta	0.905	0.19	250	58
DDX11	poly/total plus TGFbeta	0.716	0.01		poly/total minus TGFbeta	0.0193	0.65		-0.64	Yes		total RNA plus/minus TGFbeta	0.427	0.57	3415	795
RAB40C	poly/total plus TGFbeta	0.171	0.31		poly/total minus TGFbeta	0.0194	0.51		-0.2	Yes		total RNA plus/minus TGFbeta	0.948	0.01	4793	1131
DNAJC30	poly/total plus TGFbeta	0.201	0.43		poly/total minus TGFbeta	0.0194	0.8		-0.37	Yes		total RNA plus/minus TGFbeta	0.918	0.12	2056	486
PIGA	poly/total plus TGFbeta	0.224	-0.56		poly/total minus TGFbeta	0.0194	-1.11		0.55	Yes		total RNA plus/minus TGFbeta	0.693	-0.51	206	49
SPATA20	poly/total plus TGFbeta	0.603	0.07		poly/total minus TGFbeta	0.0194	0.47		-0.39	Yes		total RNA plus/minus TGFbeta	0.937	-0.04	5447	1299
EPS8L1	poly/total plus TGFbeta	0.22	0.35		poly/total minus TGFbeta	0.0195	0.71		-0.37	Yes		total RNA plus/minus TGFbeta	0.76	0.29	2697	632
DMAP1	poly/total plus TGFbeta	0.319	0.31		poly/total minus TGFbeta	0.0195	0.77		-0.46	Yes		total RNA plus/minus TGFbeta	0.907	0.14	2175	512
ATF1	poly/total plus TGFbeta	0.599	-0.19		poly/total minus TGFbeta	0.0195	-1.54		1.35	Yes		total RNA plus/minus TGFbeta	0.826	-0.35	713	173
PUF60	poly/total plus TGFbeta	0.189	0.5		poly/total minus TGFbeta	0.0196	0.9		-0.4	Yes		total RNA plus/minus TGFbeta	0.841	0.24	28725	6828
INADL	poly/total plus TGFbeta	0.202	-0.64		poly/total minus TGFbeta	0.0196	-1.11		0.47	Yes		total RNA plus/minus TGFbeta	0.652	-0.5	1052	248
DUSP11	poly/total plus TGFbeta	0.241	0.28		poly/total minus TGFbeta	0.0196	0.58		-0.3	Yes		total RNA plus/minus TGFbeta	0.927	0.06	1273	297
KIF2C	poly/total plus TGFbeta	0.499	0.19		poly/total minus TGFbeta	0.0196	0.82		-0.63	Yes		total RNA plus/minus TGFbeta	0.764	0.33	2006	470
MGAT5	poly/total plus TGFbeta	0.657	-0.06		poly/total minus TGFbeta	0.0196	0.54		-0.6	Yes		total RNA plus/minus TGFbeta	0.928	-0.06	4007	924
ACTN1	poly/total plus TGFbeta	0.0378	-0.43		poly/total minus TGFbeta	0.0197	0.38		-0.8	Yes		total RNA plus/minus TGFbeta	0.399	0.37	8932	2084
ARHGAP11A	poly/total plus TGFbeta	0.166	-0.74		poly/total minus TGFbeta	0.0197	-1.48		0.74	Yes		total RNA plus/minus TGFbeta	0.948	0.02	804	190
KIAA0947	poly/total plus TGFbeta	0.176	-0.71		poly/total minus TGFbeta	0.0197	-1.26		0.54	Yes		total RNA plus/minus TGFbeta	0.825	-0.3	911	215
CPNE1	poly/total plus TGFbeta	0.252	0.32		poly/total minus TGFbeta	0.0197	0.66		-0.35	Yes		total RNA plus/minus TGFbeta	0.916	0.1	2920	684
C8orf59	poly/total plus TGFbeta	0.516	-0.25		poly/total minus TGFbeta	0.0197	-1.48		1.23	Yes		total RNA plus/minus TGFbeta	0.95	0	857	203
ADCK1	poly/total plus TGFbeta	0.694	0.04		poly/total minus TGFbeta	0.0197	0.6		-0.56	Yes		total RNA plus/minus TGFbeta	0.922	-0.09	3185	755
MAT2A	poly/total plus TGFbeta	0.709	-0.01		poly/total minus TGFbeta	0.0197	0.4		-0.41	Yes		total RNA plus/minus TGFbeta	0.797	0.14	7850	1840
RANBP3	poly/total plus TGFbeta	0.117	0.42		poly/total minus TGFbeta	0.0198	0.61		-0.2	Yes		total RNA plus/minus TGFbeta	0.801	0.21	3633	852
CEP95	poly/total plus TGFbeta	0.128	-0.75		poly/total minus TGFbeta	0.0198	-1.29		0.54	Yes		total RNA plus/minus TGFbeta	0.935	0.09	1005	236
SCML2	poly/total plus TGFbeta	0.274	-0.44		poly/total minus TGFbeta	0.0198	-1		0.55	Yes		total RNA plus/minus TGFbeta	0.94	-0.07	331	79
CERS2	poly/total plus TGFbeta	0.32	0.23		poly/total minus TGFbeta	0.0198	0.59		-0.36	Yes		total RNA plus/minus TGFbeta	0.709	-0.26	35814	8509
ATP13A2	poly/total plus TGFbeta	0.594	-0.12		poly/total minus TGFbeta	0.0198	0.73		-0.85	Yes		total RNA plus/minus TGFbeta	0.88	0.17	2282	534
KRT8	poly/total plus TGFbeta	0.612	0.1		poly/total minus TGFbeta	0.0198	0.75		-0.65	Yes		total RNA plus/minus TGFbeta	0.707	0.33	793049	186819
KLHL12	poly/total plus TGFbeta	0.0567	0.31		poly/total minus TGFbeta	0.0199	0.32		-0.01	Yes		total RNA plus/minus TGFbeta	0.625	0.18	1734	403
SF3A2	poly/total plus TGFbeta	0.0749	0.45		poly/total minus TGFbeta	0.0199	0.54		-0.09	Yes		total RNA plus/minus TGFbeta	0.901	0.1	4559	1073
PRDX5	poly/total plus TGFbeta	0.0758	0.63		poly/total minus TGFbeta	0.0199	0.73		-0.1	Yes		total RNA plus/minus TGFbeta	0.94	0.05	9631	2270
TP53I3	poly/total plus TGFbeta	0.147	0.5		poly/total minus TGFbeta	0.0199	0.84		-0.34	Yes		total RNA plus/minus TGFbeta	0.782	0.32	2008	471
ZNF624	poly/total plus TGFbeta	0.151	-0.82		poly/total minus TGFbeta	0.0199	-1.31		0.49	Yes		total RNA plus/minus TGFbeta	0.89	0.27	142	33
PLK4	poly/total plus TGFbeta	0.215	-0.81		poly/total minus TGFbeta	0.0199	-2.22		1.42	Yes		total RNA plus/minus TGFbeta	0.95	0	491	117
TRMT1	poly/total plus TGFbeta	0.226	0.26		poly/total minus TGFbeta	0.0199	0.59		-0.33	Yes		total RNA plus/minus TGFbeta	0.437	0.51	4277	997
CDKN2B-AS1	poly/total plus TGFbeta	0.236	-0.3		poly/total minus TGFbeta	0.0199	-0.61		0.31	Yes		total RNA plus/minus TGFbeta	0.5	0.45	262	61
RNF10	poly/total plus TGFbeta	0.365	0.13		poly/total minus TGFbeta	0.0199	0.4		-0.27	Yes		total RNA plus/minus TGFbeta	0.495	0.31	8663	2019
ARHGEF38	poly/total plus TGFbeta	0.536	-0.23		poly/total minus TGFbeta	0.0199	-1.14		0.9	Yes		total RNA plus/minus TGFbeta	0.666	-0.57	289	70
CNP	poly/total plus TGFbeta	0.582	0.15		poly/total minus TGFbeta	0.0199	0.89		-0.75	Yes		total RNA plus/minus TGFbeta	0.563	0.58	6295	1475
TYRO3	poly/total plus TGFbeta	0.629	0.09		poly/total minus TGFbeta	0.0199	0.77		-0.68	Yes		total RNA plus/minus TGFbeta	0.668	0.39	9112	2144
SERTAD2	poly/total plus TGFbeta	0.65	-0.11		poly/total minus TGFbeta	0.0199	-1.09		0.99	Yes		total RNA plus/minus TGFbeta	0.694	-0.44	1192	279
RHOV	poly/total plus TGFbeta	0.0313	0.76		poly/total minus TGFbeta	0.02	0.72		0.04	Yes		total RNA plus/minus TGFbeta	0.668	0.38	2956	691
DMXL2	poly/total plus TGFbeta	0.097	-1.34		poly/total minus TGFbeta	0.02	-1.64		0.3	Yes		total RNA plus/minus TGFbeta	0.814	-0.38	571	135
HOMEZ	poly/total plus TGFbeta	0.1	0.34		poly/total minus TGFbeta	0.02	0.45		-0.11	Yes		total RNA plus/minus TGFbeta	0.637	0.24	1921	447
IRF9	poly/total plus TGFbeta	0.146	0.48		poly/total minus TGFbeta	0.02	0.75		-0.27	Yes		total RNA plus/minus TGFbeta	0.901	0.14	6863	1616
RBBP8	poly/total plus TGFbeta	0.198	-0.68		poly/total minus TGFbeta	0.02	-1.56		0.88	Yes		total RNA plus/minus TGFbeta	0.944	0.05	745	177
CCM2	poly/total plus TGFbeta	0.2	0.46		poly/total minus TGFbeta	0.02	0.84		-0.38	Yes		total RNA plus/minus TGFbeta	0.803	0.28	3828	901
YY1AP1	poly/total plus TGFbeta	0.256	0.19		poly/total minus TGFbeta	0.02	0.44		-0.24	Yes		total RNA plus/minus TGFbeta	0.642	0.24	6996	1636
ARF5	poly/total plus TGFbeta	0.279	0.4		poly/total minus TGFbeta	0.02	0.91		-0.51	Yes		total RNA plus/minus TGFbeta	0.927	-0.1	31679	7557
ERGIC2	poly/total plus TGFbeta	0.357	-0.47		poly/total minus TGFbeta	0.02	-1.56		1.09	Yes		total RNA plus/minus TGFbeta	0.886	-0.24	696	165
ECH1	poly/total plus TGFbeta	0.41	0.28		poly/total minus TGFbeta	0.02	0.89		-0.61	Yes		total RNA plus/minus TGFbeta	0.914	0.14	10371	2470
H2AFY	poly/total plus TGFbeta	0.0464	0.57		poly/total minus TGFbeta	0.0201	0.55		0.02	Yes		total RNA plus/minus TGFbeta	0.88	0.12	14969	3515
UFL1	poly/total plus TGFbeta	0.0562	-1.97		poly/total minus TGFbeta	0.0201	-1.88		-0.08	Yes		total RNA plus/minus TGFbeta	0.923	-0.16	484	115
LENG1	poly/total plus TGFbeta	0.0695	0.81		poly/total minus TGFbeta	0.0201	0.93		-0.12	Yes		total RNA plus/minus TGFbeta	0.929	0.11	1610	376
FLJ42627	poly/total plus TGFbeta	0.338	-0.49		poly/total minus TGFbeta	0.0201	-1.23		0.74	Yes		total RNA plus/minus TGFbeta	0.606	-0.62	865	203
CRTAP	poly/total plus TGFbeta	0.441	0.16		poly/total minus TGFbeta	0.0201	0.56		-0.4	Yes		total RNA plus/minus TGFbeta	0.674	-0.28	13394	3159
LOC100506994	poly/total plus TGFbeta	0.493	-0.3		poly/total minus TGFbeta	0.0201	-1.24		0.94	Yes		total RNA plus/minus TGFbeta	0.769	-0.46	160	38
IPP	poly/total plus TGFbeta	0.632	-0.12		poly/total minus TGFbeta	0.0201	-1.02		0.89	Yes		total RNA plus/minus TGFbeta	0.772	-0.37	245	57
MTFR1	poly/total plus TGFbeta	0.677	-0.07		poly/total minus TGFbeta	0.0201	-1.01		0.95	Yes		total RNA plus/minus TGFbeta	0.806	-0.28	1393	330
RNF123	poly/total plus TGFbeta	0.686	0.05		poly/total minus TGFbeta	0.0201	0.83		-0.78	Yes		total RNA plus/minus TGFbeta	0.578	0.54	2017	470
RPL13AP3	poly/total plus TGFbeta	0.0198	0.79		poly/total minus TGFbeta	0.0202	0.54		0.25	Yes		total RNA plus/minus TGFbeta	0.625	-0.3	1703	401
SDC4	poly/total plus TGFbeta	0.0962	0.53		poly/total minus TGFbeta	0.0202	0.68		-0.15	Yes		total RNA plus/minus TGFbeta	0.825	-0.2	11096	2628
HTATIP2	poly/total plus TGFbeta	0.0971	0.56		poly/total minus TGFbeta	0.0202	0.79		-0.23	Yes		total RNA plus/minus TGFbeta	0.763	0.32	2286	536
RAB17	poly/total plus TGFbeta	0.131	0.42		poly/total minus TGFbeta	0.0202	0.66		-0.24	Yes		total RNA plus/minus TGFbeta	0.748	0.28	3142	739
MRPL38	poly/total plus TGFbeta	0.145	0.51		poly/total minus TGFbeta	0.0202	0.79		-0.28	Yes		total RNA plus/minus TGFbeta	0.829	0.23	10920	2580
PPP1R16A	poly/total plus TGFbeta	0.2	0.35		poly/total minus TGFbeta	0.0202	0.65		-0.3	Yes		total RNA plus/minus TGFbeta	0.894	0.14	3063	713
THAP5	poly/total plus TGFbeta	0.338	-0.49		poly/total minus TGFbeta	0.0202	-1.44		0.95	Yes		total RNA plus/minus TGFbeta	0.83	-0.32	746	179
RAB1B	poly/total plus TGFbeta	0.438	0.22		poly/total minus TGFbeta	0.0202	0.76		-0.54	Yes		total RNA plus/minus TGFbeta	0.823	0.23	34142	8075
SAMD1	poly/total plus TGFbeta	0.482	0.16		poly/total minus TGFbeta	0.0202	0.64		-0.48	Yes		total RNA plus/minus TGFbeta	0.764	0.25	3148	736
KRT18P55	poly/total plus TGFbeta	0.502	0.19		poly/total minus TGFbeta	0.0202	0.86		-0.67	Yes		total RNA plus/minus TGFbeta	0.763	0.35	1768	422
BCAT2	poly/total plus TGFbeta	0.547	0.19		poly/total minus TGFbeta	0.0202	0.95		-0.76	Yes		total RNA plus/minus TGFbeta	0.801	0.32	4313	1024
SH3BP1	poly/total plus TGFbeta	0.559	0.14		poly/total minus TGFbeta	0.0202	0.86		-0.72	Yes		total RNA plus/minus TGFbeta	0.546	0.6	1930	455
AMFR	poly/total plus TGFbeta	0.565	0.13		poly/total minus TGFbeta	0.0202	0.71		-0.59	Yes		total RNA plus/minus TGFbeta	0.713	-0.31	10723	2540
EEFSEC	poly/total plus TGFbeta	0.657	0.07		poly/total minus TGFbeta	0.0202	0.69		-0.62	Yes		total RNA plus/minus TGFbeta	0.783	0.25	2684	631
PPIB	poly/total plus TGFbeta	0.141	0.63		poly/total minus TGFbeta	0.0203	0.96		-0.33	Yes		total RNA plus/minus TGFbeta	0.851	-0.25	49886	11984
GLCCI1	poly/total plus TGFbeta	0.228	-0.39		poly/total minus TGFbeta	0.0203	-0.76		0.38	Yes		total RNA plus/minus TGFbeta	0.783	-0.27	373	87
PDZD8	poly/total plus TGFbeta	0.295	-0.72		poly/total minus TGFbeta	0.0203	-1.77		1.04	Yes		total RNA plus/minus TGFbeta	0.691	-0.63	512	119
PDCD2	poly/total plus TGFbeta	0.297	0.27		poly/total minus TGFbeta	0.0203	0.67		-0.39	Yes		total RNA plus/minus TGFbeta	0.774	0.26	2959	693
ITPK1	poly/total plus TGFbeta	0.507	0.16		poly/total minus TGFbeta	0.0203	0.71		-0.55	Yes		total RNA plus/minus TGFbeta	0.71	0.31	32278	7598
FAM86B1	poly/total plus TGFbeta	0.548	0.15		poly/total minus TGFbeta	0.0203	0.76		-0.61	Yes		total RNA plus/minus TGFbeta	0.328	0.93	582	134
PINX1	poly/total plus TGFbeta	0.0567	0.99		poly/total minus TGFbeta	0.0204	1.04		-0.06	Yes		total RNA plus/minus TGFbeta	0.94	0.09	1309	305
CREB3	poly/total plus TGFbeta	0.0992	0.45		poly/total minus TGFbeta	0.0204	0.51		-0.06	Yes		total RNA plus/minus TGFbeta	0.625	-0.33	4261	1015
HPDL	poly/total plus TGFbeta	0.0997	0.45		poly/total minus TGFbeta	0.0204	0.66		-0.21	Yes		total RNA plus/minus TGFbeta	0.561	0.45	3321	779
COQ5	poly/total plus TGFbeta	0.106	0.57		poly/total minus TGFbeta	0.0204	0.78		-0.22	Yes		total RNA plus/minus TGFbeta	0.879	0.19	2209	515
TMEM59	poly/total plus TGFbeta	0.109	0.32		poly/total minus TGFbeta	0.0204	0.43		-0.11	Yes		total RNA plus/minus TGFbeta	0.5	-0.32	2888	676
FRAT1	poly/total plus TGFbeta	0.127	0.39		poly/total minus TGFbeta	0.0204	0.56		-0.17	Yes		total RNA plus/minus TGFbeta	0.942	-0.03	1822	430
PNPLA6	poly/total plus TGFbeta	0.128	-0.43		poly/total minus TGFbeta	0.0204	0.61		-1.04	Yes		total RNA plus/minus TGFbeta	0.533	0.45	3338	779
CLSPN	poly/total plus TGFbeta	0.169	-0.5		poly/total minus TGFbeta	0.0204	-0.83		0.33	Yes		total RNA plus/minus TGFbeta	0.888	0.17	369	86
PCDHA12	poly/total plus TGFbeta	0.222	-0.58		poly/total minus TGFbeta	0.0204	-1.13		0.54	Yes		total RNA plus/minus TGFbeta	0.686	-0.54	364	88
LZTS2	poly/total plus TGFbeta	0.227	0.24		poly/total minus TGFbeta	0.0204	0.49		-0.25	Yes		total RNA plus/minus TGFbeta	0.775	0.19	5254	1234
CASP2	poly/total plus TGFbeta	0.245	0.33		poly/total minus TGFbeta	0.0204	0.68		-0.35	Yes		total RNA plus/minus TGFbeta	0.88	0.16	2787	646
SMTNL2	poly/total plus TGFbeta	0.264	0.34		poly/total minus TGFbeta	0.0204	0.74		-0.4	Yes		total RNA plus/minus TGFbeta	0.582	0.46	271	62
GPR160	poly/total plus TGFbeta	0.363	-0.26		poly/total minus TGFbeta	0.0204	-0.73		0.47	Yes		total RNA plus/minus TGFbeta	0.792	-0.25	589	140
HGS	poly/total plus TGFbeta	0.505	-0.12		poly/total minus TGFbeta	0.0204	0.53		-0.65	Yes		total RNA plus/minus TGFbeta	0.43	0.47	4757	1102
FAM222A	poly/total plus TGFbeta	0.505	0.15		poly/total minus TGFbeta	0.0204	0.67		-0.52	Yes		total RNA plus/minus TGFbeta	0.478	0.53	996	230
ACAA2	poly/total plus TGFbeta	0.505	0.13		poly/total minus TGFbeta	0.0204	0.57		-0.44	Yes		total RNA plus/minus TGFbeta	0.848	0.16	3856	897
SRSF11	poly/total plus TGFbeta	0.546	-0.19		poly/total minus TGFbeta	0.0204	-1.04		0.85	Yes		total RNA plus/minus TGFbeta	0.767	-0.34	1284	299
EIF2S2	poly/total plus TGFbeta	0.591	-0.11		poly/total minus TGFbeta	0.0204	-0.74		0.63	Yes		total RNA plus/minus TGFbeta	0.756	-0.26	2345	557
LHX1	poly/total plus TGFbeta	0.617	-0.12		poly/total minus TGFbeta	0.0204	-0.93		0.81	Yes		total RNA plus/minus TGFbeta	0.894	-0.18	273	64
SMYD2	poly/total plus TGFbeta	0.677	0.06		poly/total minus TGFbeta	0.0204	0.86		-0.79	Yes		total RNA plus/minus TGFbeta	0.782	0.3	637	147
PRMT7	poly/total plus TGFbeta	0.679	-0.06		poly/total minus TGFbeta	0.0204	0.9		-0.96	Yes		total RNA plus/minus TGFbeta	0.668	0.48	1615	380
TXNRD2	poly/total plus TGFbeta	0.722	-0.02		poly/total minus TGFbeta	0.0204	0.9		-0.92	Yes		total RNA plus/minus TGFbeta	0.945	0.03	3686	860
LOC642361	poly/total plus TGFbeta	0.723	-0.01		poly/total minus TGFbeta	0.0204	-0.89		0.88	Yes		total RNA plus/minus TGFbeta	0.797	-0.3	273	64
ABT1	poly/total plus TGFbeta	0.0115	0.9		poly/total minus TGFbeta	0.0205	0.48		0.42	Yes		total RNA plus/minus TGFbeta	0.914	-0.08	5727	1353
SRSF7	poly/total plus TGFbeta	0.0238	0.58		poly/total minus TGFbeta	0.0205	0.43		0.15	Yes		total RNA plus/minus TGFbeta	0.944	0.02	6988	1641
ATP2B1	poly/total plus TGFbeta	0.0618	-1.03		poly/total minus TGFbeta	0.0205	-1.01		-0.02	Yes		total RNA plus/minus TGFbeta	0.852	-0.22	1232	290
PSMD8	poly/total plus TGFbeta	0.179	0.44		poly/total minus TGFbeta	0.0205	0.76		-0.32	Yes		total RNA plus/minus TGFbeta	0.944	0.03	16000	3785
RNPEPL1	poly/total plus TGFbeta	0.262	0.44		poly/total minus TGFbeta	0.0205	1.01		-0.58	Yes		total RNA plus/minus TGFbeta	0.74	0.45	1391	323
FAM134A	poly/total plus TGFbeta	0.324	0.28		poly/total minus TGFbeta	0.0205	0.72		-0.43	Yes		total RNA plus/minus TGFbeta	0.734	-0.3	12535	2993
C5orf43	poly/total plus TGFbeta	0.449	-0.28		poly/total minus TGFbeta	0.0205	-1.21		0.93	Yes		total RNA plus/minus TGFbeta	0.944	-0.04	1089	258
COQ6	poly/total plus TGFbeta	0.636	0.1		poly/total minus TGFbeta	0.0205	0.78		-0.68	Yes		total RNA plus/minus TGFbeta	0.936	0.07	1949	459
NUDT14	poly/total plus TGFbeta	0.677	0.07		poly/total minus TGFbeta	0.0205	0.95		-0.89	Yes		total RNA plus/minus TGFbeta	0.663	0.52	1486	351
LRBA	poly/total plus TGFbeta	0.0459	-1.1		poly/total minus TGFbeta	0.0206	-0.93		-0.17	Yes		total RNA plus/minus TGFbeta	0.821	-0.25	1391	330
CXorf23	poly/total plus TGFbeta	0.102	-0.89		poly/total minus TGFbeta	0.0206	-1.16		0.27	Yes		total RNA plus/minus TGFbeta	0.84	-0.32	208	50
SEC24B	poly/total plus TGFbeta	0.0961	-1.18		poly/total minus TGFbeta	0.0207	-1.45		0.28	Yes		total RNA plus/minus TGFbeta	0.862	-0.28	698	161
CNTROB	poly/total plus TGFbeta	0.18	0.38		poly/total minus TGFbeta	0.0207	0.67		-0.3	Yes		total RNA plus/minus TGFbeta	0.803	0.24	2884	679
TPRA1	poly/total plus TGFbeta	0.198	0.38		poly/total minus TGFbeta	0.0207	0.65		-0.27	Yes		total RNA plus/minus TGFbeta	0.939	-0.05	2741	652
ZFP36L2	poly/total plus TGFbeta	0.243	-0.35		poly/total minus TGFbeta	0.0207	-0.68		0.33	Yes		total RNA plus/minus TGFbeta	0.643	-0.34	2586	605
FAM111A	poly/total plus TGFbeta	0.301	-0.28		poly/total minus TGFbeta	0.0207	-0.67		0.39	Yes		total RNA plus/minus TGFbeta	0.929	0.07	690	162
DCAF16	poly/total plus TGFbeta	0.468	-0.35		poly/total minus TGFbeta	0.0207	-1.4		1.05	Yes		total RNA plus/minus TGFbeta	0.702	-0.52	741	173
UBQLN4	poly/total plus TGFbeta	0.495	0.17		poly/total minus TGFbeta	0.0207	0.7		-0.53	Yes		total RNA plus/minus TGFbeta	0.694	0.33	9169	2162
GLT25D1	poly/total plus TGFbeta	0.559	-0.1		poly/total minus TGFbeta	0.0207	0.47		-0.57	Yes		total RNA plus/minus TGFbeta	0.884	-0.11	4796	1140
FAHD2A	poly/total plus TGFbeta	0.294	0.44		poly/total minus TGFbeta	0.0208	1.03		-0.59	Yes		total RNA plus/minus TGFbeta	0.886	0.24	1246	292
MAP4K2	poly/total plus TGFbeta	0.391	0.31		poly/total minus TGFbeta	0.0208	0.94		-0.62	Yes		total RNA plus/minus TGFbeta	0.927	0.1	466	111
HIST1H2BJ	poly/total plus TGFbeta	0.553	0.26		poly/total minus TGFbeta	0.0208	-1.35		1.6	Yes		total RNA plus/minus TGFbeta	0.844	0.37	194	45
PFKL	poly/total plus TGFbeta	0.73	0.01		poly/total minus TGFbeta	0.0208	0.75		-0.75	Yes		total RNA plus/minus TGFbeta	0.671	0.38	8129	1904
NAB2	poly/total plus TGFbeta	0.173	0.46		poly/total minus TGFbeta	0.0209	0.77		-0.31	Yes		total RNA plus/minus TGFbeta	0.87	0.19	8899	2090
VPS26B	poly/total plus TGFbeta	0.302	0.23		poly/total minus TGFbeta	0.0209	0.54		-0.31	Yes		total RNA plus/minus TGFbeta	0.898	0.11	4152	981
BTBD3	poly/total plus TGFbeta	0.358	-0.34		poly/total minus TGFbeta	0.0209	-0.94		0.6	Yes		total RNA plus/minus TGFbeta	0.704	-0.42	407	96
PER1	poly/total plus TGFbeta	0.436	0.21		poly/total minus TGFbeta	0.0209	0.75		-0.54	Yes		total RNA plus/minus TGFbeta	0.73	0.34	2281	536
HIST1H1C	poly/total plus TGFbeta	0.618	-0.16		poly/total minus TGFbeta	0.0209	-1.19		1.04	Yes		total RNA plus/minus TGFbeta	0.95	-0.01	4095	992
GLG1	poly/total plus TGFbeta	0.0106	-1.15		poly/total minus TGFbeta	0.021	-0.38		-0.77	Yes		total RNA plus/minus TGFbeta	0.927	0.04	7802	1825
SMARCA5	poly/total plus TGFbeta	0.0192	-1.17		poly/total minus TGFbeta	0.021	-0.78		-0.39	Yes		total RNA plus/minus TGFbeta	0.845	0.21	786	183
C8orf33	poly/total plus TGFbeta	0.0237	0.52		poly/total minus TGFbeta	0.021	0.4		0.12	Yes		total RNA plus/minus TGFbeta	0.74	0.17	8338	1962
SECISBP2L	poly/total plus TGFbeta	0.111	-0.79		poly/total minus TGFbeta	0.021	-1.07		0.28	Yes		total RNA plus/minus TGFbeta	0.914	-0.16	348	81
RPUSD2	poly/total plus TGFbeta	0.124	0.58		poly/total minus TGFbeta	0.021	0.87		-0.28	Yes		total RNA plus/minus TGFbeta	0.862	0.24	1780	420
DPP3	poly/total plus TGFbeta	0.641	0.08		poly/total minus TGFbeta	0.021	0.68		-0.6	Yes		total RNA plus/minus TGFbeta	0.83	0.2	11320	2662
PGRMC2	poly/total plus TGFbeta	0.691	0.03		poly/total minus TGFbeta	0.021	-0.44		0.46	Yes		total RNA plus/minus TGFbeta	0.399	-0.44	2327	551
ZNF721	poly/total plus TGFbeta	0.146	-1.24		poly/total minus TGFbeta	0.0211	-2.44		1.2	Yes		total RNA plus/minus TGFbeta	0.916	-0.2	371	91
ANKRD11	poly/total plus TGFbeta	0.148	-0.76		poly/total minus TGFbeta	0.0211	-1.18		0.42	Yes		total RNA plus/minus TGFbeta	0.894	-0.23	3748	878
DHRS11	poly/total plus TGFbeta	0.203	0.6		poly/total minus TGFbeta	0.0211	1.08		-0.49	Yes		total RNA plus/minus TGFbeta	0.767	0.41	277	66
RPS6KB1	poly/total plus TGFbeta	0.229	-0.62		poly/total minus TGFbeta	0.0211	-1.24		0.62	Yes		total RNA plus/minus TGFbeta	0.947	0.03	7350	1714
DVL2	poly/total plus TGFbeta	0.248	0.29		poly/total minus TGFbeta	0.0211	0.61		-0.32	Yes		total RNA plus/minus TGFbeta	0.792	0.22	3371	794
SNHG1	poly/total plus TGFbeta	0.461	0.15		poly/total minus TGFbeta	0.0211	-0.66		0.82	Yes		total RNA plus/minus TGFbeta	0.922	0.08	3366	792
OTUB2	poly/total plus TGFbeta	0.165	0.37		poly/total minus TGFbeta	0.0212	0.6		-0.23	Yes		total RNA plus/minus TGFbeta	0.821	0.19	603	141
FKBP11	poly/total plus TGFbeta	0.216	0.26		poly/total minus TGFbeta	0.0212	0.49		-0.23	Yes		total RNA plus/minus TGFbeta	0.95	0	1321	310
NFE2L1	poly/total plus TGFbeta	0.268	0.34		poly/total minus TGFbeta	0.0212	0.74		-0.4	Yes		total RNA plus/minus TGFbeta	0.898	-0.14	23302	5502
PCGF2	poly/total plus TGFbeta	0.538	0.11		poly/total minus TGFbeta	0.0212	0.55		-0.44	Yes		total RNA plus/minus TGFbeta	0.677	0.28	4201	983
LOC100506930	poly/total plus TGFbeta	0.595	0.08		poly/total minus TGFbeta	0.0212	-0.51		0.59	Yes		total RNA plus/minus TGFbeta	0.942	0.03	1542	365
LIMK1	poly/total plus TGFbeta	0.669	0.07		poly/total minus TGFbeta	0.0212	0.83		-0.76	Yes		total RNA plus/minus TGFbeta	0.742	0.36	1826	432
EPHB3	poly/total plus TGFbeta	0.707	0.02		poly/total minus TGFbeta	0.0212	0.43		-0.42	Yes		total RNA plus/minus TGFbeta	0.763	0.17	6380	1506
SREK1	poly/total plus TGFbeta	0.0382	-1.58		poly/total minus TGFbeta	0.0213	-1.42		-0.17	Yes		total RNA plus/minus TGFbeta	0.908	0.17	773	183
TRIP11	poly/total plus TGFbeta	0.0854	-1.07		poly/total minus TGFbeta	0.0213	-1.37		0.3	Yes		total RNA plus/minus TGFbeta	0.95	0	800	191
BBX	poly/total plus TGFbeta	0.0924	-1.13		poly/total minus TGFbeta	0.0213	-1.37		0.23	Yes		total RNA plus/minus TGFbeta	0.881	-0.23	737	176
BZW2	poly/total plus TGFbeta	0.15	0.43		poly/total minus TGFbeta	0.0213	0.66		-0.23	Yes		total RNA plus/minus TGFbeta	0.927	0.09	2874	665
DHRS7	poly/total plus TGFbeta	0.204	0.43		poly/total minus TGFbeta	0.0213	0.64		-0.22	Yes		total RNA plus/minus TGFbeta	0.614	-0.45	2566	594
GMIP	poly/total plus TGFbeta	0.251	0.4		poly/total minus TGFbeta	0.0213	0.8		-0.4	Yes		total RNA plus/minus TGFbeta	0.935	0.08	1899	450
GALK1	poly/total plus TGFbeta	0.326	0.23		poly/total minus TGFbeta	0.0213	0.63		-0.4	Yes		total RNA plus/minus TGFbeta	0.607	0.39	3298	771
SNTA1	poly/total plus TGFbeta	0.423	0.33		poly/total minus TGFbeta	0.0213	1.07		-0.74	Yes		total RNA plus/minus TGFbeta	0.835	-0.3	452	108
ASNSD1	poly/total plus TGFbeta	0.569	-0.14		poly/total minus TGFbeta	0.0213	-0.89		0.75	Yes		total RNA plus/minus TGFbeta	0.918	-0.11	1766	417
CKMT1A	poly/total plus TGFbeta	0.69	0.04		poly/total minus TGFbeta	0.0213	0.76		-0.72	Yes		total RNA plus/minus TGFbeta	0.95	0	10453	2475
RXRB	poly/total plus TGFbeta	0.0787	0.51		poly/total minus TGFbeta	0.0214	0.6		-0.09	Yes		total RNA plus/minus TGFbeta	0.935	0.06	3458	814
AP2S1	poly/total plus TGFbeta	0.107	0.42		poly/total minus TGFbeta	0.0214	0.57		-0.14	Yes		total RNA plus/minus TGFbeta	0.786	0.2	11972	2810
CHD1L	poly/total plus TGFbeta	0.161	0.23		poly/total minus TGFbeta	0.0214	0.36		-0.14	Yes		total RNA plus/minus TGFbeta	0.643	0.2	2894	672
SLC39A13	poly/total plus TGFbeta	0.177	0.38		poly/total minus TGFbeta	0.0214	0.58		-0.19	Yes		total RNA plus/minus TGFbeta	0.776	-0.24	3261	775
ZFAND6	poly/total plus TGFbeta	0.347	0.24		poly/total minus TGFbeta	0.0214	-0.65		0.89	Yes		total RNA plus/minus TGFbeta	0.875	-0.15	889	207
C12orf10	poly/total plus TGFbeta	0.36	0.3		poly/total minus TGFbeta	0.0214	0.83		-0.52	Yes		total RNA plus/minus TGFbeta	0.924	0.1	4723	1116
LMAN2	poly/total plus TGFbeta	0.411	0.22		poly/total minus TGFbeta	0.0214	0.7		-0.48	Yes		total RNA plus/minus TGFbeta	0.798	-0.24	32739	7783
LEMD2	poly/total plus TGFbeta	0.721	0.01		poly/total minus TGFbeta	0.0214	0.75		-0.73	Yes		total RNA plus/minus TGFbeta	0.903	0.14	7988	1870
DGCR8	poly/total plus TGFbeta	0.0571	0.44		poly/total minus TGFbeta	0.0215	0.45		-0.01	Yes		total RNA plus/minus TGFbeta	0.935	-0.04	2517	591
RAD51C	poly/total plus TGFbeta	0.145	0.31		poly/total minus TGFbeta	0.0215	0.48		-0.17	Yes		total RNA plus/minus TGFbeta	0.831	0.15	5488	1280
C17orf59	poly/total plus TGFbeta	0.149	0.49		poly/total minus TGFbeta	0.0215	0.78		-0.28	Yes		total RNA plus/minus TGFbeta	0.886	0.18	2107	496
MRPL9	poly/total plus TGFbeta	0.0283	0.54		poly/total minus TGFbeta	0.0216	0.46		0.08	Yes		total RNA plus/minus TGFbeta	0.695	0.22	6403	1507
ESRRA	poly/total plus TGFbeta	0.0384	0.6		poly/total minus TGFbeta	0.0216	0.53		0.07	Yes		total RNA plus/minus TGFbeta	0.94	-0.04	4327	1027
GPBP1	poly/total plus TGFbeta	0.254	-0.47		poly/total minus TGFbeta	0.0216	-1.05		0.57	Yes		total RNA plus/minus TGFbeta	0.894	-0.17	1240	290
TIPARP	poly/total plus TGFbeta	0.302	-0.44		poly/total minus TGFbeta	0.0216	-1.19		0.75	Yes		total RNA plus/minus TGFbeta	0.939	-0.07	1054	247
TP53I13	poly/total plus TGFbeta	0.328	0.35		poly/total minus TGFbeta	0.0216	0.79		-0.44	Yes		total RNA plus/minus TGFbeta	0.914	-0.14	1792	422
MAPKAP1	poly/total plus TGFbeta	0.417	0.09		poly/total minus TGFbeta	0.0216	-0.28		0.37	Yes		total RNA plus/minus TGFbeta	0.903	0.05	5582	1309
PFDN4	poly/total plus TGFbeta	0.574	-0.21		poly/total minus TGFbeta	0.0216	-1.2		0.99	Yes		total RNA plus/minus TGFbeta	0.918	0.17	3481	831
WRAP73	poly/total plus TGFbeta	0.702	0.05		poly/total minus TGFbeta	0.0216	1.1		-1.05	Yes		total RNA plus/minus TGFbeta	0.744	0.49	1080	251
MCM7	poly/total plus TGFbeta	0.723	0.01		poly/total minus TGFbeta	0.0216	0.81		-0.8	Yes		total RNA plus/minus TGFbeta	0.469	0.66	30117	7045
SPINT2	poly/total plus TGFbeta	0.0632	0.61		poly/total minus TGFbeta	0.0217	0.65		-0.03	Yes		total RNA plus/minus TGFbeta	0.756	-0.26	55663	13156
CCDC28A	poly/total plus TGFbeta	0.0765	0.63		poly/total minus TGFbeta	0.0217	0.72		-0.09	Yes		total RNA plus/minus TGFbeta	0.95	0	444	103
SEC23B	poly/total plus TGFbeta	0.524	0.14		poly/total minus TGFbeta	0.0217	0.68		-0.54	Yes		total RNA plus/minus TGFbeta	0.694	0.34	2739	635
AP5Z1	poly/total plus TGFbeta	0.67	-0.05		poly/total minus TGFbeta	0.0217	0.67		-0.72	Yes		total RNA plus/minus TGFbeta	0.637	0.39	2775	646
REST	poly/total plus TGFbeta	0.0774	-0.97		poly/total minus TGFbeta	0.0218	-1.12		0.15	Yes		total RNA plus/minus TGFbeta	0.942	-0.05	1078	253
WDR45	poly/total plus TGFbeta	0.193	0.44		poly/total minus TGFbeta	0.0218	0.75		-0.31	Yes		total RNA plus/minus TGFbeta	0.945	0.03	2107	503
SIL1	poly/total plus TGFbeta	0.222	0.44		poly/total minus TGFbeta	0.0218	0.83		-0.39	Yes		total RNA plus/minus TGFbeta	0.808	-0.27	8216	1932
BAP1	poly/total plus TGFbeta	0.375	0.17		poly/total minus TGFbeta	0.0218	0.48		-0.31	Yes		total RNA plus/minus TGFbeta	0.859	0.13	5082	1203
RAB11FIP4	poly/total plus TGFbeta	0.392	0.26		poly/total minus TGFbeta	0.0218	0.75		-0.48	Yes		total RNA plus/minus TGFbeta	0.927	0.1	2131	499
GNPNAT1	poly/total plus TGFbeta	0.613	-0.07		poly/total minus TGFbeta	0.0218	-0.52		0.45	Yes		total RNA plus/minus TGFbeta	0.946	-0.01	4833	1129
SETD2	poly/total plus TGFbeta	0.0572	-1.07		poly/total minus TGFbeta	0.0219	-1.01		-0.05	Yes		total RNA plus/minus TGFbeta	0.896	-0.17	1222	287
CTSC	poly/total plus TGFbeta	0.111	-0.34		poly/total minus TGFbeta	0.0219	0.45		-0.79	Yes		total RNA plus/minus TGFbeta	0.926	0.05	1558	365
GALNT7	poly/total plus TGFbeta	0.198	-0.96		poly/total minus TGFbeta	0.0219	-1.49		0.53	Yes		total RNA plus/minus TGFbeta	0.602	-0.75	560	133
CREBZF	poly/total plus TGFbeta	0.372	-0.26		poly/total minus TGFbeta	0.0219	-0.75		0.49	Yes		total RNA plus/minus TGFbeta	0.801	-0.23	2179	511
RAB6C	poly/total plus TGFbeta	0.415	-0.19		poly/total minus TGFbeta	0.0219	-0.61		0.41	Yes		total RNA plus/minus TGFbeta	0.89	-0.13	406	95
PALM	poly/total plus TGFbeta	0.249	0.4		poly/total minus TGFbeta	0.022	0.79		-0.39	Yes		total RNA plus/minus TGFbeta	0.935	0.08	1894	446
CRKL	poly/total plus TGFbeta	0.441	0.12		poly/total minus TGFbeta	0.022	0.39		-0.28	Yes		total RNA plus/minus TGFbeta	0.77	0.15	7723	1797
LASP1	poly/total plus TGFbeta	0.645	-0.07		poly/total minus TGFbeta	0.022	0.65		-0.72	Yes		total RNA plus/minus TGFbeta	0.803	0.22	6975	1646
PRKAB1	poly/total plus TGFbeta	0.0463	0.6		poly/total minus TGFbeta	0.0221	0.57		0.02	Yes		total RNA plus/minus TGFbeta	0.935	0.06	3789	891
PSME3	poly/total plus TGFbeta	0.0468	0.33		poly/total minus TGFbeta	0.0221	0.33		0.01	Yes		total RNA plus/minus TGFbeta	0.782	0.12	11535	2707
C17orf101	poly/total plus TGFbeta	0.0899	0.56		poly/total minus TGFbeta	0.0221	0.6		-0.05	Yes		total RNA plus/minus TGFbeta	0.734	-0.3	2986	708
PSMC1	poly/total plus TGFbeta	0.126	0.34		poly/total minus TGFbeta	0.0221	0.5		-0.16	Yes		total RNA plus/minus TGFbeta	0.808	0.17	5010	1166
RCC2	poly/total plus TGFbeta	0.157	0.48		poly/total minus TGFbeta	0.0221	0.75		-0.27	Yes		total RNA plus/minus TGFbeta	0.95	0.01	12588	2979
SIGIRR	poly/total plus TGFbeta	0.2	0.33		poly/total minus TGFbeta	0.0221	0.55		-0.22	Yes		total RNA plus/minus TGFbeta	0.927	-0.07	3650	871
ZNF83	poly/total plus TGFbeta	0.211	-0.62		poly/total minus TGFbeta	0.0221	-1.13		0.51	Yes		total RNA plus/minus TGFbeta	0.937	0.09	284	66
ZNF467	poly/total plus TGFbeta	0.279	0.24		poly/total minus TGFbeta	0.0221	0.57		-0.33	Yes		total RNA plus/minus TGFbeta	0.538	0.4	4084	959
DGAT1	poly/total plus TGFbeta	0.298	0.32		poly/total minus TGFbeta	0.0221	0.71		-0.39	Yes		total RNA plus/minus TGFbeta	0.945	0.03	2296	545
NF2	poly/total plus TGFbeta	0.302	0.34		poly/total minus TGFbeta	0.0221	0.76		-0.43	Yes		total RNA plus/minus TGFbeta	0.929	0.09	2025	475
THEM6	poly/total plus TGFbeta	0.307	0.31		poly/total minus TGFbeta	0.0221	0.73		-0.42	Yes		total RNA plus/minus TGFbeta	0.903	0.13	23564	5584
FAM213B	poly/total plus TGFbeta	0.318	0.25		poly/total minus TGFbeta	0.0221	0.61		-0.36	Yes		total RNA plus/minus TGFbeta	0.881	0.14	3173	751
GSPT2	poly/total plus TGFbeta	0.507	-0.16		poly/total minus TGFbeta	0.0221	0.68		-0.84	Yes		total RNA plus/minus TGFbeta	0.399	0.69	523	120
RASL11B	poly/total plus TGFbeta	0.6	0.2		poly/total minus TGFbeta	0.0221	1.3		-1.1	Yes		total RNA plus/minus TGFbeta	0.874	0.31	194	45
VCP	poly/total plus TGFbeta	0.682	0.06		poly/total minus TGFbeta	0.0221	0.82		-0.76	Yes		total RNA plus/minus TGFbeta	0.563	0.55	16173	3757
PSMD9	poly/total plus TGFbeta	0.0227	0.75		poly/total minus TGFbeta	0.0222	0.51		0.23	Yes		total RNA plus/minus TGFbeta	0.909	-0.09	4585	1086
PFDN6	poly/total plus TGFbeta	0.0257	0.81		poly/total minus TGFbeta	0.0222	0.62		0.19	Yes		total RNA plus/minus TGFbeta	0.927	0.08	3316	785
PEA15	poly/total plus TGFbeta	0.0264	0.52		poly/total minus TGFbeta	0.0222	0.41		0.11	Yes		total RNA plus/minus TGFbeta	0.782	0.16	7510	1764
SERINC1	poly/total plus TGFbeta	0.0357	-1.11		poly/total minus TGFbeta	0.0222	-0.76		-0.35	Yes		total RNA plus/minus TGFbeta	0.663	-0.37	1843	432
ODC1	poly/total plus TGFbeta	0.044	0.55		poly/total minus TGFbeta	0.0222	0.54		0.02	Yes		total RNA plus/minus TGFbeta	0.829	0.17	4499	1045
PREB	poly/total plus TGFbeta	0.0525	0.87		poly/total minus TGFbeta	0.0222	0.85		0.02	Yes		total RNA plus/minus TGFbeta	0.903	0.16	8166	1938
SART3	poly/total plus TGFbeta	0.0765	0.44		poly/total minus TGFbeta	0.0222	0.52		-0.07	Yes		total RNA plus/minus TGFbeta	0.872	0.13	4648	1080
CCDC102A	poly/total plus TGFbeta	0.139	0.54		poly/total minus TGFbeta	0.0222	0.79		-0.25	Yes		total RNA plus/minus TGFbeta	0.808	0.26	506	118
IDH1	poly/total plus TGFbeta	0.694	-0.03		poly/total minus TGFbeta	0.0222	0.48		-0.51	Yes		total RNA plus/minus TGFbeta	0.614	0.28	1485	347
LAMC1	poly/total plus TGFbeta	0.0276	-1.28		poly/total minus TGFbeta	0.0223	-0.76		-0.52	Yes		total RNA plus/minus TGFbeta	0.674	-0.36	1830	428
PQBP1	poly/total plus TGFbeta	0.113	0.61		poly/total minus TGFbeta	0.0223	0.82		-0.2	Yes		total RNA plus/minus TGFbeta	0.907	0.14	7464	1762
CENPO	poly/total plus TGFbeta	0.158	0.3		poly/total minus TGFbeta	0.0223	0.48		-0.17	Yes		total RNA plus/minus TGFbeta	0.914	0.08	5201	1232
LOC100130331	poly/total plus TGFbeta	0.23	0.42		poly/total minus TGFbeta	0.0223	0.72		-0.31	Yes		total RNA plus/minus TGFbeta	0.889	-0.18	2045	494
MRPS31P3	poly/total plus TGFbeta	0.457	-0.29		poly/total minus TGFbeta	0.0223	-1.02		0.74	Yes		total RNA plus/minus TGFbeta	0.921	0.14	342	81
PPDPF	poly/total plus TGFbeta	0.643	-0.1		poly/total minus TGFbeta	0.0223	-0.86		0.76	Yes		total RNA plus/minus TGFbeta	0.949	0.02	30630	7266
CIDEB	poly/total plus TGFbeta	0.716	0.03		poly/total minus TGFbeta	0.0223	1.1		-1.07	Yes		total RNA plus/minus TGFbeta	0.841	0.34	996	233
GYG1	poly/total plus TGFbeta	0.0316	0.38		poly/total minus TGFbeta	0.0224	0.3		0.08	Yes		total RNA plus/minus TGFbeta	0.948	0.01	2969	695
MPDZ	poly/total plus TGFbeta	0.0694	-1.01		poly/total minus TGFbeta	0.0224	-1.09		0.08	Yes		total RNA plus/minus TGFbeta	0.851	-0.29	343	82
SEL1L	poly/total plus TGFbeta	0.119	-0.74		poly/total minus TGFbeta	0.0224	-0.78		0.04	Yes		total RNA plus/minus TGFbeta	0.402	-0.75	1629	383
PTMS	poly/total plus TGFbeta	0.131	0.51		poly/total minus TGFbeta	0.0224	0.72		-0.21	Yes		total RNA plus/minus TGFbeta	0.714	0.32	21948	5117
INPP5J	poly/total plus TGFbeta	0.298	0.29		poly/total minus TGFbeta	0.0224	0.68		-0.38	Yes		total RNA plus/minus TGFbeta	0.893	0.14	944	220
AACS	poly/total plus TGFbeta	0.684	0.05		poly/total minus TGFbeta	0.0224	0.74		-0.69	Yes		total RNA plus/minus TGFbeta	0.881	0.18	2076	486
WTAP	poly/total plus TGFbeta	0.73	0		poly/total minus TGFbeta	0.0224	-0.81		0.81	Yes		total RNA plus/minus TGFbeta	0.874	-0.17	2028	474
SNHG6	poly/total plus TGFbeta	0.73	0		poly/total minus TGFbeta	0.0224	-1.12		1.12	Yes		total RNA plus/minus TGFbeta	0.806	-0.38	3883	944
CEP350	poly/total plus TGFbeta	0.151	-0.89		poly/total minus TGFbeta	0.0225	-1.3		0.41	Yes		total RNA plus/minus TGFbeta	0.769	-0.41	741	176
CCDC109B	poly/total plus TGFbeta	0.169	0.58		poly/total minus TGFbeta	0.0225	0.94		-0.36	Yes		total RNA plus/minus TGFbeta	0.538	0.67	345	79
LDOC1	poly/total plus TGFbeta	0.227	0.29		poly/total minus TGFbeta	0.0225	0.56		-0.26	Yes		total RNA plus/minus TGFbeta	0.914	0.09	20213	4771
RGL2	poly/total plus TGFbeta	0.331	0.26		poly/total minus TGFbeta	0.0225	0.64		-0.38	Yes		total RNA plus/minus TGFbeta	0.755	0.26	6987	1642
SH3TC1	poly/total plus TGFbeta	0.416	0.32		poly/total minus TGFbeta	0.0225	1.12		-0.8	Yes		total RNA plus/minus TGFbeta	0.669	0.62	1109	258
EGR3	poly/total plus TGFbeta	0.498	-0.26		poly/total minus TGFbeta	0.0226	-1.06		0.81	Yes		total RNA plus/minus TGFbeta	0.686	-0.46	1096	260
DCUN1D5	poly/total plus TGFbeta	0.011	0.67		poly/total minus TGFbeta	0.0227	0.33		0.34	Yes		total RNA plus/minus TGFbeta	0.908	0.06	1009	235
PPCDC	poly/total plus TGFbeta	0.0338	0.84		poly/total minus TGFbeta	0.0227	0.79		0.05	Yes		total RNA plus/minus TGFbeta	0.716	0.37	2274	537
ARMCX6	poly/total plus TGFbeta	0.0378	0.52		poly/total minus TGFbeta	0.0227	0.43		0.09	Yes		total RNA plus/minus TGFbeta	0.806	-0.16	6073	1436
PIR	poly/total plus TGFbeta	0.0905	0.58		poly/total minus TGFbeta	0.0227	0.69		-0.12	Yes		total RNA plus/minus TGFbeta	0.814	0.23	365	84
RFX7	poly/total plus TGFbeta	0.275	-0.51		poly/total minus TGFbeta	0.0227	-1.15		0.64	Yes		total RNA plus/minus TGFbeta	0.827	-0.29	1002	233
LOC387647	poly/total plus TGFbeta	0.31	-0.33		poly/total minus TGFbeta	0.0227	-0.79		0.46	Yes		total RNA plus/minus TGFbeta	0.95	0.01	537	125
GYS1	poly/total plus TGFbeta	0.364	-0.21		poly/total minus TGFbeta	0.0227	0.61		-0.82	Yes		total RNA plus/minus TGFbeta	0.429	0.56	3401	794
FAM214A	poly/total plus TGFbeta	0.153	-0.97		poly/total minus TGFbeta	0.0228	-1.71		0.74	Yes		total RNA plus/minus TGFbeta	0.933	-0.12	556	131
KAT2A	poly/total plus TGFbeta	0.52	0.17		poly/total minus TGFbeta	0.0228	0.75		-0.58	Yes		total RNA plus/minus TGFbeta	0.564	0.51	7660	1792
MAN1A2	poly/total plus TGFbeta	0.175	-0.75		poly/total minus TGFbeta	0.0229	-1.17		0.42	Yes		total RNA plus/minus TGFbeta	0.742	-0.42	869	207
FBXL18	poly/total plus TGFbeta	0.323	-0.24		poly/total minus TGFbeta	0.0229	0.59		-0.83	Yes		total RNA plus/minus TGFbeta	0.538	0.43	3434	803
C6orf106	poly/total plus TGFbeta	0.595	0.09		poly/total minus TGFbeta	0.0229	0.54		-0.46	Yes		total RNA plus/minus TGFbeta	0.783	0.2	11930	2811
C11orf58	poly/total plus TGFbeta	0.725	0.01		poly/total minus TGFbeta	0.0229	-0.71		0.72	Yes		total RNA plus/minus TGFbeta	0.836	-0.18	2510	591
[truncated: 10,117 more rows]
