# Supplementary material for: CELF1 is a central node in post-transcriptional regulatory programmes underlying EMT
Source: Nat Commun. 2016 Nov 21;7:13362. doi: 10.1038/ncomms13362 (PMC5121338; doi:10.1038/ncomms13362)
Supplement: Supplementary Data 3 — Aggregate MCF10a + MCF7 polysomal enrichment data for Figure 1E. Blue - Net Depletion, Red - Net Enrichment. [file ncomms13362-s4.xlsx]

## Sheet: merged2.tab
Gene Symbol	10a_log2 enrichment/depletion	10a_qval < 0.03	7_log2 enrichment/depletion	7_qval < 0.03	10a log2/7 log2
RMRP	-17.78	No	2.62	No	-20.4
SAMSN1	-14.4	No	not detected	not detected	-14.4
PGAM2	-13.29	No	not detected	not detected	-13.29
CGB8	-13.1	No	not detected	not detected	-13.1
JMJD7-PLA2G4B	-11.99	No	0.43	No	-12.42
SPRR1B	-11.38	Yes	not detected	not detected	-11.38
KLK7	-11.03	Yes	not detected	not detected	-11.03
RN5-8S1	-2.43	No	2.98	No	-5.41
MTRF1	-2.05	No	1.49	No	-3.54
LOC727896	-2.65	No	0.79	No	-3.44
FAM18B2-CDRT4	-3.22	No	not detected	not detected	-3.22
CBWD6	-2.38	No	0.76	No	-3.14
NUF2	-1.47	Yes	1.58	No	-3.05
METTL21D	-1.91	No	1.13	Yes	-3.04
TRIM52	-1.38	Yes	1.45	No	-2.83
MALAT1	-1.2	Yes	1.59	Yes	-2.79
RNFT1	-1.25	No	1.49	Yes	-2.74
HIST1H1E	-2.18	Yes	0.56	No	-2.74
ZNF107	-0.89	No	1.77	Yes	-2.66
NEAT1	-0.94	Yes	1.71	Yes	-2.65
FAM206A	-0.6	Yes	2.03	Yes	-2.63
XPA	-0.9	Yes	1.68	Yes	-2.58
AUH	-1.32	Yes	1.25	No	-2.57
DYNLT3	-1.74	No	0.79	No	-2.53
KIAA0754	-1.93	No	0.59	Yes	-2.52
GTF2H2D	-1.74	No	0.77	No	-2.51
TM4SF19	-2.51	No	not detected	not detected	-2.51
ARPC4-TTLL3	-0.8	No	1.68	No	-2.48
CCDC84	-1.22	No	1.24	No	-2.46
GOLGA8B	-1.49	Yes	0.96	No	-2.45
LOC220729	-1.65	No	0.79	No	-2.44
RNF138	-0.87	No	1.54	No	-2.41
ZNF543	-0.74	Yes	1.65	No	-2.39
FLJ31306	-1.64	Yes	0.73	Yes	-2.37
USP49	-1.32	No	1.01	Yes	-2.33
ZNF182	-1.28	No	1.05	Yes	-2.33
RNF6	-1.35	Yes	0.98	Yes	-2.33
SPIN2B	-1.39	No	0.93	No	-2.32
RRAGC	-1.74	No	0.58	No	-2.32
HIST1H4K	not detected	not detected	2.32	No	-2.32
BCL2	-1.75	Yes	0.54	No	-2.29
MLF1IP	-1.47	No	0.81	Yes	-2.28
CAMK2B	-1.86	Yes	0.42	No	-2.28
SNRK-AS1	-2.27	No	not detected	not detected	-2.27
HIST1H2BC	not detected	not detected	2.26	No	-2.26
ZNF37BP	-1.33	Yes	0.92	Yes	-2.25
FGFR1OP2	-0.53	Yes	1.69	No	-2.22
BIVM-ERCC5	-2.22	Yes	not detected	not detected	-2.22
DDI2	-1.77	Yes	0.44	No	-2.21
MEF2BNB-MEF2B	not detected	not detected	2.2	No	-2.2
NBPF9	-1.65	Yes	0.52	No	-2.17
FAM216A	-1.4	Yes	0.77	No	-2.17
C1orf63	-0.88	Yes	1.29	No	-2.17
MRPL42	-0.74	Yes	1.43	Yes	-2.17
FAM72D	-1.48	No	0.68	No	-2.16
RAB5A	-1.04	Yes	1.12	Yes	-2.16
SCOC	-0.44	Yes	1.72	Yes	-2.16
NME1-NME2	-2.57	No	-0.44	No	-2.13
SGOL1	-0.94	Yes	1.18	No	-2.12
GRIP1	-1.36	Yes	0.75	Yes	-2.11
ZNF749	-1.3	Yes	0.81	Yes	-2.11
PLK4	-0.69	Yes	1.42	Yes	-2.11
HDGFRP3	-0.99	Yes	1.11	No	-2.1
FAM69A	-0.64	No	1.46	No	-2.1
SUV39H2	-0.39	Yes	1.71	Yes	-2.1
LOC642423	-1.26	No	0.82	No	-2.08
CEP135	-1.07	No	1.01	Yes	-2.08
FBN2	-1.22	Yes	0.84	No	-2.06
OIP5-AS1	-0.17	Yes	1.89	Yes	-2.06
TMED7-TICAM2	-2.2	Yes	-0.15	No	-2.05
LATS1	-0.94	Yes	1.11	Yes	-2.05
GABPA	-0.91	No	1.14	No	-2.05
WNT3	-2.05	Yes	not detected	not detected	-2.05
PCDHGB7	-2.04	No	not detected	not detected	-2.04
KIRREL	-2.02	Yes	not detected	not detected	-2.02
PCNP	-0.81	Yes	1.21	Yes	-2.02
TMX2-CTNND1	-2.01	No	not detected	not detected	-2.01
CEBPZ	-0.31	Yes	1.7	Yes	-2.01
C6orf57	-0.76	No	1.24	No	-2
FAM196B	-2	No	not detected	not detected	-2
FILIP1L	-2	No	not detected	not detected	-2
ZNF654	-1.39	Yes	0.61	No	-2
HERC2P9	-0.6	No	1.4	No	-2
SUMO1	-0.94	Yes	1.05	No	-1.99
PNN	-0.7	Yes	1.29	Yes	-1.99
USP16	-0.75	Yes	1.24	No	-1.99
ZNF793	not detected	not detected	1.97	No	-1.97
ERI1	-0.53	Yes	1.44	No	-1.97
GOLGA8A	-1.71	Yes	0.25	No	-1.96
C14orf142	-0.98	Yes	0.98	Yes	-1.96
ZNF131	-0.89	Yes	1.07	Yes	-1.96
CD2AP	-1.06	Yes	0.89	No	-1.95
TCEAL4	-0.92	Yes	1.03	Yes	-1.95
ZNF551	-1.3	Yes	0.65	No	-1.95
ATF1	-0.59	No	1.35	Yes	-1.94
RBM48	-1.07	Yes	0.87	No	-1.94
C4orf33	-0.93	Yes	1.01	No	-1.94
ZBTB38	-0.91	Yes	1.03	Yes	-1.94
RPPH1	-0.51	Yes	1.43	Yes	-1.94
ZNF800	-0.29	Yes	1.64	No	-1.93
ZNF14	-0.61	Yes	1.3	No	-1.91
RBX1	-0.7	No	1.21	No	-1.91
ZNF532	-0.54	Yes	1.36	No	-1.9
TMA16	-1.03	Yes	0.87	No	-1.9
SLC7A11	-0.95	Yes	0.95	No	-1.9
SCML1	-1.03	No	0.86	No	-1.89
NCR3LG1	-1.89	Yes	0	No	-1.89
ZNF776	-0.47	Yes	1.42	No	-1.89
TCTEX1D2	-0.52	No	1.36	Yes	-1.88
HNF1A	-0.43	No	1.45	No	-1.88
C14orf129	-1.12	No	0.75	No	-1.87
BCAS2	-0.9	No	0.97	No	-1.87
CCDC41	-1.06	Yes	0.8	Yes	-1.86
MPHOSPH10	-0.49	Yes	1.37	Yes	-1.86
VAMP1	-1.2	Yes	0.66	No	-1.86
SUGT1	-0.22	No	1.64	No	-1.86
PHF20L1	-0.68	Yes	1.18	No	-1.86
ZNF808	0.65	No	2.51	No	-1.86
PCDHA12	-1.32	Yes	0.54	Yes	-1.86
CSPG4	-1.72	Yes	0.13	No	-1.85
LOC100130557	-1.84	No	not detected	not detected	-1.84
ZNF780B	-0.84	No	1	No	-1.84
CPEB4	-0.46	Yes	1.38	No	-1.84
RFX7	-1.2	Yes	0.64	Yes	-1.84
SNORA57	-0.85	No	0.98	Yes	-1.83
LOC100506433	not detected	not detected	1.83	No	-1.83
KIAA0664L3	-1.27	No	0.55	Yes	-1.82
FN1	-1.27	Yes	0.55	No	-1.82
PLEKHF2	-0.94	No	0.88	Yes	-1.82
LXN	-0.84	Yes	0.98	No	-1.82
PXK	-1.25	No	0.57	No	-1.82
RSPRY1	-0.93	Yes	0.89	No	-1.82
WWC2	-1.36	Yes	0.45	No	-1.81
C4orf29	-0.87	Yes	0.94	No	-1.81
KIAA1586	-0.74	No	1.06	No	-1.8
LOC100507297	not detected	not detected	1.8	No	-1.8
YAF2	-0.6	No	1.2	No	-1.8
CCDC34	-0.15	No	1.65	No	-1.8
PI4K2B	-1.16	No	0.64	No	-1.8
ING2	-0.3	No	1.49	No	-1.79
C16orf87	-0.58	No	1.21	Yes	-1.79
SEPT7P2	-0.23	No	1.56	Yes	-1.79
CLK4	-0.73	Yes	1.06	No	-1.79
WBP4	-0.67	Yes	1.12	No	-1.79
ELOVL6	-0.56	Yes	1.23	No	-1.79
LOC728066	-0.54	No	1.25	Yes	-1.79
LUC7L3	-1.05	Yes	0.74	Yes	-1.79
AKAP2	-0.86	Yes	0.92	No	-1.78
C15orf29	-0.41	Yes	1.37	Yes	-1.78
USP45	-0.48	No	1.29	Yes	-1.77
CCDC59	-0.45	Yes	1.32	Yes	-1.77
KCTD7	-1.31	Yes	0.46	No	-1.77
PDZD2	-1.08	Yes	0.68	No	-1.76
USP43	-0.72	No	1.04	No	-1.76
LAMTOR3	-0.78	No	0.98	Yes	-1.76
SMARCA1	-1.33	Yes	0.43	No	-1.76
ZNF280D	-1.46	Yes	0.3	Yes	-1.76
ZCCHC4	-1.03	Yes	0.73	No	-1.76
ZNF550	-1.76	Yes	not detected	not detected	-1.76
MTERFD3	-1.07	No	0.68	No	-1.75
ZNF23	-1.01	No	0.74	No	-1.75
MITD1	-0.65	Yes	1.1	Yes	-1.75
GTF2H2	-1.19	No	0.55	No	-1.74
SUMO1P3	-0.96	No	0.78	No	-1.74
RCHY1	-0.95	No	0.79	No	-1.74
ARL11	not detected	not detected	1.74	No	-1.74
PLCB1	not detected	not detected	1.74	Yes	-1.74
LOC202781	-0.71	Yes	1.03	No	-1.74
DMTF1	-1.07	Yes	0.67	Yes	-1.74
RCBTB1	-0.94	No	0.79	No	-1.73
PTTG2	-0.51	No	1.22	No	-1.73
ARHGAP25	-1.73	Yes	not detected	not detected	-1.73
ZNF518A	-0.84	Yes	0.89	Yes	-1.73
ALKBH8	-0.14	No	1.58	No	-1.72
DTWD1	-0.66	Yes	1.06	No	-1.72
PPTC7	-0.65	Yes	1.07	No	-1.72
CDKN3	-0.83	Yes	0.89	No	-1.72
LATS2	-0.84	Yes	0.88	Yes	-1.72
AP1AR	-0.8	Yes	0.92	No	-1.72
TIGD6	-0.87	No	0.85	Yes	-1.72
LOC645513	not detected	not detected	1.71	Yes	-1.71
NBPF10	-1.65	Yes	0.06	No	-1.71
LOC440894	-1.38	Yes	0.33	No	-1.71
GABPB2	-1.11	Yes	0.6	No	-1.71
GPR176	-1.3	Yes	0.4	No	-1.7
PDE8A	-1.53	Yes	0.17	No	-1.7
LHX1	-0.89	No	0.81	Yes	-1.7
TTC28-AS1	-0.89	No	0.8	No	-1.69
SPC25	-1.17	No	0.52	Yes	-1.69
SREK1IP1	-0.31	Yes	1.38	No	-1.69
AGAP6	-0.63	No	1.05	No	-1.68
NFE2L2	-0.38	Yes	1.3	Yes	-1.68
BAGE	not detected	not detected	1.68	No	-1.68
STAG3L1	-0.75	No	0.92	No	-1.67
ARGLU1	-1.2	Yes	0.47	No	-1.67
DNAJC2	-0.82	No	0.85	Yes	-1.67
ZBED6	-1.35	Yes	0.31	No	-1.66
PANK1	-1.4	No	0.26	No	-1.66
EEF1E1-MUTED	-0.69	No	0.97	No	-1.66
ZMYM5	-0.27	No	1.39	No	-1.66
HIST1H2BH	not detected	not detected	1.66	No	-1.66
C12orf35	-0.69	Yes	0.97	Yes	-1.66
EID1	-1.12	Yes	0.53	No	-1.65
RPL13AP5	not detected	not detected	1.65	No	-1.65
CFDP1	-0.79	Yes	0.86	Yes	-1.65
MTIF3	-0.71	Yes	0.94	Yes	-1.65
INSIG2	-0.18	No	1.47	Yes	-1.65
AMOT	-1.12	No	0.53	No	-1.65
FAM188A	-1.15	Yes	0.5	No	-1.65
SNHG10	-1.08	Yes	0.56	No	-1.64
TSC22D2	-0.97	Yes	0.67	Yes	-1.64
RAB28	-0.85	No	0.79	No	-1.64
ZNF33A	-0.77	Yes	0.87	Yes	-1.64
LOC100294145	-0.24	Yes	1.4	Yes	-1.64
GGCT	-0.54	Yes	1.09	Yes	-1.63
ALS2CR8	-0.51	Yes	1.12	No	-1.63
SEC31B	-1.63	Yes	not detected	not detected	-1.63
ZBTB7C	-1.63	No	not detected	not detected	-1.63
ASF1A	-0.44	Yes	1.19	No	-1.63
LOC389831	-0.58	No	1.04	No	-1.62
CCNL1	-0.38	Yes	1.24	Yes	-1.62
AGAP4	-0.09	No	1.53	No	-1.62
RAB33B	-0.64	Yes	0.98	Yes	-1.62
ZNF621	-0.45	Yes	1.17	Yes	-1.62
C2orf15	-0.22	No	1.4	No	-1.62
HERC2P3	-1.62	Yes	not detected	not detected	-1.62
SIAH1	-0.53	Yes	1.08	No	-1.61
MGAT4A	-0.51	No	1.1	No	-1.61
GOLT1A	-1.42	No	0.19	No	-1.61
CNTRL	-1.01	Yes	0.6	No	-1.61
PPIG	-0.74	Yes	0.87	Yes	-1.61
UBE2D1	-0.59	No	1.02	No	-1.61
ZBTB1	-1.03	Yes	0.58	Yes	-1.61
LOC654342	-0.55	Yes	1.06	No	-1.61
CBWD2	-1.5	No	0.1	No	-1.6
LOC100288637	-1.46	No	0.14	No	-1.6
CAPRIN2	-0.73	Yes	0.87	No	-1.6
HIST1H2BJ	not detected	not detected	1.6	Yes	-1.6
ZNF224	-1.6	Yes	not detected	not detected	-1.6
FLJ39534	-1.6	No	not detected	not detected	-1.6
LOC440297	-1.18	Yes	0.42	No	-1.6
ZNF417	-1.16	No	0.44	No	-1.6
IRS1	-1.14	Yes	0.46	No	-1.6
FAM103A1	-0.5	No	1.09	No	-1.59
ZSCAN29	-1.21	Yes	0.37	No	-1.58
ADAT2	-0.94	No	0.64	Yes	-1.58
ZNF251	-0.85	No	0.73	No	-1.58
NUP35	-0.62	Yes	0.96	No	-1.58
NFYB	-0.36	No	1.22	Yes	-1.58
ZNF33B	-0.25	Yes	1.33	Yes	-1.58
ABCA17P	not detected	not detected	1.58	No	-1.58
MED12L	-1.43	No	0.15	No	-1.58
IFRD1	-0.98	No	0.6	No	-1.58
EIF4E	-0.45	Yes	1.13	Yes	-1.58
RSRC2	-0.44	Yes	1.14	Yes	-1.58
NBPF15	-1.24	Yes	0.33	No	-1.57
KIF21B	-1.23	No	0.34	No	-1.57
ZBED4	-1.07	Yes	0.5	No	-1.57
HSF2	-0.81	No	0.76	No	-1.57
GPR77	-1.49	No	0.07	No	-1.56
SAV1	-0.89	Yes	0.67	Yes	-1.56
XIRP2	-0.81	No	0.75	No	-1.56
FAM156A	-0.75	No	0.81	No	-1.56
TMEM170B	-0.75	No	0.81	No	-1.56
TAF9	-0.7	Yes	0.86	Yes	-1.56
CCDC150	-1.56	Yes	not detected	not detected	-1.56
ZNF525	-0.93	Yes	0.63	Yes	-1.56
ZNF644	-0.65	Yes	0.91	No	-1.56
POSTN	-1.56	Yes	not detected	not detected	-1.56
HOMER1	-0.92	Yes	0.63	No	-1.55
ZNF670	-0.54	No	1.01	Yes	-1.55
EIF3J	-0.29	No	1.26	No	-1.55
KIAA1683	-1.64	No	-0.09	No	-1.55
TAF13	-0.98	Yes	0.57	No	-1.55
SLC27A6	-1.15	No	0.4	No	-1.55
TFAM	-0.86	Yes	0.68	No	-1.54
C2orf74	-0.78	No	0.76	No	-1.54
TLR4	-1.54	No	not detected	not detected	-1.54
SRGAP2P2	-1.09	Yes	0.44	No	-1.53
OSTF1	-1.03	No	0.5	Yes	-1.53
PAWR	-0.83	Yes	0.7	No	-1.53
C9orf85	-0.46	No	1.07	Yes	-1.53
LOC202181	-0.77	Yes	0.76	No	-1.53
ZNF674	-1.53	Yes	not detected	not detected	-1.53
LOC100630923	-1.73	No	-0.21	No	-1.52
ZRANB2	-1.16	Yes	0.36	No	-1.52
PDE4A	-1.12	No	0.4	No	-1.52
RBM14-RBM4	-1.01	No	0.51	Yes	-1.52
FAM208B	-0.87	Yes	0.65	Yes	-1.52
RB1CC1	-0.75	Yes	0.77	No	-1.52
ANAPC13	-0.59	Yes	0.93	Yes	-1.52
ATG10	-0.45	No	1.07	No	-1.52
CBX3	-0.34	Yes	1.18	Yes	-1.52
TSEN15	-0.19	No	1.33	Yes	-1.52
ELK3	-1.13	Yes	0.39	No	-1.52
SMN2	-0.38	No	1.14	Yes	-1.52
LOC646471	-1.24	No	0.27	No	-1.51
ZNF83	-1	Yes	0.51	Yes	-1.51
TTC32	-1	No	0.51	No	-1.51
LOC401397	-0.76	Yes	0.75	No	-1.51
C12orf23	-0.6	Yes	0.91	No	-1.51
HIST1H2BK	-0.59	No	0.92	No	-1.51
MBNL1	-0.5	Yes	1.01	Yes	-1.51
UBXN2A	-0.45	Yes	1.06	Yes	-1.51
LOC100499177	-0.65	Yes	0.86	Yes	-1.51
SLC7A5P2	-1.72	Yes	-0.21	No	-1.51
ERCC8	-0.73	No	0.77	No	-1.5
HIGD1A	-0.31	Yes	1.19	No	-1.5
ACBD7	not detected	not detected	1.5	Yes	-1.5
ANKRD44	-1.5	No	not detected	not detected	-1.5
NIN	-0.93	Yes	0.57	Yes	-1.5
KIDINS220	-0.92	Yes	0.58	Yes	-1.5
FAM168A	-1.47	No	0.02	No	-1.49
CCDC69	-1.29	Yes	0.2	No	-1.49
TAB3	-1.06	Yes	0.43	No	-1.49
ZNF192	-0.99	Yes	0.5	No	-1.49
SLAIN2	-0.98	Yes	0.51	No	-1.49
PNO1	-0.7	No	0.79	No	-1.49
RAB3IP	-0.55	No	0.94	No	-1.49
G2E3	-0.51	No	0.98	No	-1.49
KRCC1	-0.03	Yes	1.46	Yes	-1.49
ZNF383	not detected	not detected	1.49	No	-1.49
PLA2G4B	-1.49	No	not detected	not detected	-1.49
PDZD8	-0.45	Yes	1.04	Yes	-1.49
LOC642852	-0.82	Yes	0.66	No	-1.48
YEATS4	-0.8	No	0.68	No	-1.48
TCEAL3	-0.56	No	0.92	No	-1.48
EFCAB2	-0.48	Yes	1	No	-1.48
UBL3	-0.47	Yes	1.01	Yes	-1.48
NKIRAS1	-0.43	No	1.05	No	-1.48
FAM107B	-1.02	Yes	0.46	No	-1.48
NUDT4P1	-0.93	Yes	0.54	No	-1.47
EIF4E3	-0.37	No	1.1	No	-1.47
RP9P	-0.98	No	0.49	No	-1.47
NUPL2	-0.82	No	0.65	No	-1.47
CHORDC1	-0.74	No	0.73	No	-1.47
ZNF146	-0.19	Yes	1.28	Yes	-1.47
ZNF195	-0.68	No	0.79	Yes	-1.47
GPSM2	-0.9	Yes	0.57	No	-1.47
CDK17	-1.29	Yes	0.17	No	-1.46
ERICH1	-0.77	No	0.69	No	-1.46
SLC30A1	-0.61	Yes	0.85	No	-1.46
ZNF738	-0.46	No	1	No	-1.46
THUMPD2	-0.26	Yes	1.2	Yes	-1.46
TOPORS	-0.63	Yes	0.83	Yes	-1.46
ZNF330	-0.64	No	0.81	No	-1.45
ZNF354B	-0.03	Yes	1.42	No	-1.45
ZNF510	-1.04	No	0.41	No	-1.45
ENOPH1	-0.86	Yes	0.59	No	-1.45
SIM2	-0.71	No	0.74	No	-1.45
C5orf24	-0.6	Yes	0.85	No	-1.45
EIF2A	-0.93	Yes	0.52	Yes	-1.45
KLF4	-0.29	Yes	1.16	No	-1.45
ABCA11P	-0.07	No	1.37	Yes	-1.44
AMH	-1.58	No	-0.14	No	-1.44
FLJ39739	-1.32	Yes	0.12	No	-1.44
ADRBK2	-1.14	Yes	0.3	No	-1.44
ANKRD36	-1.02	Yes	0.42	No	-1.44
CHAC2	-0.96	Yes	0.48	No	-1.44
ZNF527	-0.84	No	0.6	No	-1.44
ZNF614	-0.79	Yes	0.65	Yes	-1.44
GTF2F2	-0.71	No	0.73	No	-1.44
CENPC1	-0.66	Yes	0.78	Yes	-1.44
CCNJ	-0.58	No	0.86	No	-1.44
RELL2	-0.55	No	0.89	No	-1.44
C6orf162	not detected	not detected	1.44	No	-1.44
NUDT3	-0.87	No	0.57	No	-1.44
UBA6	-0.57	Yes	0.87	Yes	-1.44
TMF1	-0.28	Yes	1.16	Yes	-1.44
9/15/2013	-0.29	Yes	1.15	No	-1.44
SNAP23	-0.76	No	0.67	No	-1.43
LGR4	-0.97	Yes	0.46	No	-1.43
DBF4	-0.49	Yes	0.94	Yes	-1.43
TMEM170A	-0.26	No	1.17	No	-1.43
CENPA	-0.85	Yes	0.58	No	-1.43
GPR173	-1.14	Yes	0.28	No	-1.42
FRA10AC1	-0.99	No	0.43	No	-1.42
NHLRC3	-0.86	No	0.56	No	-1.42
MUC4	-0.46	No	0.96	No	-1.42
ADAMTSL1	-0.44	No	0.98	No	-1.42
COL4A1	-1.42	Yes	not detected	not detected	-1.42
ACRC	-1.42	Yes	not detected	not detected	-1.42
ZNF721	-0.22	Yes	1.2	Yes	-1.42
DCK	-0.22	No	1.2	No	-1.42
MIER3	-0.9	Yes	0.51	No	-1.41
DSE	-0.78	Yes	0.63	No	-1.41
WDR89	-0.51	No	0.9	Yes	-1.41
SRP19	-0.4	Yes	1.01	No	-1.41
IKZF5	-0.39	Yes	1.02	Yes	-1.41
POC1B	-0.06	Yes	1.35	No	-1.41
EFCAB11	-1.17	No	0.24	No	-1.41
MAP3K8	-0.98	No	0.43	No	-1.41
HECA	-0.96	Yes	0.45	No	-1.41
PTENP1	-0.94	Yes	0.47	No	-1.41
SPOP	-0.41	Yes	1	Yes	-1.41
GJB7	not detected	not detected	1.41	No	-1.41
DNAJC19	0.1	No	1.51	Yes	-1.41
RGL4	-1.41	No	not detected	not detected	-1.41
IQCJ-SCHIP1	-1.41	No	not detected	not detected	-1.41
GTF2H2B	-0.73	No	0.68	No	-1.41
KRR1	-0.45	Yes	0.96	No	-1.41
LOC284454	-1.02	Yes	0.39	Yes	-1.41
LRIF1	-0.25	Yes	1.16	Yes	-1.41
FAM91A2	-1.29	No	0.11	No	-1.4
WDHD1	-1.13	Yes	0.27	Yes	-1.4
PAX9	-0.94	No	0.46	No	-1.4
UTP3	-0.85	Yes	0.55	Yes	-1.4
PLAGL1	-0.56	Yes	0.84	No	-1.4
NUSAP1	-0.52	Yes	0.88	Yes	-1.4
PHOSPHO2	not detected	not detected	1.4	No	-1.4
ANKRD22	-1.4	Yes	not detected	not detected	-1.4
CEP170P1	-1.4	Yes	not detected	not detected	-1.4
BIRC2	-0.58	Yes	0.82	No	-1.4
PAIP2	-0.45	Yes	0.95	Yes	-1.4
SARM1	-1.29	No	0.1	No	-1.39
GMCL1	-1.04	Yes	0.35	No	-1.39
RASSF5	-0.86	Yes	0.53	No	-1.39
TGDS	-0.52	Yes	0.87	No	-1.39
AUTS2	-0.3	No	1.09	No	-1.39
MREG	-0.29	Yes	1.1	Yes	-1.39
PDCD10	-0.29	Yes	1.1	Yes	-1.39
TBC1D9	-1.11	Yes	0.28	No	-1.39
DENND1C	-1.35	No	0.03	No	-1.38
DIDO1	-0.96	Yes	0.42	No	-1.38
RAP2A	-0.71	Yes	0.67	Yes	-1.38
FUNDC1	-0.55	No	0.83	No	-1.38
VEPH1	not detected	not detected	1.38	No	-1.38
MAP2K4P1	-0.92	No	0.46	No	-1.38
ANKRA2	-0.57	Yes	0.81	No	-1.38
PNISR	-0.97	Yes	0.4	No	-1.37
FLJ42627	-0.63	No	0.74	Yes	-1.37
TIPIN	-0.5	No	0.87	No	-1.37
HIST1H2AC	-0.49	No	0.88	No	-1.37
PAPPA2	-1.37	Yes	not detected	not detected	-1.37
PRSS27	-0.95	No	0.42	No	-1.37
AGAP9	-0.41	Yes	0.96	Yes	-1.37
REV3L	-0.3	No	1.07	Yes	-1.37
PANK3	-1.13	Yes	0.24	No	-1.37
FBXO5	-0.31	No	1.05	No	-1.36
ZNF429	not detected	not detected	1.36	Yes	-1.36
PLA2G12A	0	Yes	1.36	Yes	-1.36
ZCCHC17	-0.73	No	0.63	No	-1.36
CCT6P1	-0.5	Yes	0.86	No	-1.36
OGFRL1	-0.41	Yes	0.95	No	-1.36
FAM18B1	-0.39	No	0.97	Yes	-1.36
TTC1	-0.37	No	0.99	Yes	-1.36
RABL3	-0.36	Yes	1	No	-1.36
ZBTB25	-0.74	No	0.62	No	-1.36
CBWD5	-0.65	No	0.71	No	-1.36
PCF11	-0.46	Yes	0.9	Yes	-1.36
LINC00319	-1.36	No	not detected	not detected	-1.36
C1D	0.31	No	1.66	No	-1.35
SLC25A36	-0.96	Yes	0.39	No	-1.35
COMMD8	-0.57	Yes	0.78	No	-1.35
C9orf174	-1.35	No	not detected	not detected	-1.35
ITGB2	-0.67	Yes	0.68	No	-1.35
TIGD2	-0.84	Yes	0.51	No	-1.35
SPIN3	-0.78	No	0.57	No	-1.35
SMC5	-0.21	Yes	1.14	No	-1.35
HIST1H2AE	not detected	not detected	1.34	No	-1.34
EGFR	-1.34	Yes	not detected	not detected	-1.34
ITGB6	-1.34	Yes	not detected	not detected	-1.34
ARHGEF35	-1.68	No	-0.34	No	-1.34
NEK4	-0.82	Yes	0.52	No	-1.34
CCDC91	-0.5	Yes	0.84	No	-1.34
GADD45A	-0.08	Yes	1.26	No	-1.34
ZNRF3	-0.65	Yes	0.69	No	-1.34
FAM204A	-0.54	No	0.8	Yes	-1.34
FST	-1.34	No	not detected	not detected	-1.34
PTPRG	-1.2	Yes	0.13	No	-1.33
CXXC5	-0.79	Yes	0.54	Yes	-1.33
RBBP9	-0.69	No	0.64	No	-1.33
RG9MTD3	-0.67	Yes	0.66	No	-1.33
SRSF10	-0.62	Yes	0.71	Yes	-1.33
BOLA3-AS1	-0.54	No	0.79	No	-1.33
C3orf26	-0.41	No	0.92	No	-1.33
HYAL1	-1.33	No	not detected	not detected	-1.33
FBN1	-1.33	Yes	not detected	not detected	-1.33
NRBF2	-0.22	No	1.11	No	-1.33
FGD5-AS1	-0.45	Yes	0.88	Yes	-1.33
HIPK2	-1.08	Yes	0.24	Yes	-1.32
TSHZ1	-0.87	Yes	0.45	No	-1.32
CHMP2B	-0.81	No	0.51	No	-1.32
ZNF587B	-0.01	No	1.31	No	-1.32
MSH5-SAPCD1	-1.32	No	not detected	not detected	-1.32
VBP1	-0.82	Yes	0.5	No	-1.32
LYPLA1	-0.66	Yes	0.66	No	-1.32
JMJD1C	-0.65	Yes	0.67	Yes	-1.32
RPS27L	-0.55	Yes	0.77	No	-1.32
SLMAP	-0.49	Yes	0.83	No	-1.32
C5orf22	-1.07	Yes	0.24	No	-1.31
WSB1	-0.86	Yes	0.45	No	-1.31
TAF8	-0.77	Yes	0.54	No	-1.31
GPR157	-0.7	Yes	0.61	No	-1.31
FAM96A	-0.59	Yes	0.72	No	-1.31
INO80B	-0.54	No	0.77	No	-1.31
C1orf52	-0.48	Yes	0.83	No	-1.31
MSL3P1	-0.41	No	0.9	No	-1.31
TRIM23	-0.28	No	1.03	No	-1.31
CXorf26	-0.06	No	1.25	No	-1.31
C16orf95	not detected	not detected	1.31	Yes	-1.31
SLIT2	-1.31	Yes	not detected	not detected	-1.31
FAIM	-0.86	Yes	0.45	No	-1.31
SPATA13	-0.73	Yes	0.58	No	-1.31
ZHX1	-0.53	Yes	0.77	Yes	-1.3
NAT6	-0.38	No	0.92	No	-1.3
PRPF39	-0.3	Yes	1	Yes	-1.3
PNRC2	-0.26	Yes	1.04	Yes	-1.3
C8orf59	-0.07	No	1.23	Yes	-1.3
NIPAL1	-1.3	Yes	not detected	not detected	-1.3
PPIL1	-0.48	No	0.82	No	-1.3
ANAPC16	-0.36	Yes	0.94	No	-1.3
SBDS	-0.23	Yes	1.07	Yes	-1.3
PM20D2	-0.68	No	0.62	No	-1.3
NUFIP2	-0.76	Yes	0.53	Yes	-1.29
EXOC8	-0.65	Yes	0.64	No	-1.29
ZNF248	-0.64	Yes	0.65	No	-1.29
NUDT5	-0.63	No	0.66	No	-1.29
H3F3A	-0.62	Yes	0.67	No	-1.29
RAP1A	-0.37	No	0.92	No	-1.29
BLOC1S2	0.16	Yes	1.45	Yes	-1.29
MAP3K13	-0.06	No	1.23	Yes	-1.29
ZNF397	-0.39	Yes	0.9	No	-1.29
COA5	-0.38	Yes	0.91	No	-1.29
ZNF778	-1.15	No	0.14	No	-1.29
ARHGAP21	-0.98	Yes	0.3	No	-1.28
SVEP1	-0.98	Yes	0.3	No	-1.28
LOC441454	-0.86	No	0.42	No	-1.28
PRPF18	-0.79	Yes	0.49	No	-1.28
AHSA2	-0.68	Yes	0.6	No	-1.28
LINC00476	-0.65	No	0.63	No	-1.28
RAB27B	-0.56	No	0.72	No	-1.28
RBAK	-0.25	Yes	1.03	No	-1.28
SYCE2	not detected	not detected	1.28	No	-1.28
SGK3	not detected	not detected	1.28	No	-1.28
LOC100507547	not detected	not detected	1.28	No	-1.28
C17orf51	-1.28	Yes	not detected	not detected	-1.28
ANO4	-1.28	No	not detected	not detected	-1.28
PPCS	-0.69	No	0.59	No	-1.28
TRA2A	-0.79	Yes	0.49	No	-1.28
MIAT	-0.3	No	0.98	No	-1.28
ZNF354A	-0.72	Yes	0.55	No	-1.27
KLHL8	-0.6	No	0.67	No	-1.27
DHRS4-AS1	-0.6	Yes	0.67	No	-1.27
CYP26B1	-0.46	No	0.81	No	-1.27
SRSF11	-0.42	Yes	0.85	Yes	-1.27
RPL21P44	-0.38	No	0.89	No	-1.27
CDC42EP5	not detected	not detected	1.27	No	-1.27
SPANXA1	not detected	not detected	1.27	No	-1.27
DEK	-0.1	Yes	1.17	Yes	-1.27
MIS12	-0.19	Yes	1.08	No	-1.27
BTN2A1	-0.33	No	0.94	No	-1.27
ERRFI1	-0.12	Yes	1.15	Yes	-1.27
ANK1	-1.21	No	0.05	No	-1.26
SEMA4G	-1.04	No	0.22	No	-1.26
BICD1	-0.88	No	0.38	No	-1.26
TRIM24	-0.87	Yes	0.39	Yes	-1.26
DOPEY1	-0.87	No	0.39	No	-1.26
AGAP5	-0.82	No	0.44	No	-1.26
STAM	-0.78	Yes	0.48	No	-1.26
CCDC43	-0.59	No	0.67	No	-1.26
CDC14B	-0.42	No	0.84	No	-1.26
IKBIP	-0.16	Yes	1.1	Yes	-1.26
AZI2	-0.03	Yes	1.23	Yes	-1.26
COL8A1	-1.26	Yes	not detected	not detected	-1.26
RWDD3	-1.26	No	not detected	not detected	-1.26
TIAM1	-1.38	No	-0.12	No	-1.26
HAUS2	-0.02	No	1.24	No	-1.26
OFD1	-0.15	Yes	1.11	No	-1.26
CAPZA2	-0.57	Yes	0.69	No	-1.26
CAP2	-1.27	No	-0.02	No	-1.25
ZNF236	-0.97	Yes	0.28	No	-1.25
NLK	-0.94	Yes	0.31	No	-1.25
COBLL1	-0.85	Yes	0.4	No	-1.25
ZBTB2	-0.75	Yes	0.5	Yes	-1.25
DNAAF2	-0.62	Yes	0.63	No	-1.25
PRICKLE4	-0.58	No	0.67	No	-1.25
SRP9	-0.5	Yes	0.75	No	-1.25
ADAMTS17	not detected	not detected	1.25	No	-1.25
VGLL3	-1.25	Yes	not detected	not detected	-1.25
GNAQ	-0.78	Yes	0.47	No	-1.25
LRRC37A3	-0.68	No	0.57	No	-1.25
CLK1	-0.22	Yes	1.03	No	-1.25
KIAA0232	-0.56	No	0.68	No	-1.24
TAF1	-0.82	No	0.42	No	-1.24
SPRED2	-0.79	No	0.45	Yes	-1.24
SDHAP1	-0.47	No	0.77	No	-1.24
C11orf46	-0.44	No	0.8	No	-1.24
C15orf63	-0.38	Yes	0.86	No	-1.24
C1orf31	-0.28	No	0.96	No	-1.24
FAM133B	not detected	not detected	1.24	No	-1.24
SCG5	-1.24	No	not detected	not detected	-1.24
CSGALNACT1	-1.24	Yes	not detected	not detected	-1.24
C1orf126	-1.24	No	not detected	not detected	-1.24
NBPF11	-0.8	No	0.44	No	-1.24
LOC400657	-0.21	Yes	1.03	Yes	-1.24
ZNF165	-0.21	No	1.03	No	-1.24
RPL22L1	-0.21	Yes	1.03	Yes	-1.24
EHD3	-1.29	No	-0.06	No	-1.23
RAP2C	-0.81	Yes	0.42	No	-1.23
DCTN6	-0.76	Yes	0.47	No	-1.23
PARPBP	-0.62	No	0.61	No	-1.23
TCP11L1	-0.57	No	0.66	No	-1.23
METTL4	-0.49	No	0.74	No	-1.23
CGGBP1	-0.38	Yes	0.85	Yes	-1.23
ZNF649	-1.23	Yes	not detected	not detected	-1.23
ZEB1-AS1	-1.23	Yes	not detected	not detected	-1.23
SAMD5	-1.23	Yes	not detected	not detected	-1.23
C17orf100	-0.02	No	1.21	Yes	-1.23
ADD3	-0.61	Yes	0.62	No	-1.23
ZNF295	-0.54	Yes	0.69	No	-1.23
TBC1D4	-1.01	No	0.22	No	-1.23
CTAGE10P	-1.39	Yes	-0.17	No	-1.22
LRCH3	-1.38	Yes	-0.16	No	-1.22
TTC14	-0.96	Yes	0.26	No	-1.22
LNPEP	-0.84	Yes	0.38	Yes	-1.22
HES6	-0.81	No	0.41	No	-1.22
DR1	-0.71	Yes	0.51	No	-1.22
ZNF767	-0.63	Yes	0.59	No	-1.22
HMGB1	-0.62	Yes	0.6	No	-1.22
ZNF695	-0.46	No	0.76	No	-1.22
FRMD6-AS1	not detected	not detected	1.22	No	-1.22
ARMCX5	-0.21	Yes	1.01	No	-1.22
C12orf43	-0.64	Yes	0.58	No	-1.22
SBDSP1	-0.53	Yes	0.69	No	-1.22
TTLL11	-0.98	Yes	0.23	No	-1.21
DUSP6	-0.95	Yes	0.26	No	-1.21
TAF2	-0.86	Yes	0.35	No	-1.21
FAM179B	-0.82	No	0.39	Yes	-1.21
GOLIM4	-0.75	Yes	0.46	Yes	-1.21
CCNL2	-0.73	Yes	0.48	No	-1.21
ZNF81	-0.73	Yes	0.48	No	-1.21
TADA2A	-0.52	No	0.69	No	-1.21
N6AMT1	-0.51	No	0.7	No	-1.21
UBE2E1	-0.48	Yes	0.73	No	-1.21
PLEKHA3	-0.42	No	0.79	No	-1.21
HRSP12	-0.37	Yes	0.84	No	-1.21
C5orf43	-0.28	Yes	0.93	Yes	-1.21
ERI2	-0.03	Yes	1.18	No	-1.21
ZNF281	-0.36	Yes	0.85	Yes	-1.21
PIAS2	-0.33	No	0.88	No	-1.21
GGPS1	-0.15	Yes	1.06	Yes	-1.21
GGT7	-1.61	Yes	-0.4	No	-1.21
SORL1	-1.06	No	0.15	Yes	-1.21
TBRG1	-0.54	No	0.66	No	-1.2
MED10	-0.52	No	0.68	No	-1.2
CDK5R1	-0.39	No	0.81	No	-1.2
WTAP	-0.39	Yes	0.81	Yes	-1.2
METTL6	0.38	No	1.58	Yes	-1.2
LTV1	-1.02	No	0.18	No	-1.2
ZNF664	-0.73	Yes	0.47	No	-1.2
DBI	-0.61	Yes	0.59	No	-1.2
ELL2	-0.2	Yes	1	No	-1.2
LOC84989	not detected	not detected	1.2	No	-1.2
LOC100288748	not detected	not detected	1.2	No	-1.2
SIRPB1	-1.2	No	not detected	not detected	-1.2
DEPDC1	-0.81	Yes	0.39	No	-1.2
KIF15	-0.67	No	0.53	No	-1.2
FBXL3	-0.64	Yes	0.56	No	-1.2
C1orf131	-0.2	No	1	No	-1.2
PPP1R2	-0.49	Yes	0.71	No	-1.2
HERC2P2	-0.86	Yes	0.33	No	-1.19
SH3BGR	-0.8	No	0.39	No	-1.19
ANKRD11	-0.77	Yes	0.42	Yes	-1.19
TOB1	-0.53	Yes	0.66	Yes	-1.19
SP3	-0.49	Yes	0.7	Yes	-1.19
PPIL3	-0.26	Yes	0.93	No	-1.19
TASP1	-0.12	Yes	1.07	No	-1.19
TTYH1	not detected	not detected	1.19	No	-1.19
C3orf18	-1.19	No	not detected	not detected	-1.19
ADAMTS12	-1.19	No	not detected	not detected	-1.19
C5AR1	-1.19	Yes	not detected	not detected	-1.19
DENR	-0.43	Yes	0.76	No	-1.19
KLHL20	-0.35	Yes	0.84	No	-1.19
SH3YL1	-0.28	No	0.91	No	-1.19
ARMC1	-0.23	Yes	0.96	No	-1.19
TNFRSF11A	-1.06	Yes	0.12	No	-1.18
MAP4K3	-0.92	Yes	0.26	No	-1.18
ZNF548	-0.64	No	0.54	No	-1.18
ROCK2	-0.63	Yes	0.55	No	-1.18
KIAA0101	-0.37	Yes	0.81	No	-1.18
HAUS1	-0.28	Yes	0.9	No	-1.18
ZNF100	0.36	No	1.54	No	-1.18
CDK19	-1.17	Yes	0.01	No	-1.18
RC3H2	-0.99	No	0.19	No	-1.18
KIAA0528	-0.95	Yes	0.23	No	-1.18
ZCCHC9	-0.33	Yes	0.85	Yes	-1.18
C19orf60	-0.18	No	1	No	-1.18
MLXIPL	not detected	not detected	1.18	No	-1.18
UFM1	0.02	Yes	1.2	Yes	-1.18
WIPF1	-1.18	No	not detected	not detected	-1.18
CA13	-1.18	Yes	not detected	not detected	-1.18
GJA3	-1.18	No	not detected	not detected	-1.18
NAA25	-0.93	Yes	0.25	No	-1.18
CCAR1	-0.8	Yes	0.38	Yes	-1.18
ZNF148	-0.42	Yes	0.76	No	-1.18
LOC647979	-0.38	Yes	0.8	Yes	-1.18
NRIP1	-0.19	Yes	0.99	Yes	-1.18
LOC100506710	-0.14	Yes	1.04	Yes	-1.18
CPEB2	-0.6	No	0.58	No	-1.18
ZNF175	-1.18	No	not detected	not detected	-1.18
CNOT7	0.15	Yes	1.32	Yes	-1.17
KIF21A	0.3	Yes	1.47	No	-1.17
RPL23AP7	0.02	No	1.19	No	-1.17
NBPF1	-1.02	Yes	0.15	No	-1.17
ASH1L	-0.99	Yes	0.18	Yes	-1.17
ROCK1	-0.83	Yes	0.34	No	-1.17
KLHL5	-0.63	Yes	0.54	No	-1.17
SCLY	-0.58	No	0.59	No	-1.17
SLC22A15	-0.48	Yes	0.69	No	-1.17
RNF11	-0.15	Yes	1.02	Yes	-1.17
FAM124A	-1.17	No	not detected	not detected	-1.17
NR2F1	-1.17	Yes	not detected	not detected	-1.17
IQCB1	-0.27	No	0.9	No	-1.17
KLLN	-0.02	No	1.15	Yes	-1.17
NEDD1	-1.05	Yes	0.11	No	-1.16
C7orf55	-0.76	No	0.4	No	-1.16
LOC100133091	-0.55	No	0.61	No	-1.16
LIPT2	-0.52	Yes	0.64	No	-1.16
DCLRE1C	-0.13	No	1.03	No	-1.16
MPHOSPH9	0.1	Yes	1.26	No	-1.16
RWDD1	0.17	Yes	1.33	Yes	-1.16
ABCB10	-0.85	Yes	0.31	No	-1.16
MAP3K7	-0.72	Yes	0.44	No	-1.16
COMMD10	-0.47	No	0.69	No	-1.16
USP38	-0.33	Yes	0.83	Yes	-1.16
CYB5B	-0.32	No	0.84	No	-1.16
C10orf32	-0.32	Yes	0.84	No	-1.16
CA5BP1	-0.17	No	0.99	No	-1.16
ATRX	-0.16	No	1	Yes	-1.16
UGGT2	-0.06	Yes	1.1	No	-1.16
CYB5RL	-0.68	No	0.48	No	-1.16
UBE2D3	-0.45	Yes	0.71	No	-1.16
CCDC111	-0.44	No	0.72	No	-1.16
PAQR3	-0.39	Yes	0.77	No	-1.16
SCLT1	-0.18	Yes	0.98	No	-1.16
LOC151534	not detected	not detected	1.16	No	-1.16
LOC387723	not detected	not detected	1.16	No	-1.16
TSSK3	-1.16	No	not detected	not detected	-1.16
FBXL19-AS1	-1.22	No	-0.07	No	-1.15
C6orf141	-0.74	Yes	0.41	No	-1.15
CEP70	-0.62	No	0.53	No	-1.15
KCTD18	-0.56	No	0.59	No	-1.15
MIER1	-0.41	No	0.74	No	-1.15
RAB9A	-0.25	No	0.9	No	-1.15
MDM4	-0.19	No	0.96	No	-1.15
CYP2R1	-0.18	No	0.97	No	-1.15
MLLT11	0.02	No	1.17	No	-1.15
ZNF814	0.06	No	1.21	No	-1.15
DIAPH3	-0.77	No	0.38	No	-1.15
H3F3AP4	-0.55	Yes	0.6	No	-1.15
PDCD5	-0.43	Yes	0.72	No	-1.15
RNF138P1	-0.23	No	0.92	No	-1.15
LOC728613	not detected	not detected	1.15	Yes	-1.15
ZNF563	not detected	not detected	1.15	No	-1.15
LRRC3	not detected	not detected	1.15	No	-1.15
ANAPC10	0	No	1.15	No	-1.15
UGT8	-1.15	Yes	not detected	not detected	-1.15
METAP1D	-1.26	Yes	-0.12	No	-1.14
FKBP3	-0.4	Yes	0.74	No	-1.14
UHRF1BP1L	-0.34	No	0.8	No	-1.14
ZNF326	-0.94	No	0.2	Yes	-1.14
PTPDC1	-0.72	No	0.42	No	-1.14
SERTAD2	-0.15	No	0.99	Yes	-1.14
WHAMMP2	-1.14	Yes	not detected	not detected	-1.14
JMY	-0.81	Yes	0.33	Yes	-1.14
ARHGAP11A	-0.4	Yes	0.74	Yes	-1.14
FAM72B	-0.31	Yes	0.83	No	-1.14
ZNF718	not detected	not detected	1.14	No	-1.14
TPD52	-0.08	No	1.05	Yes	-1.13
SV2B	-1.2	Yes	-0.07	No	-1.13
KIAA2018	-0.78	Yes	0.35	No	-1.13
CWC22	-0.74	Yes	0.39	No	-1.13
KIAA0947	-0.59	Yes	0.54	Yes	-1.13
OPTN	-0.54	Yes	0.59	No	-1.13
LOC100132831	-0.53	No	0.6	No	-1.13
AKAP10	-0.35	No	0.78	No	-1.13
CCDC18	-1.13	Yes	not detected	not detected	-1.13
ZNF217	-0.46	Yes	0.67	Yes	-1.13
GUCY1A3	-0.19	No	0.94	Yes	-1.13
GCA	not detected	not detected	1.13	No	-1.13
BMS1P1	not detected	not detected	1.13	Yes	-1.13
BMS1P5	not detected	not detected	1.13	Yes	-1.13
LOC170425	not detected	not detected	1.13	No	-1.13
9/4/2013	-1.13	No	not detected	not detected	-1.13
TMEM38A	-1.36	No	-0.24	No	-1.12
DOK7	-1.12	No	0	No	-1.12
CLIP1	-0.74	Yes	0.38	Yes	-1.12
CREBZF	-0.63	Yes	0.49	Yes	-1.12
FZD7	-0.46	Yes	0.66	No	-1.12
TNFRSF10A	-0.38	Yes	0.74	No	-1.12
DISP1	-0.35	No	0.77	No	-1.12
DPY30	-0.33	No	0.79	No	-1.12
CNTNAP3B	-1.12	Yes	not detected	not detected	-1.12
FLI1	-1.12	No	not detected	not detected	-1.12
RPS2P32	-0.15	No	0.97	No	-1.12
LYRM2	0.06	Yes	1.18	Yes	-1.12
ZMYM4	-0.67	Yes	0.45	No	-1.12
FOXN2	-0.54	No	0.58	Yes	-1.12
IKZF2	-0.19	No	0.93	Yes	-1.12
PYROXD1	-1.31	No	-0.19	No	-1.12
AMT	-1.12	No	not detected	not detected	-1.12
DICER1	-0.9	Yes	0.21	Yes	-1.11
ZBTB12	-0.89	Yes	0.22	No	-1.11
CDCA7	-0.66	Yes	0.45	No	-1.11
ZFAND6	-0.22	No	0.89	Yes	-1.11
HIST1H3H	not detected	not detected	1.11	No	-1.11
PRKAR2B	not detected	not detected	1.11	No	-1.11
AGA	-0.86	No	0.25	No	-1.11
WAPAL	-0.72	Yes	0.39	Yes	-1.11
PTPN13	-0.72	Yes	0.39	No	-1.11
ASAP1	-0.7	Yes	0.41	Yes	-1.11
IWS1	-0.59	Yes	0.52	Yes	-1.11
ZNF232	-0.48	No	0.63	No	-1.11
MYBL1	-0.42	Yes	0.69	No	-1.11
ZNF761	-0.29	Yes	0.82	No	-1.11
SPRY2	-0.24	No	0.87	No	-1.11
MMP2	-1.11	Yes	not detected	not detected	-1.11
CYP27C1	-1.11	No	not detected	not detected	-1.11
EMC2	-1.06	Yes	0.04	No	-1.1
NEURL1B	-1.05	Yes	0.05	No	-1.1
ANKRD42	-1.02	Yes	0.08	No	-1.1
ENOSF1	-1	No	0.1	No	-1.1
MSANTD4	-0.73	Yes	0.37	No	-1.1
FRMD6	-0.67	Yes	0.43	No	-1.1
MGAT5B	-0.61	No	0.49	No	-1.1
CCDC23	-0.51	No	0.59	No	-1.1
PRKAB2	-0.5	Yes	0.6	No	-1.1
UPF3B	-0.48	No	0.62	No	-1.1
SNX7	-0.3	No	0.8	No	-1.1
SPTSSA	-0.27	Yes	0.83	No	-1.1
HIST1H1C	-0.06	No	1.04	Yes	-1.1
SCRN3	-0.03	Yes	1.07	No	-1.1
CYP2B7P1	not detected	not detected	1.1	No	-1.1
HIST1H4H	not detected	not detected	1.1	No	-1.1
PCDH8	not detected	not detected	1.1	No	-1.1
C12orf75	0.16	No	1.26	No	-1.1
KIF7	-1.1	No	not detected	not detected	-1.1
KANK3	-1.1	No	not detected	not detected	-1.1
LINC00346	-1.1	No	not detected	not detected	-1.1
MTF2	-0.15	No	0.95	No	-1.1
ZNF841	-0.05	Yes	1.05	No	-1.1
HNRNPH3	-0.63	Yes	0.47	No	-1.1
KIAA1704	-0.46	No	0.64	No	-1.1
SPEN	-0.81	Yes	0.29	Yes	-1.1
RBM39	-0.81	Yes	0.29	No	-1.1
SMC6	0.34	Yes	1.43	Yes	-1.09
TDP2	-0.75	Yes	0.34	No	-1.09
TEX30	-0.42	No	0.67	No	-1.09
ACTRT3	-0.21	No	0.88	No	-1.09
KIAA2026	-0.18	Yes	0.91	Yes	-1.09
ZNF600	not detected	not detected	1.09	Yes	-1.09
KCNJ4	-1.09	Yes	not detected	not detected	-1.09
GLDC	-1.09	No	not detected	not detected	-1.09
IKZF4	-1.19	No	-0.1	No	-1.09
SLC26A2	-0.7	Yes	0.39	Yes	-1.09
MFHAS1	-0.49	Yes	0.6	No	-1.09
ENOX2	-0.36	No	0.73	No	-1.09
DNAH14	-0.35	No	0.74	No	-1.09
SOS2	-0.46	Yes	0.63	Yes	-1.09
VRK2	-0.46	No	0.63	No	-1.09
SNRPG	-0.46	Yes	0.63	No	-1.09
EGLN1	-0.33	Yes	0.76	No	-1.09
RBBP8	-0.21	Yes	0.88	Yes	-1.09
DYSF	-1.09	Yes	not detected	not detected	-1.09
NEXN	-1.09	No	not detected	not detected	-1.09
TERF1	0.03	No	1.11	No	-1.08
KIAA1908	-0.99	No	0.09	No	-1.08
FMN1	-0.82	No	0.26	No	-1.08
TBP	-0.74	No	0.34	No	-1.08
FBXL17	-0.73	No	0.35	No	-1.08
TMEM198	-0.64	No	0.44	No	-1.08
MCM8	-0.63	No	0.45	No	-1.08
GLI3	-0.62	No	0.46	No	-1.08
PGBD2	-0.38	No	0.7	No	-1.08
RPA3	-0.3	No	0.78	No	-1.08
SCAMP1	-0.29	Yes	0.79	No	-1.08
ZBED5	-0.28	Yes	0.8	No	-1.08
MPP6	-0.14	No	0.94	Yes	-1.08
P2RX5-TAX1BP3	0.43	No	1.51	No	-1.08
C3orf23	0.09	Yes	1.17	No	-1.08
EXOSC3	-0.55	No	0.53	No	-1.08
POT1	-0.52	No	0.56	No	-1.08
UBE2K	-0.28	Yes	0.8	Yes	-1.08
FNBP4	-0.5	No	0.58	Yes	-1.08
NXT2	-0.5	No	0.58	No	-1.08
RPS6KB1	-0.46	Yes	0.62	Yes	-1.08
PGRMC1	-0.17	No	0.91	No	-1.08
TIMM17A	-0.11	No	0.97	No	-1.08
DEM1	-1.11	No	-0.04	No	-1.07
VCAN	-1.02	Yes	0.05	No	-1.07
USP27X	-0.9	No	0.17	No	-1.07
ANKRD6	-0.89	Yes	0.18	No	-1.07
IL17RD	-0.68	No	0.39	No	-1.07
LINC00338	-0.67	Yes	0.4	No	-1.07
C18orf1	-0.61	No	0.46	No	-1.07
HAUS8	-0.54	No	0.53	Yes	-1.07
DIXDC1	-0.53	Yes	0.54	No	-1.07
ZCCHC8	-0.46	No	0.61	No	-1.07
SBF2	-0.46	Yes	0.61	No	-1.07
LOC219347	not detected	not detected	1.07	Yes	-1.07
CPXM2	not detected	not detected	1.07	No	-1.07
ANKRD1	not detected	not detected	1.07	No	-1.07
FHDC1	-0.72	No	0.35	No	-1.07
NDUFA1	-0.6	Yes	0.47	No	-1.07
GXYLT1	-0.67	No	0.4	No	-1.07
PHF3	-0.64	Yes	0.43	Yes	-1.07
IGF2BP3	-1.07	Yes	not detected	not detected	-1.07
C10orf125	0.08	No	1.15	No	-1.07
ANKRD49	0.06	No	1.12	No	-1.06
APOLD1	-1.04	No	0.02	No	-1.06
HSF4	-0.83	No	0.23	No	-1.06
DCBLD1	-0.82	Yes	0.24	No	-1.06
WASF3	-0.79	Yes	0.27	No	-1.06
TRIM44	-0.73	No	0.33	No	-1.06
MAPK8	-0.72	Yes	0.34	No	-1.06
SKA1	-0.71	No	0.35	No	-1.06
NRCAM	-0.7	No	0.36	No	-1.06
ZKSCAN3	-0.52	No	0.54	No	-1.06
ZZZ3	-0.5	Yes	0.56	No	-1.06
DDX60	-0.46	Yes	0.6	No	-1.06
CDK1	-0.26	Yes	0.8	No	-1.06
ATP6V1G2-DDX39B	-0.2	No	0.86	No	-1.06
SVIP	not detected	not detected	1.06	No	-1.06
LOC100134868	not detected	not detected	1.06	No	-1.06
TCEAL1	0.19	No	1.25	No	-1.06
PMAIP1	-1.06	Yes	not detected	not detected	-1.06
MYLK4	-0.8	No	0.26	No	-1.06
MDN1	-0.99	Yes	0.07	Yes	-1.06
PRDM2	-0.84	Yes	0.22	No	-1.06
TIA1	-0.37	Yes	0.69	No	-1.06
RNF7	-0.11	Yes	0.95	No	-1.06
LOC728875	-1.15	No	-0.09	No	-1.06
HAUS3	-0.87	Yes	0.18	No	-1.05
ODZ3	-0.75	Yes	0.3	No	-1.05
HNRNPH2	-0.74	No	0.31	No	-1.05
ZNF12	-0.66	Yes	0.39	No	-1.05
LACTB2	-0.64	No	0.41	Yes	-1.05
C22orf46	-0.56	Yes	0.49	No	-1.05
DPP8	-0.32	Yes	0.73	No	-1.05
PACRGL	-0.28	Yes	0.77	No	-1.05
CDKN2AIP	-0.24	Yes	0.81	No	-1.05
MDM2	-0.2	Yes	0.85	Yes	-1.05
DDTL	-0.15	No	0.9	No	-1.05
NACA2	-0.13	Yes	0.92	Yes	-1.05
ZNF367	-0.13	No	0.92	No	-1.05
RANBP6	-0.1	Yes	0.95	Yes	-1.05
MIRLET7DHG	-1.05	Yes	not detected	not detected	-1.05
COL4A2	-1.05	Yes	not detected	not detected	-1.05
SNHG4	-1.05	Yes	not detected	not detected	-1.05
RAB23	-0.04	No	1.01	Yes	-1.05
MMRN2	-0.8	No	0.25	No	-1.05
ZNF700	-0.42	Yes	0.63	No	-1.05
GCFC1	-0.2	Yes	0.85	Yes	-1.05
KIAA1143	-0.2	Yes	0.85	No	-1.05
ZFP30	-0.18	Yes	0.87	Yes	-1.05
ZC3H15	-0.17	Yes	0.88	Yes	-1.05
C11orf63	-1.06	Yes	-0.01	No	-1.05
SYF2	0.15	No	1.19	No	-1.04
ADCY7	-1.16	Yes	-0.12	No	-1.04
CUEDC1	-0.95	No	0.09	No	-1.04
PDIK1L	-0.84	Yes	0.2	No	-1.04
NDUFAF6	-0.67	No	0.37	No	-1.04
MGC3771	-0.55	No	0.49	No	-1.04
DICER1-AS1	-0.51	No	0.53	No	-1.04
ZNF485	-0.44	Yes	0.6	No	-1.04
GPR124	-0.42	No	0.62	No	-1.04
NR3C1	-0.42	Yes	0.62	Yes	-1.04
FAM84B	-0.41	Yes	0.63	No	-1.04
ZFAND4	-0.36	No	0.68	No	-1.04
ACTR6	-0.32	No	0.72	No	-1.04
TSSK6	-0.28	No	0.76	No	-1.04
KIF27	-0.17	No	0.87	Yes	-1.04
TRIM39-RPP21	not detected	not detected	1.04	No	-1.04
ZNF774	not detected	not detected	1.04	No	-1.04
RAB22A	0.03	No	1.07	Yes	-1.04
CDK13	-0.4	No	0.64	Yes	-1.04
HMGN4	-0.28	No	0.76	No	-1.04
NACAP1	-0.17	No	0.87	No	-1.04
CCDC90B	0.16	Yes	1.19	No	-1.03
MED13L	-1.23	Yes	-0.2	No	-1.03
FAM55C	-0.82	Yes	0.21	No	-1.03
FAT2	-0.75	Yes	0.28	No	-1.03
SMEK1	-0.64	Yes	0.39	No	-1.03
CHSY1	-0.53	Yes	0.5	No	-1.03
NOL7	-0.39	No	0.64	No	-1.03
C11orf58	-0.31	Yes	0.72	Yes	-1.03
WDR20	-0.18	No	0.85	Yes	-1.03
SERTAD4	not detected	not detected	1.03	No	-1.03
RAB39B	0.08	No	1.11	No	-1.03
SOCS5	-0.81	Yes	0.22	No	-1.03
RCAN3	-0.9	No	0.13	No	-1.03
OSBPL1A	-0.36	No	0.67	Yes	-1.03
CENPH	0.1	No	1.13	Yes	-1.03
LOC100289019	-1.49	Yes	-0.47	No	-1.02
C5orf65	-1.35	No	-0.33	No	-1.02
NFXL1	-1.22	Yes	-0.2	No	-1.02
DNMT3A	-1.05	No	-0.03	No	-1.02
MUC2	-1.03	No	-0.01	No	-1.02
ZNF462	-1.02	Yes	0	No	-1.02
ITGA2	-0.81	Yes	0.21	Yes	-1.02
A1BG-AS1	-0.74	No	0.28	No	-1.02
RNF169	-0.6	Yes	0.42	No	-1.02
ZNF544	-0.6	No	0.42	No	-1.02
MRFAP1L1	-0.51	Yes	0.51	No	-1.02
MIS18A	-0.42	No	0.6	No	-1.02
ZNF181	-0.32	Yes	0.7	No	-1.02
SIX4	-0.31	No	0.71	No	-1.02
SCCPDH	-0.22	No	0.8	No	-1.02
UBE2D4	-0.13	No	0.89	No	-1.02
LOC728758	-0.01	No	1.01	No	-1.02
IL17D	not detected	not detected	1.02	No	-1.02
RRAGD	not detected	not detected	1.02	No	-1.02
IL24	not detected	not detected	1.02	No	-1.02
KDM4D	not detected	not detected	1.02	No	-1.02
UCA1	not detected	not detected	1.02	No	-1.02
NFE2	-1.02	No	not detected	not detected	-1.02
RN45S	-0.66	Yes	0.36	No	-1.02
HIVEP1	-0.63	No	0.39	Yes	-1.02
EIF1AX	-0.22	Yes	0.8	Yes	-1.02
SH3BGRL2	-0.57	No	0.45	No	-1.02
ZNF567	0.43	Yes	1.44	Yes	-1.01
KCTD12	-1.18	Yes	-0.17	No	-1.01
ZFHX3	-0.99	Yes	0.02	Yes	-1.01
SPG20	-0.83	Yes	0.18	No	-1.01
C14orf149	-0.73	Yes	0.28	No	-1.01
SRBD1	-0.73	No	0.28	No	-1.01
RAB1A	-0.56	Yes	0.45	No	-1.01
BCL2L2	-0.49	No	0.52	No	-1.01
GCH1	-0.42	No	0.59	No	-1.01
LOC389641	-0.27	No	0.74	No	-1.01
EAPP	-0.24	No	0.77	No	-1.01
CENPL	-0.16	No	0.85	No	-1.01
RNF152	-0.08	No	0.93	No	-1.01
C16orf46	0.1	No	1.11	No	-1.01
CD101	-1.01	No	not detected	not detected	-1.01
MTFR1	-0.06	Yes	0.95	Yes	-1.01
NUDT7	-0.67	Yes	0.34	No	-1.01
CSNK1A1L	-0.2	Yes	0.81	No	-1.01
CMTM4	-0.72	Yes	0.29	No	-1.01
CBFB	-0.44	No	0.57	No	-1.01
COL4A5	-1.01	Yes	not detected	not detected	-1.01
SPRYD7	0.11	No	1.11	No	-1
SNHG6	0.12	Yes	1.12	Yes	-1
ARHGAP35	-1.02	Yes	-0.02	No	-1
NAV3	-1.02	Yes	-0.02	No	-1
LOC145783	-0.7	No	0.3	No	-1
RPS6KA5	-0.68	Yes	0.32	No	-1
STK4	-0.62	Yes	0.38	No	-1
TANC1	-0.59	Yes	0.41	No	-1
PCNA-AS1	-0.54	No	0.46	No	-1
KAT6B	-0.48	Yes	0.52	Yes	-1
MBD5	-0.47	No	0.53	Yes	-1
POU2F3	not detected	not detected	1	No	-1
TRIQK	0.29	Yes	1.29	Yes	-1
ZBED2	-1	Yes	not detected	not detected	-1
MXRA8	-1	No	not detected	not detected	-1
STARD8	-1	No	not detected	not detected	-1
RHBDL1	-1	No	not detected	not detected	-1
TPP2	-0.91	Yes	0.09	No	-1
HMGB2	-0.43	No	0.57	No	-1
MFN1	-0.31	No	0.69	No	-1
TSPYL2	-0.29	Yes	0.71	Yes	-1
MICAL2	-1.4	Yes	-0.41	No	-0.99
KIAA1804	-1.06	Yes	-0.07	No	-0.99
SHROOM3	-0.95	Yes	0.04	No	-0.99
ZNF618	-0.81	No	0.18	No	-0.99
SFMBT2	-0.77	Yes	0.22	No	-0.99
BOD1L1	-0.69	Yes	0.3	Yes	-0.99
NCOA2	-0.66	Yes	0.33	Yes	-0.99
LOC729737	-0.64	No	0.35	No	-0.99
C7orf29	-0.62	Yes	0.37	No	-0.99
PDCL3	-0.61	No	0.38	No	-0.99
LOC100133161	-0.6	No	0.39	No	-0.99
MALT1	-0.54	Yes	0.45	No	-0.99
LIG4	-0.5	Yes	0.49	No	-0.99
SNX2	-0.45	Yes	0.54	No	-0.99
HSPA4L	-0.43	No	0.56	No	-0.99
EXTL2	-0.34	Yes	0.65	No	-0.99
KIF18A	-0.27	Yes	0.72	Yes	-0.99
LONRF1	-0.25	No	0.74	No	-0.99
NDFIP2	-0.25	Yes	0.74	No	-0.99
TMEM55A	-0.13	Yes	0.86	No	-0.99
ZNF227	-0.12	No	0.87	No	-0.99
ZDHHC17	-0.08	Yes	0.91	No	-0.99
LOC100507173	not detected	not detected	0.99	No	-0.99
KRBA2	not detected	not detected	0.99	No	-0.99
LOC401321	0.21	No	1.2	Yes	-0.99
RSPO3	0.33	Yes	1.32	Yes	-0.99
ADD2	-0.99	No	not detected	not detected	-0.99
P2RX7	-0.99	Yes	not detected	not detected	-0.99
WDR66	-0.99	No	not detected	not detected	-0.99
PHAX	-0.09	No	0.9	Yes	-0.99
ZNF652	-0.44	Yes	0.55	No	-0.99
ZBTB24	-0.15	No	0.84	Yes	-0.99
NSA2	-0.42	Yes	0.57	No	-0.99
CHCHD3	-0.41	No	0.58	No	-0.99
LOC613037	-0.05	No	0.93	No	-0.98
CXCR4	0.08	No	1.06	No	-0.98
SNX16	0.84	Yes	1.82	No	-0.98
WDFY1	-0.9	Yes	0.08	No	-0.98
CDC42BPA	-0.82	Yes	0.16	No	-0.98
MFSD6	-0.78	Yes	0.2	No	-0.98
ZNF587	-0.76	Yes	0.22	No	-0.98
NSUN5P2	-0.7	No	0.28	No	-0.98
LOC148413	-0.64	Yes	0.34	No	-0.98
TP53INP1	-0.61	Yes	0.37	No	-0.98
RNF43	-0.55	Yes	0.43	No	-0.98
MTX3	-0.44	Yes	0.54	No	-0.98
ZNF639	-0.42	Yes	0.56	No	-0.98
MTRR	-0.37	Yes	0.61	No	-0.98
HIST2H4A	-0.3	Yes	0.68	No	-0.98
HIST2H4B	-0.3	Yes	0.68	No	-0.98
PPID	-0.25	No	0.73	No	-0.98
TMEM230	-0.22	No	0.76	No	-0.98
RPL26L1	-0.21	Yes	0.77	No	-0.98
C7orf23	-0.08	No	0.9	Yes	-0.98
C10orf82	not detected	not detected	0.98	No	-0.98
C3orf14	not detected	not detected	0.98	No	-0.98
LOC100272217	not detected	not detected	0.98	No	-0.98
C17orf58	0.34	No	1.32	Yes	-0.98
CHGB	-0.98	No	not detected	not detected	-0.98
C22orf23	-0.98	Yes	not detected	not detected	-0.98
NFE2L3	-0.98	No	not detected	not detected	-0.98
ZSCAN12	-0.1	No	0.88	No	-0.98
FAM120A	-0.91	Yes	0.07	Yes	-0.98
ERBB2IP	-0.65	Yes	0.33	No	-0.98
MIPOL1	-0.46	Yes	0.52	Yes	-0.98
SOCS4	-0.2	Yes	0.78	Yes	-0.98
OSGIN2	-0.22	Yes	0.76	No	-0.98
PCDHGA4	-1.15	No	-0.17	No	-0.98
THEGL	0.36	Yes	1.33	Yes	-0.97
ZNF430	0.26	No	1.23	Yes	-0.97
GPR161	-1.1	No	-0.13	No	-0.97
DUSP4	-0.05	No	0.92	No	-0.97
DPF1	-1.2	Yes	-0.23	No	-0.97
KIF4B	-1.03	No	-0.06	No	-0.97
RREB1	-0.83	Yes	0.14	No	-0.97
LPIN2	-0.62	No	0.35	No	-0.97
OSBPL11	-0.6	No	0.37	No	-0.97
ARNT2	-0.55	No	0.42	No	-0.97
MPLKIP	-0.54	Yes	0.43	No	-0.97
CEP68	-0.47	No	0.5	No	-0.97
CDH13	-0.42	Yes	0.55	No	-0.97
NRAS	-0.24	Yes	0.73	No	-0.97
SLC27A5	-0.19	No	0.78	No	-0.97
TNFAIP3	-0.14	No	0.83	Yes	-0.97
WDR60	-0.13	No	0.84	No	-0.97
LOC645431	not detected	not detected	0.97	No	-0.97
CNFN	not detected	not detected	0.97	No	-0.97
SPTSSB	not detected	not detected	0.97	Yes	-0.97
ANKS1B	0.23	No	1.2	No	-0.97
MCF2	-0.97	No	not detected	not detected	-0.97
FHOD3	-0.97	Yes	not detected	not detected	-0.97
LOC100289230	-0.97	Yes	not detected	not detected	-0.97
VWCE	-0.97	No	not detected	not detected	-0.97
RHBDL2	-0.97	No	not detected	not detected	-0.97
BACH2	-0.97	No	not detected	not detected	-0.97
WASH5P	-1.63	No	-0.66	No	-0.97
TEAD1	-0.91	Yes	0.06	No	-0.97
NR2F2	-0.68	No	0.29	No	-0.97
CCDC113	-0.39	Yes	0.58	No	-0.97
THSD4	-1.15	Yes	-0.18	Yes	-0.97
WDR83	-1.05	No	-0.09	No	-0.96
TRAF3IP1	-0.68	Yes	0.28	No	-0.96
AMMECR1	-0.17	Yes	0.79	Yes	-0.96
HSPG2	-1.52	Yes	-0.56	No	-0.96
AADAT	-0.88	Yes	0.08	No	-0.96
SS18	-0.76	Yes	0.2	No	-0.96
GUF1	-0.73	Yes	0.23	No	-0.96
SLC38A1	-0.71	Yes	0.25	No	-0.96
STX16	-0.6	No	0.36	No	-0.96
POLI	-0.42	Yes	0.54	No	-0.96
MAML3	-0.41	No	0.55	Yes	-0.96
WDR53	-0.37	No	0.59	No	-0.96
UBE2Q2	-0.36	Yes	0.6	No	-0.96
ATP6V1G1	-0.34	Yes	0.62	No	-0.96
CEP152	-0.26	Yes	0.7	Yes	-0.96
TTC3P1	-0.25	No	0.71	No	-0.96
ZNF555	-0.24	No	0.72	No	-0.96
C12orf45	-0.01	No	0.95	No	-0.96
PKIB	not detected	not detected	0.96	No	-0.96
ZSCAN16	not detected	not detected	0.96	No	-0.96
ZNF440	not detected	not detected	0.96	No	-0.96
C8orf37	not detected	not detected	0.96	No	-0.96
PLCE1	-0.96	No	not detected	not detected	-0.96
TNFSF14	-0.96	Yes	not detected	not detected	-0.96
SORCS2	-0.96	No	not detected	not detected	-0.96
ATR	-0.09	Yes	0.87	No	-0.96
ANKRD50	-0.4	Yes	0.56	Yes	-0.96
BPGM	-0.19	No	0.77	No	-0.96
MAST4	-0.38	No	0.58	No	-0.96
TAF11	-0.13	No	0.83	Yes	-0.96
DNM1P41	-1.37	No	-0.42	No	-0.95
LOC100133991	-0.8	No	0.15	No	-0.95
PRMT6	-0.56	No	0.39	No	-0.95
CHN1	-0.55	No	0.4	No	-0.95
RALB	-0.39	No	0.56	No	-0.95
SGCB	-0.39	Yes	0.56	No	-0.95
TAF4	-0.17	No	0.78	No	-0.95
POLR2K	-0.04	Yes	0.91	Yes	-0.95
AMIGO2	-0.84	Yes	0.11	No	-0.95
KIFC3	-0.72	Yes	0.23	No	-0.95
NLGN4X	-0.58	Yes	0.37	No	-0.95
SLC5A3	-0.58	Yes	0.37	No	-0.95
ZSWIM7	-0.52	No	0.43	No	-0.95
CTBP2	-0.5	Yes	0.45	No	-0.95
CHAMP1	-0.42	No	0.53	Yes	-0.95
CDKN1B	-0.42	Yes	0.53	No	-0.95
AP4S1	-0.29	No	0.66	No	-0.95
RNF146	-0.26	No	0.69	No	-0.95
USP6NL	-0.25	Yes	0.7	No	-0.95
ZFAND1	-0.21	No	0.74	No	-0.95
RAP1B	-0.19	No	0.76	No	-0.95
ZNF202	-0.18	No	0.77	No	-0.95
LOC642361	-0.07	No	0.88	Yes	-0.95
BNIP3L	-0.04	Yes	0.91	No	-0.95
CCDC170	not detected	not detected	0.95	No	-0.95
C6orf130	0.04	No	0.99	Yes	-0.95
ZNRF2	0.04	No	0.99	No	-0.95
AOX1	0.27	Yes	1.22	No	-0.95
LOC100505815	-0.95	Yes	not detected	not detected	-0.95
SPRED1	-0.95	Yes	not detected	not detected	-0.95
SH2B3	-0.95	Yes	not detected	not detected	-0.95
KIAA1614	-0.95	No	not detected	not detected	-0.95
TSPAN10	-0.95	No	not detected	not detected	-0.95
LOC283624	-0.95	No	not detected	not detected	-0.95
HK2	-0.91	Yes	0.04	No	-0.95
DDX60L	-0.57	Yes	0.38	Yes	-0.95
ZNF449	0.4	No	1.34	No	-0.94
YAE1D1	0.53	Yes	1.47	No	-0.94
TULP4	-0.81	No	0.13	No	-0.94
LOC729020	-0.81	Yes	0.13	No	-0.94
SRXN1	-0.56	No	0.38	No	-0.94
STARD9	-0.56	No	0.38	No	-0.94
H3F3C	-0.27	No	0.67	No	-0.94
DYNLT1	-0.26	No	0.68	No	-0.94
MZT1	-0.02	Yes	0.92	No	-0.94
ABAT	-1.22	No	-0.28	No	-0.94
EPCAM	-0.74	No	0.2	No	-0.94
RBMS1	-0.7	Yes	0.24	No	-0.94
TSTD1	-0.64	No	0.3	No	-0.94
NFYA	-0.62	Yes	0.32	Yes	-0.94
FAT4	-0.59	Yes	0.35	No	-0.94
C20orf72	-0.59	Yes	0.35	No	-0.94
PPP2R2C	-0.52	Yes	0.42	No	-0.94
DDX55	-0.51	No	0.43	No	-0.94
EXOG	-0.46	No	0.48	No	-0.94
ARHGAP29	-0.44	Yes	0.5	No	-0.94
CMBL	-0.42	No	0.52	No	-0.94
PPM1B	-0.41	No	0.53	No	-0.94
CDC26	-0.34	No	0.6	No	-0.94
ATF2	-0.3	Yes	0.64	No	-0.94
LPGAT1	-0.29	Yes	0.65	No	-0.94
OLA1	-0.12	Yes	0.82	Yes	-0.94
LOC100506994	not detected	not detected	0.94	Yes	-0.94
HECW1	-0.94	Yes	not detected	not detected	-0.94
PUS10	-0.94	Yes	not detected	not detected	-0.94
ZNF689	-0.65	No	0.29	No	-0.94
CD109	-0.46	Yes	0.48	No	-0.94
DUSP12	-0.34	No	0.6	No	-0.94
BTBD3	-0.34	No	0.6	Yes	-0.94
TXLNG	-0.86	Yes	0.08	No	-0.94
ZNF277	0.39	Yes	1.32	No	-0.93
TAF1D	0.46	Yes	1.39	Yes	-0.93
TBL1X	-1.02	No	-0.09	No	-0.93
MDP1	-1.01	No	-0.08	No	-0.93
CPNE7	-0.8	No	0.13	No	-0.93
B3GNT9	-0.79	No	0.14	No	-0.93
INPP4A	-0.77	No	0.16	No	-0.93
ZCCHC14	-0.56	Yes	0.37	Yes	-0.93
LYAR	-0.25	No	0.68	Yes	-0.93
CPT1C	not detected	not detected	0.93	No	-0.93
DSCAM-AS1	not detected	not detected	0.93	Yes	-0.93
LOC254100	not detected	not detected	0.93	No	-0.93
TRIM36	not detected	not detected	0.93	No	-0.93
LOC100506779	0.02	No	0.95	No	-0.93
STYX	0.13	Yes	1.06	Yes	-0.93
GLT8D2	-0.93	No	not detected	not detected	-0.93
MOB4	-1.67	Yes	-0.74	No	-0.93
HS6ST2	-0.99	Yes	-0.06	No	-0.93
JPH1	-0.84	Yes	0.09	No	-0.93
FBXO30	-0.84	Yes	0.09	No	-0.93
TRAK1	-0.73	No	0.2	No	-0.93
SPATS2	-0.69	No	0.24	No	-0.93
CLCN4	-0.61	No	0.32	No	-0.93
HIF1A	-0.51	Yes	0.42	Yes	-0.93
KIAA1430	-0.51	Yes	0.42	No	-0.93
IBTK	-0.34	Yes	0.59	No	-0.93
DPH3	-0.24	Yes	0.69	Yes	-0.93
FNDC3B	-0.24	Yes	0.69	No	-0.93
SKIL	-0.1	Yes	0.83	Yes	-0.93
GTF2A2	0.05	Yes	0.98	Yes	-0.93
ZNF791	-0.1	No	0.83	No	-0.93
GATA2	-0.92	No	0.01	No	-0.93
HIST2H2BF	-0.9	Yes	0.03	No	-0.93
TRMT61B	-0.68	Yes	0.25	No	-0.93
AASDHPPT	-0.68	Yes	0.25	No	-0.93
FAM104B	-0.54	Yes	0.39	No	-0.93
NCK1	-0.4	Yes	0.53	No	-0.93
LYSMD2	-0.26	Yes	0.67	No	-0.93
ZNF823	-0.16	No	0.77	No	-0.93
RPS6KA2	-0.93	No	not detected	not detected	-0.93
RNF217	-0.93	Yes	not detected	not detected	-0.93
TIMM9	-0.22	Yes	0.71	Yes	-0.93
SOWAHC	-0.21	Yes	0.72	No	-0.93
AIF1L	-1.11	No	-0.18	Yes	-0.93
PFDN4	0.07	No	0.99	Yes	-0.92
ANKRD18B	-1.08	No	-0.16	No	-0.92
CNBP	-0.78	Yes	0.14	Yes	-0.92
ZNF530	-0.75	No	0.17	No	-0.92
LINC00256A	-0.56	No	0.36	No	-0.92
CMAS	-0.54	No	0.38	No	-0.92
TBC1D15	-0.52	No	0.4	No	-0.92
ENY2	-0.4	No	0.52	No	-0.92
TMCO3	-0.37	No	0.55	No	-0.92
CAMLG	-0.16	Yes	0.76	No	-0.92
TIPARP-AS1	not detected	not detected	0.92	No	-0.92
KIAA1462	0.38	Yes	1.3	No	-0.92
GNAL	0.39	No	1.31	Yes	-0.92
TMEM135	-0.5	No	0.42	No	-0.92
CYCS	-0.41	Yes	0.51	No	-0.92
BCCIP	-0.23	No	0.69	No	-0.92
GMCL1P1	-0.22	No	0.7	No	-0.92
C1orf9	-0.06	Yes	0.86	No	-0.92
NBPF14	-0.9	Yes	0.02	No	-0.92
NREP	-0.55	No	0.37	No	-0.92
TSC1	-0.54	No	0.38	No	-0.92
FEM1B	-0.44	Yes	0.48	No	-0.92
CAAP1	-0.33	No	0.59	No	-0.92
GNB4	-0.29	Yes	0.63	No	-0.92
RHOQ	-0.2	No	0.72	No	-0.92
TMEM105	-0.57	No	0.35	No	-0.92
ZNF747	-0.23	No	0.69	No	-0.92
ZNF37A	-0.63	Yes	0.29	No	-0.92
ALS2	-0.34	No	0.58	No	-0.92
NIPAL2	-1.14	Yes	-0.22	No	-0.92
PPP1R3E	-0.89	Yes	0.02	No	-0.91
NACC2	-0.81	Yes	0.1	No	-0.91
ARID1B	-0.74	Yes	0.17	No	-0.91
RALGAPA1	-0.56	Yes	0.35	Yes	-0.91
C9orf152	not detected	not detected	0.91	Yes	-0.91
CALML5	not detected	not detected	0.91	No	-0.91
TBX6	not detected	not detected	0.91	No	-0.91
LOC100506660	not detected	not detected	0.91	Yes	-0.91
ATG4C	0.59	No	1.5	Yes	-0.91
GOLGA6L10	-0.91	No	not detected	not detected	-0.91
9/10/2013	-0.54	Yes	0.37	No	-0.91
RNF165	-0.95	Yes	-0.04	No	-0.91
EFNB2	-0.83	Yes	0.08	No	-0.91
PIK3C2A	-0.48	Yes	0.43	No	-0.91
DCUN1D3	-0.47	No	0.44	No	-0.91
GABARAPL2	-0.31	No	0.6	No	-0.91
NUPR1	-0.07	No	0.84	No	-0.91
SYK	-0.93	No	-0.02	No	-0.91
ZNF641	-0.93	No	-0.02	No	-0.91
AKAP9	-0.91	Yes	0	Yes	-0.91
NDUFAF2	-0.5	No	0.41	No	-0.91
ZNF187	-0.41	No	0.5	No	-0.91
NAA50	-0.35	Yes	0.56	Yes	-0.91
C6orf211	-0.29	No	0.62	No	-0.91
ZNF643	-0.91	Yes	not detected	not detected	-0.91
NPAT	-0.21	No	0.7	No	-0.91
COX17	0.11	Yes	1.01	No	-0.9
ZCRB1	0.06	Yes	0.96	Yes	-0.9
LOC401127	0.08	No	0.98	No	-0.9
KCNS3	-0.92	Yes	-0.02	No	-0.9
USP32	-0.87	Yes	0.03	No	-0.9
FAM115A	-0.65	Yes	0.25	Yes	-0.9
TCEA1	-0.63	Yes	0.27	No	-0.9
KIAA0564	-0.62	Yes	0.28	Yes	-0.9
ZNF8	-0.52	No	0.38	No	-0.9
HMBOX1	-0.4	No	0.5	No	-0.9
TPD52L1	-0.37	Yes	0.53	No	-0.9
SLMO2	-0.37	Yes	0.53	No	-0.9
ARHGEF38	not detected	not detected	0.9	Yes	-0.9
ZNF620	not detected	not detected	0.9	No	-0.9
BORA	0.02	Yes	0.92	No	-0.9
ZNF680	0.1	Yes	1	No	-0.9
ZNF513	0.15	No	1.05	No	-0.9
EVC	-0.9	Yes	not detected	not detected	-0.9
KIAA1875	-0.6	No	0.3	No	-0.9
TPT1-AS1	-0.57	No	0.33	No	-0.9
LRRK1	-0.57	No	0.33	No	-0.9
SLC25A37	-0.42	No	0.48	No	-0.9
CYP1B1	-0.31	Yes	0.59	Yes	-0.9
HMGN2	-0.08	Yes	0.82	No	-0.9
CBWD3	-0.05	No	0.85	No	-0.9
CSNK1G3	0.04	Yes	0.94	No	-0.9
ERCC6	-0.61	Yes	0.29	No	-0.9
NDFIP1	-0.46	Yes	0.44	No	-0.9
PDGFC	-0.43	Yes	0.47	No	-0.9
EDEM3	-0.37	Yes	0.53	No	-0.9
LOC100506930	-0.31	No	0.59	Yes	-0.9
FAM83B	-0.17	Yes	0.73	No	-0.9
SLC22A18AS	-0.9	No	not detected	not detected	-0.9
FAM83E	-0.9	No	not detected	not detected	-0.9
ZNF184	0.03	Yes	0.92	No	-0.89
B9D1	-1.1	Yes	-0.21	No	-0.89
C12orf51	-1.01	Yes	-0.12	Yes	-0.89
ZBTB39	-0.92	No	-0.03	No	-0.89
CAT	-0.91	No	-0.02	No	-0.89
TCF20	-0.86	Yes	0.03	No	-0.89
ZNF28	-0.52	No	0.37	No	-0.89
FAM120AOS	-0.51	No	0.38	No	-0.89
C20orf194	-0.45	No	0.44	No	-0.89
H2AFZ	-0.39	Yes	0.5	No	-0.89
R3HDM1	-0.38	Yes	0.51	Yes	-0.89
CSNK1A1	-0.26	Yes	0.63	Yes	-0.89
MSMB	not detected	not detected	0.89	Yes	-0.89
GOLGA7B	not detected	not detected	0.89	No	-0.89
AK7	not detected	not detected	0.89	Yes	-0.89
TRMT13	-0.89	No	not detected	not detected	-0.89
C5	-0.89	Yes	not detected	not detected	-0.89
HACE1	-1.14	Yes	-0.25	No	-0.89
UEVLD	-1.14	Yes	-0.25	No	-0.89
FAM45A	-0.83	No	0.06	No	-0.89
LOC100289361	-0.19	No	0.7	No	-0.89
FNTA	-0.1	No	0.79	Yes	-0.89
ASXL2	-0.71	Yes	0.18	Yes	-0.89
ISCA1	-0.34	Yes	0.55	Yes	-0.89
SS18L1	-0.32	Yes	0.57	No	-0.89
RAB11FIP2	0.21	Yes	1.09	No	-0.88
SENP6	0.09	Yes	0.97	No	-0.88
METTL21A	-0.93	No	-0.05	No	-0.88
PKP2	-0.87	Yes	0.01	No	-0.88
BDKRB2	-0.85	Yes	0.03	No	-0.88
AKNA	-0.84	No	0.04	No	-0.88
CBX8	-0.67	No	0.21	No	-0.88
CAMSAP2	-0.62	Yes	0.26	No	-0.88
ZNF445	-0.61	Yes	0.27	No	-0.88
TCFL5	-0.6	No	0.28	No	-0.88
KRIT1	-0.53	Yes	0.35	Yes	-0.88
ZNF431	-0.48	Yes	0.4	No	-0.88
AIM1	-0.44	Yes	0.44	No	-0.88
ZNF529	-0.37	No	0.51	No	-0.88
TANK	-0.36	Yes	0.52	No	-0.88
RBM27	-0.28	Yes	0.6	No	-0.88
SHFM1	-0.27	Yes	0.61	No	-0.88
CBR3-AS1	-0.27	No	0.61	No	-0.88
ZNF57	-0.24	No	0.64	No	-0.88
SUMO3	-0.21	No	0.67	No	-0.88
RAB27A	-0.21	No	0.67	No	-0.88
STAG3L4	-0.17	No	0.71	No	-0.88
PAX5	not detected	not detected	0.88	No	-0.88
GRM4	not detected	not detected	0.88	No	-0.88
VCPIP1	0	Yes	0.88	No	-0.88
TCEANC	not detected	not detected	0.88	No	-0.88
OAZ3	not detected	not detected	0.88	No	-0.88
C4orf46	0	No	0.88	No	-0.88
ZNF627	0.01	Yes	0.89	No	-0.88
HOXB9	-0.88	No	not detected	not detected	-0.88
FRMPD2	-0.88	No	not detected	not detected	-0.88
XIST	-1.4	Yes	-0.52	No	-0.88
PRDM15	-0.69	Yes	0.19	No	-0.88
PRR19	-0.1	No	0.78	No	-0.88
BACH1	-0.76	Yes	0.12	No	-0.88
AP5M1	-0.76	Yes	0.12	No	-0.88
ZNF324B	-0.68	No	0.2	No	-0.88
NAB1	-0.68	Yes	0.2	No	-0.88
THOC7	-0.19	No	0.69	No	-0.88
FAM214A	-0.14	Yes	0.74	Yes	-0.88
LINC00152	0.18	No	1.05	No	-0.87
ZNF271	0.18	No	1.05	Yes	-0.87
YY1	-0.67	Yes	0.2	No	-0.87
CWC27	-0.56	Yes	0.31	No	-0.87
MGAT2	-0.55	Yes	0.32	No	-0.87
NKRF	-0.53	Yes	0.34	No	-0.87
CDKN2AIPNL	-0.19	No	0.68	No	-0.87
PDPR	-1.25	Yes	-0.38	No	-0.87
SLC9A5	-1	No	-0.13	No	-0.87
SPRY1	-0.95	Yes	-0.08	No	-0.87
ADAM10	-0.87	Yes	0	No	-0.87
POGK	-0.66	Yes	0.21	No	-0.87
ATPIF1	-0.62	Yes	0.25	No	-0.87
PARP11	-0.59	No	0.28	No	-0.87
LRIG3	-0.49	Yes	0.38	No	-0.87
MFAP3L	-0.47	No	0.4	No	-0.87
PHPT1	-0.44	Yes	0.43	No	-0.87
CREB1	-0.42	No	0.45	No	-0.87
LOC401588	-0.26	No	0.61	No	-0.87
SNRNP27	-0.24	No	0.63	No	-0.87
ZNF274	-0.21	No	0.66	No	-0.87
VKORC1L1	-0.12	Yes	0.75	No	-0.87
SIX2	0	No	0.87	No	-0.87
LOC283335	not detected	not detected	0.87	No	-0.87
LOC648987	not detected	not detected	0.87	No	-0.87
XRCC2	not detected	not detected	0.87	Yes	-0.87
ZNF136	not detected	not detected	0.87	No	-0.87
NOC3L	0.05	No	0.92	No	-0.87
PELI1	-0.87	Yes	not detected	not detected	-0.87
KAT2B	-0.87	No	not detected	not detected	-0.87
GTF2IRD2P1	-0.87	No	not detected	not detected	-0.87
ZNF215	-0.87	Yes	not detected	not detected	-0.87
ZNF238	-0.87	Yes	not detected	not detected	-0.87
SH3RF2	-0.87	Yes	not detected	not detected	-0.87
ZNF7	-0.18	No	0.69	No	-0.87
CELF5	-0.57	No	0.3	No	-0.87
LOC645166	-0.3	No	0.57	No	-0.87
BNIP3	-0.14	Yes	0.73	No	-0.87
C2orf16	-1.57	Yes	-0.7	No	-0.87
FAM83G	-1.12	Yes	-0.26	No	-0.86
VEGFA	-0.56	Yes	0.3	No	-0.86
ZNF830	-0.18	No	0.68	No	-0.86
GPSM3	-0.06	No	0.8	No	-0.86
SOGA2	-0.89	No	-0.03	No	-0.86
COX10	-0.71	No	0.15	No	-0.86
MEGF6	-0.65	No	0.21	No	-0.86
FLJ14186	-0.63	No	0.23	No	-0.86
NPR3	-0.48	No	0.38	No	-0.86
SSB	-0.47	Yes	0.39	No	-0.86
ZNF239	-0.45	Yes	0.41	No	-0.86
ORC3	-0.43	No	0.43	No	-0.86
MRPL50	-0.35	Yes	0.51	No	-0.86
SWT1	-0.24	No	0.62	No	-0.86
RPF1	-0.22	No	0.64	No	-0.86
MORC3	-0.22	Yes	0.64	No	-0.86
GTF3C6	-0.12	No	0.74	No	-0.86
ALKBH2	-0.11	No	0.75	No	-0.86
PTP4A1	-0.1	Yes	0.76	Yes	-0.86
RHEB	-0.04	No	0.82	No	-0.86
PDE3B	not detected	not detected	0.86	No	-0.86
HIST1H4J	not detected	not detected	0.86	No	-0.86
HINT3	0.03	No	0.89	No	-0.86
THAP5	0.09	No	0.95	Yes	-0.86
C12orf39	-0.86	Yes	not detected	not detected	-0.86
ZAN	-0.86	No	not detected	not detected	-0.86
NACA	-0.23	Yes	0.63	Yes	-0.86
NSL1	-0.11	Yes	0.75	No	-0.86
IRAK4	-0.29	No	0.57	No	-0.86
BET1	0.22	Yes	1.07	No	-0.85
BRPF3	-1.06	Yes	-0.21	No	-0.85
METTL5	-0.66	No	0.19	No	-0.85
C5orf30	-0.32	No	0.53	Yes	-0.85
RFX5	-0.96	Yes	-0.11	Yes	-0.85
HECTD1	-0.89	Yes	-0.04	Yes	-0.85
OTUD4	-0.71	Yes	0.14	No	-0.85
FRMD4B	-0.71	Yes	0.14	No	-0.85
FAM35A	-0.64	Yes	0.21	No	-0.85
SCAF8	-0.61	Yes	0.24	Yes	-0.85
MAML1	-0.61	No	0.24	No	-0.85
WDR48	-0.61	No	0.24	No	-0.85
E2F3	-0.6	Yes	0.25	No	-0.85
CC2D2A	-0.57	No	0.28	No	-0.85
KANSL1L	-0.5	Yes	0.35	No	-0.85
PIGY	-0.43	Yes	0.42	No	-0.85
PURA	-0.37	No	0.48	No	-0.85
SEMA3C	-0.35	Yes	0.5	Yes	-0.85
GPATCH4	-0.24	No	0.61	No	-0.85
RNF181	-0.13	No	0.72	No	-0.85
ZCCHC10	-0.09	No	0.76	No	-0.85
GTF3A	-0.05	Yes	0.8	Yes	-0.85
FAM5C	not detected	not detected	0.85	No	-0.85
LOC286467	not detected	not detected	0.85	No	-0.85
HOXD-AS1	not detected	not detected	0.85	No	-0.85
MYRIP	not detected	not detected	0.85	No	-0.85
HCG11	not detected	not detected	0.85	Yes	-0.85
SKA2	0.01	No	0.86	No	-0.85
TEK	-0.85	No	not detected	not detected	-0.85
RWDD2B	-0.17	No	0.68	No	-0.85
MSI2	-0.52	Yes	0.33	No	-0.85
ARID2	-0.47	No	0.38	Yes	-0.85
MKI67IP	-0.3	Yes	0.55	No	-0.85
SHC3	-0.27	No	0.58	No	-0.85
RBM18	-0.22	Yes	0.63	No	-0.85
UBLCP1	-0.13	Yes	0.72	No	-0.85
NEU3	-1.03	Yes	-0.18	No	-0.85
LSM10	0.25	No	1.09	Yes	-0.84
TEN1-CDK3	0.46	No	1.3	No	-0.84
ANKIB1	-0.68	Yes	0.16	Yes	-0.84
LARP1B	-0.68	No	0.16	No	-0.84
ZNF773	-0.54	No	0.3	No	-0.84
MPPE1	-0.53	No	0.31	No	-0.84
GPATCH8	-0.52	Yes	0.32	Yes	-0.84
LOC100506548	-0.38	Yes	0.46	No	-0.84
ARSG	-0.38	No	0.46	No	-0.84
UBXN8	-0.34	No	0.5	No	-0.84
ZC3H7A	-0.31	No	0.53	No	-0.84
F8	-0.3	No	0.54	No	-0.84
SLC39A8	-0.19	No	0.65	No	-0.84
CCDC25	0.07	No	0.91	No	-0.84
ZCCHC7	0.1	Yes	0.94	Yes	-0.84
TIMM21	0.19	No	1.03	No	-0.84
CCDC108	0.28	No	1.12	No	-0.84
MEGF9	-0.74	Yes	0.1	No	-0.84
MIS18BP1	-0.73	Yes	0.11	No	-0.84
ZKSCAN1	-0.58	Yes	0.26	Yes	-0.84
PCNA	-0.43	No	0.41	Yes	-0.84
PCMTD1	-0.42	No	0.42	No	-0.84
C10orf140	-0.25	Yes	0.59	No	-0.84
LOC100287722	not detected	not detected	0.84	Yes	-0.84
GNG10	0	No	0.84	Yes	-0.84
ABCA6	-0.84	No	not detected	not detected	-0.84
MSMP	-0.84	No	not detected	not detected	-0.84
AP1S2	-0.84	No	not detected	not detected	-0.84
IDI2-AS1	-0.84	Yes	not detected	not detected	-0.84
UBA3	-0.57	Yes	0.27	No	-0.84
C11orf82	-0.53	Yes	0.31	No	-0.84
FRYL	-0.44	Yes	0.4	No	-0.84
ZNF613	-0.44	No	0.4	No	-0.84
SUMO2	-0.23	Yes	0.61	No	-0.84
YPEL5	-0.2	No	0.64	No	-0.84
PARP8	-0.15	Yes	0.69	No	-0.84
NET1	-0.56	Yes	0.27	No	-0.83
MGC45800	-0.56	No	0.27	No	-0.83
LOC100499466	-0.55	Yes	0.28	No	-0.83
TMEM37	-0.51	No	0.32	No	-0.83
DPH3P1	-0.5	No	0.33	No	-0.83
CYP2U1	-0.49	Yes	0.34	No	-0.83
CBX1	-0.45	Yes	0.38	No	-0.83
LOC92249	-0.45	Yes	0.38	No	-0.83
DPM1	-0.4	Yes	0.43	No	-0.83
SHPRH	-0.39	Yes	0.44	No	-0.83
AEBP2	-0.34	No	0.49	No	-0.83
KCTD1	-0.33	No	0.5	No	-0.83
EPN2	-0.32	No	0.51	No	-0.83
MPDZ	-0.75	Yes	0.08	Yes	-0.83
UTRN	-0.74	Yes	0.09	No	-0.83
CA5B	-0.61	No	0.22	No	-0.83
RALGPS1	-0.57	No	0.26	No	-0.83
LUC7L	-0.42	No	0.41	No	-0.83
ATP5J2	-0.09	No	0.74	Yes	-0.83
UBE2W	-0.08	Yes	0.75	Yes	-0.83
LINC00482	not detected	not detected	0.83	No	-0.83
BLNK	not detected	not detected	0.83	No	-0.83
PRKRIR	0.04	Yes	0.87	Yes	-0.83
C10orf114	-0.83	No	not detected	not detected	-0.83
PLXDC1	-0.83	No	not detected	not detected	-0.83
FLJ43663	-0.83	Yes	not detected	not detected	-0.83
ZNF225	-0.83	No	not detected	not detected	-0.83
SLC9A7P1	-0.83	No	not detected	not detected	-0.83
PPARG	-0.83	No	not detected	not detected	-0.83
ACCS	-0.83	No	not detected	not detected	-0.83
CBWD1	-0.1	Yes	0.73	No	-0.83
LOC285033	-0.34	Yes	0.49	No	-0.83
PPIAL4G	-0.33	No	0.5	Yes	-0.83
PCGF3	-0.25	Yes	0.58	No	-0.83
LURAP1L	0.3	Yes	1.13	No	-0.83
ATG12	0.2	Yes	1.02	Yes	-0.82
FAM13B	0.01	No	0.83	No	-0.82
ATP2B2	-0.54	No	0.28	No	-0.82
PPP2CA	-0.37	Yes	0.45	No	-0.82
RPE	-0.37	No	0.45	No	-0.82
SPAG5-AS1	-0.36	No	0.46	No	-0.82
ZNF786	-0.32	No	0.5	No	-0.82
ZNF71	-0.3	No	0.52	No	-0.82
RPP38	-0.14	No	0.68	No	-0.82
RPS29	0.09	Yes	0.91	No	-0.82
ATP13A3	-0.82	Yes	0	No	-0.82
ODZ4	-0.82	Yes	0	No	-0.82
MFSD8	-0.47	No	0.35	No	-0.82
TTC23	-0.35	No	0.47	No	-0.82
FAM104A	-0.13	No	0.69	No	-0.82
KIAA1324L	-0.12	Yes	0.7	Yes	-0.82
CYB5A	-0.06	No	0.76	No	-0.82
PPM1J	not detected	not detected	0.82	No	-0.82
GTF2H1	0.03	No	0.85	Yes	-0.82
SLC2A9	-0.82	Yes	not detected	not detected	-0.82
FAM212A	-0.82	No	not detected	not detected	-0.82
ZNF230	-0.82	No	not detected	not detected	-0.82
LOC100652768	-0.82	No	not detected	not detected	-0.82
FOXC1	-0.82	Yes	not detected	not detected	-0.82
STAT4	-0.82	No	not detected	not detected	-0.82
CHURC1	-0.1	Yes	0.72	Yes	-0.82
PLCB4	-0.64	Yes	0.18	No	-0.82
SNX25	-0.64	No	0.18	No	-0.82
GAMT	-0.89	No	-0.08	No	-0.81
FAM156B	-0.79	Yes	0.02	No	-0.81
CDK8	-0.79	Yes	0.02	No	-0.81
CACNA1B	-0.62	No	0.19	No	-0.81
PANX1	-0.54	Yes	0.27	No	-0.81
CCDC99	-0.53	Yes	0.28	Yes	-0.81
LARP4	-0.51	Yes	0.3	No	-0.81
BBS7	-0.51	Yes	0.3	No	-0.81
KLHL7	-0.48	Yes	0.33	No	-0.81
ECE2	-0.45	No	0.36	No	-0.81
ATP5L2	-0.42	No	0.39	No	-0.81
MANBAL	-0.41	Yes	0.4	No	-0.81
MAK16	-0.41	Yes	0.4	No	-0.81
PMS2CL	-0.38	No	0.43	No	-0.81
ASB3	-0.3	No	0.51	No	-0.81
EXOC5	-0.29	No	0.52	No	-0.81
TIRAP	-0.27	No	0.54	No	-0.81
CMTM6	-0.26	No	0.55	No	-0.81
LSM7	-0.06	No	0.75	No	-0.81
SYNJ2BP-COX16	not detected	not detected	0.81	No	-0.81
FAM190A	not detected	not detected	0.81	Yes	-0.81
LYPD1	not detected	not detected	0.81	No	-0.81
HLA-DRB6	not detected	not detected	0.81	No	-0.81
LOC100129361	0.2	No	1.01	No	-0.81
JRKL	-0.81	Yes	not detected	not detected	-0.81
PVRL3	-0.81	Yes	not detected	not detected	-0.81
XRCC3	-0.82	No	-0.01	No	-0.81
YTHDF3	-0.73	Yes	0.08	Yes	-0.81
ADAMTS7	-0.69	No	0.12	No	-0.81
EP300	-0.6	Yes	0.21	Yes	-0.81
PKP4	-0.59	No	0.22	No	-0.81
3/8/2013	-0.72	No	0.09	No	-0.81
FAM8A1	-0.1	Yes	0.71	Yes	-0.81
KLF7	-0.66	Yes	0.15	No	-0.81
FRS2	-0.14	Yes	0.67	No	-0.81
MET	-0.23	Yes	0.58	No	-0.81
ZUFSP	0.16	No	0.96	No	-0.8
SYT1	-1.12	No	-0.32	No	-0.8
MLL3	-0.81	Yes	-0.01	Yes	-0.8
ZBTB44	-0.78	No	0.02	No	-0.8
BCL9	-0.75	Yes	0.05	No	-0.8
ETFDH	-0.63	Yes	0.17	No	-0.8
FCHSD2	-0.62	No	0.18	No	-0.8
RABL2B	-0.54	No	0.26	No	-0.8
LOC100505624	-0.53	No	0.27	No	-0.8
UST	-0.52	No	0.28	No	-0.8
SGMS1	-0.4	Yes	0.4	No	-0.8
PLAGL2	-0.39	No	0.41	No	-0.8
DSTN	-0.33	Yes	0.47	No	-0.8
MAP3K2	-0.33	Yes	0.47	No	-0.8
TMEM184C	-0.31	Yes	0.49	No	-0.8
ARL2BP	-0.26	No	0.54	No	-0.8
PTPRB	-0.18	No	0.62	No	-0.8
SCO2	-0.13	Yes	0.67	No	-0.8
IER3IP1	-0.07	No	0.73	No	-0.8
GRAMD3	-0.06	No	0.74	No	-0.8
MAGEH1	not detected	not detected	0.8	No	-0.8
ZNF85	not detected	not detected	0.8	No	-0.8
PPP3R1	0.05	No	0.85	No	-0.8
EMC6	0.1	No	0.9	Yes	-0.8
CCT6P3	0.81	Yes	1.61	Yes	-0.8
BNC1	-0.8	Yes	not detected	not detected	-0.8
IL20RA	-0.8	No	not detected	not detected	-0.8
3/3/2013	-0.8	No	not detected	not detected	-0.8
MKRN9P	-0.71	No	0.09	No	-0.8
RFWD2	-0.69	No	0.11	No	-0.8
C14orf118	-0.59	No	0.21	No	-0.8
ZNF407	-0.08	No	0.72	Yes	-0.8
LINS	-0.05	No	0.75	Yes	-0.8
PMS1	0.87	Yes	1.67	No	-0.8
PBRM1	-0.52	Yes	0.28	No	-0.8
MUC6	-0.8	No	not detected	not detected	-0.8
RUSC1-AS1	-0.8	Yes	not detected	not detected	-0.8
ATP7A	-0.51	Yes	0.29	No	-0.8
HILPDA	-0.3	Yes	0.5	No	-0.8
HPRT1	-0.29	No	0.51	No	-0.8
AKTIP	-0.22	No	0.58	No	-0.8
VTA1	-0.21	No	0.59	No	-0.8
BAG4	0.18	Yes	0.97	No	-0.79
LZTFL1	0.4	No	1.19	No	-0.79
CBS	-1.23	Yes	-0.44	Yes	-0.79
GRHL3	-0.98	Yes	-0.19	No	-0.79
CCDC96	-0.89	No	-0.1	No	-0.79
QSER1	-0.63	Yes	0.16	Yes	-0.79
ERN1	-0.6	No	0.19	No	-0.79
AK3	-0.53	Yes	0.26	No	-0.79
C16orf72	-0.52	No	0.27	No	-0.79
RBM17	-0.49	No	0.3	No	-0.79
ZNF720	-0.45	No	0.34	No	-0.79
RSRC1	-0.38	Yes	0.41	No	-0.79
PAPD5	-0.37	Yes	0.42	No	-0.79
ZC3H8	-0.35	No	0.44	Yes	-0.79
TM2D1	-0.3	Yes	0.49	No	-0.79
MYNN	-0.28	Yes	0.51	No	-0.79
DUT	-0.25	No	0.54	No	-0.79
EPC2	-0.19	Yes	0.6	No	-0.79
EIF2S2	-0.16	Yes	0.63	Yes	-0.79
FAM165B	-0.04	No	0.75	No	-0.79
A2LD1	-0.04	No	0.75	No	-0.79
ZNF681	not detected	not detected	0.79	No	-0.79
MYEF2	not detected	not detected	0.79	No	-0.79
SPOCK2	0.14	No	0.93	No	-0.79
RNF170	0.18	No	0.97	No	-0.79
MOSPD1	0.19	Yes	0.98	No	-0.79
SATB1	-0.79	Yes	not detected	not detected	-0.79
C11orf45	-0.79	No	not detected	not detected	-0.79
MAML2	-0.96	Yes	-0.17	No	-0.79
FAM78A	-0.84	No	-0.05	No	-0.79
LOC731275	-0.71	No	0.08	No	-0.79
MBLAC1	-0.57	No	0.22	No	-0.79
FLT3LG	0.03	No	0.82	No	-0.79
SPATA5L1	-0.07	No	0.72	No	-0.79
LOC644649	-0.46	No	0.33	No	-0.79
SNAI2	-0.79	Yes	not detected	not detected	-0.79
PTPRO	-0.79	No	not detected	not detected	-0.79
PXDN	-1.03	Yes	-0.25	No	-0.78
GSG2	-1.02	No	-0.24	No	-0.78
OASL	-0.66	No	0.12	No	-0.78
MZF1	-0.65	No	0.13	No	-0.78
TNRC6A	-0.62	Yes	0.16	Yes	-0.78
SAMD4A	-0.55	Yes	0.23	No	-0.78
ANKRD34A	-0.53	No	0.25	No	-0.78
LOC147804	-0.5	No	0.28	No	-0.78
NMB	-0.33	No	0.45	No	-0.78
ALG13	-0.33	No	0.45	Yes	-0.78
RPL36AL	-0.32	Yes	0.46	No	-0.78
SERF1A	-0.27	No	0.51	No	-0.78
ZNF75A	-0.24	No	0.54	No	-0.78
TTC3	-0.18	No	0.6	Yes	-0.78
BRP44	-0.17	No	0.61	No	-0.78
PDZD11	-0.06	No	0.72	No	-0.78
MAPK1IP1L	-0.05	Yes	0.73	Yes	-0.78
RPL31P11	-0.02	No	0.76	No	-0.78
ZDHHC20	-0.01	Yes	0.77	Yes	-0.78
LOC550643	0.1	Yes	0.88	No	-0.78
NCKAP5	0.44	No	1.22	No	-0.78
CCND2	-0.78	Yes	not detected	not detected	-0.78
GCET2	-0.78	No	not detected	not detected	-0.78
FHL1	-0.78	No	not detected	not detected	-0.78
PKDCC	-0.78	No	not detected	not detected	-0.78
FAM122A	-0.1	No	0.68	No	-0.78
PTMA	-0.07	No	0.71	Yes	-0.78
KIAA1549	-0.89	Yes	-0.11	No	-0.78
ZNF765	-0.8	Yes	-0.02	No	-0.78
COQ10A	-0.66	No	0.12	No	-0.78
LGALSL	-0.45	No	0.33	No	-0.78
KDM8	-0.44	No	0.34	No	-0.78
MPHOSPH6	-0.44	No	0.34	No	-0.78
LOC440944	-0.78	Yes	not detected	not detected	-0.78
XKR6	-0.78	No	not detected	not detected	-0.78
KRAS	-0.57	Yes	0.21	Yes	-0.78
ATP11B	-0.43	Yes	0.35	No	-0.78
DNAH17	-0.29	No	0.49	No	-0.78
NEDD4	-0.2	Yes	0.58	No	-0.78
EHBP1	-0.2	Yes	0.58	No	-0.78
TEFM	-0.21	No	0.57	No	-0.78
GTF3C4	-1.11	Yes	-0.33	No	-0.78
SATB2	-0.79	Yes	-0.02	No	-0.77
LOC113230	-0.78	No	-0.01	No	-0.77
SMCHD1	-0.77	Yes	0	No	-0.77
CAPN5	-0.74	No	0.03	No	-0.77
YTHDC2	-0.67	Yes	0.1	No	-0.77
EDA	-0.62	No	0.15	No	-0.77
GTF2B	-0.57	No	0.2	No	-0.77
LIN9	-0.55	No	0.22	No	-0.77
AP4E1	-0.47	Yes	0.3	No	-0.77
S1PR3	-0.46	Yes	0.31	No	-0.77
EID2	-0.45	No	0.32	No	-0.77
RAB7L1	-0.41	No	0.36	No	-0.77
FKBPL	-0.4	No	0.37	No	-0.77
COMMD2	-0.38	Yes	0.39	No	-0.77
LOC388499	-0.36	Yes	0.41	No	-0.77
PAN3	-0.36	Yes	0.41	No	-0.77
KLF5	-0.34	Yes	0.43	No	-0.77
HMGN3	-0.24	No	0.53	No	-0.77
CHD1	-0.22	Yes	0.55	No	-0.77
UQCRHL	-0.21	No	0.56	No	-0.77
NEIL3	-0.16	No	0.61	No	-0.77
RELL1	-0.12	No	0.65	No	-0.77
BECN1	-0.1	No	0.67	No	-0.77
AP1S3	-0.07	No	0.7	No	-0.77
XRCC6BP1	not detected	not detected	0.77	No	-0.77
FEM1C	0.04	Yes	0.81	No	-0.77
LARP7	0.1	No	0.87	Yes	-0.77
C4orf3	0.25	Yes	1.02	Yes	-0.77
PRSS12	-0.77	No	not detected	not detected	-0.77
ALX3	-0.77	No	not detected	not detected	-0.77
KIAA1407	-0.77	Yes	not detected	not detected	-0.77
HMGN5	-0.77	No	not detected	not detected	-0.77
TNFSF15	-0.77	No	not detected	not detected	-0.77
SS18L2	-0.09	No	0.68	No	-0.77
TMEM198B	-0.92	Yes	-0.15	No	-0.77
NAF1	-0.55	No	0.22	No	-0.77
PLTP	-0.54	No	0.23	No	-0.77
FTSJD1	-0.49	Yes	0.28	No	-0.77
TOMM40L	-0.43	No	0.34	No	-0.77
HIPK3	-0.83	Yes	-0.06	No	-0.77
NBPF24	-0.57	No	0.2	No	-0.77
ZNF507	-0.42	No	0.35	No	-0.77
GPBP1	-0.2	Yes	0.57	Yes	-0.77
ZNF419	0.39	No	1.16	No	-0.77
BTN2A3P	-1.27	No	-0.51	No	-0.76
ROBO1	-0.95	Yes	-0.19	No	-0.76
TRIO	-0.86	Yes	-0.1	Yes	-0.76
RAB26	-0.77	No	-0.01	No	-0.76
N4BP3	-0.74	No	0.02	No	-0.76
DHX33	-0.72	Yes	0.04	No	-0.76
ARFGEF2	-0.7	Yes	0.06	No	-0.76
ADNP	-0.68	Yes	0.08	No	-0.76
TFB2M	-0.67	Yes	0.09	No	-0.76
LOC100131257	-0.66	No	0.1	No	-0.76
RAPGEF2	-0.66	Yes	0.1	No	-0.76
ZNF516	-0.66	Yes	0.1	No	-0.76
HNRNPA3	-0.61	Yes	0.15	No	-0.76
PPARA	-0.61	Yes	0.15	No	-0.76
TRIB2	-0.57	No	0.19	No	-0.76
SEC61A2	-0.55	No	0.21	No	-0.76
HIST2H2BE	-0.51	Yes	0.25	No	-0.76
SKP2	-0.49	Yes	0.27	No	-0.76
UBE2E3	-0.37	No	0.39	No	-0.76
RASSF8	-0.36	Yes	0.4	No	-0.76
RYR3	-0.31	No	0.45	No	-0.76
DCUN1D2	-0.28	No	0.48	Yes	-0.76
MRPL18	-0.24	Yes	0.52	No	-0.76
SLC7A5P1	-0.22	Yes	0.54	No	-0.76
GALNT1	-0.14	Yes	0.62	Yes	-0.76
YES1	-0.12	Yes	0.64	Yes	-0.76
ZNF638	-0.09	Yes	0.67	Yes	-0.76
ZSWIM6	-0.08	Yes	0.68	No	-0.76
ANKRD46	-0.08	No	0.68	No	-0.76
RRP7B	-0.06	No	0.7	No	-0.76
LOC100134368	not detected	not detected	0.76	Yes	-0.76
ZNF594	not detected	not detected	0.76	Yes	-0.76
CCDC125	0	No	0.76	No	-0.76
HMGN2P46	not detected	not detected	0.76	No	-0.76
CCDC56	0.08	No	0.84	No	-0.76
LIMCH1	-0.76	Yes	not detected	not detected	-0.76
SGTB	-0.76	Yes	not detected	not detected	-0.76
CES4A	-0.76	No	not detected	not detected	-0.76
PRMT3	-0.18	Yes	0.58	No	-0.76
OMA1	-0.19	No	0.57	Yes	-0.76
ERGIC2	0.34	Yes	1.09	Yes	-0.75
RPP40	-1.03	No	-0.28	No	-0.75
TRAF3	-0.8	Yes	-0.05	No	-0.75
ANKHD1-EIF4EBP3	-0.64	No	0.11	Yes	-0.75
TTC37	-0.58	Yes	0.17	No	-0.75
C7orf13	-0.54	No	0.21	No	-0.75
DEDD	-0.51	No	0.24	No	-0.75
FBXO44	-0.5	Yes	0.25	No	-0.75
FLJ46906	-0.5	No	0.25	No	-0.75
WDR52	-0.39	No	0.36	No	-0.75
SMAD9	-0.36	Yes	0.39	No	-0.75
ATG16L2	-0.32	No	0.43	No	-0.75
SNRPF	-0.31	No	0.44	No	-0.75
FCF1	-0.3	No	0.45	No	-0.75
CDK3	-0.27	No	0.48	No	-0.75
GPBP1L1	-0.24	No	0.51	No	-0.75
MYL12B	-0.2	Yes	0.55	Yes	-0.75
DLX1	-0.19	No	0.56	No	-0.75
SEPSECS	-0.13	No	0.62	No	-0.75
CHCHD4	-0.1	No	0.65	No	-0.75
NARG2	-0.02	Yes	0.73	No	-0.75
PNPLA4	0.08	No	0.83	No	-0.75
LOC100499405	0.25	No	1	No	-0.75
PDK4	-0.75	Yes	not detected	not detected	-0.75
PTPLA	-0.75	No	not detected	not detected	-0.75
PMF1-BGLAP	-0.75	No	not detected	not detected	-0.75
TNIK	-0.75	Yes	not detected	not detected	-0.75
LOC100505839	-0.75	No	not detected	not detected	-0.75
HOXA10	-0.75	No	not detected	not detected	-0.75
JAZF1	-0.75	No	not detected	not detected	-0.75
ZNF180	-0.05	No	0.7	No	-0.75
FARP2	-0.66	No	0.09	No	-0.75
TBCEL	-0.54	No	0.21	No	-0.75
SEC24B	-0.47	Yes	0.28	Yes	-0.75
CCNT2	-0.4	Yes	0.35	No	-0.75
RNPS1	-0.31	Yes	0.44	No	-0.75
PSPH	-0.27	No	0.48	No	-0.75
RBM7	-0.22	Yes	0.53	No	-0.75
SLC1A1	-0.75	Yes	not detected	not detected	-0.75
SLC16A9	-0.75	No	not detected	not detected	-0.75
VMA21	-0.18	Yes	0.57	No	-0.75
NGFRAP1	-0.17	Yes	0.58	Yes	-0.75
WASL	-0.17	Yes	0.58	No	-0.75
S100A4	0.19	No	0.93	No	-0.74
SLC25A26	0.11	No	0.85	No	-0.74
YIPF6	0.17	No	0.91	Yes	-0.74
CENPP	0.26	No	1	No	-0.74
ASNSD1	0.01	Yes	0.75	Yes	-0.74
TBC1D30	-0.86	Yes	-0.12	No	-0.74
FAM89A	-0.7	No	0.04	Yes	-0.74
TOP1P1	-0.69	Yes	0.05	No	-0.74
THBS1	-0.64	Yes	0.1	No	-0.74
EHMT1	-0.62	Yes	0.12	No	-0.74
LOC100128881	-0.54	No	0.2	No	-0.74
GOLGA2P5	-0.54	No	0.2	No	-0.74
ZNF26	-0.52	No	0.22	No	-0.74
DBNDD1	-0.52	No	0.22	No	-0.74
ZC3H13	-0.47	Yes	0.27	Yes	-0.74
DOCK1	-0.47	No	0.27	No	-0.74
KCTD17	-0.39	No	0.35	No	-0.74
ELK4	-0.36	Yes	0.38	No	-0.74
DLEU1	-0.33	No	0.41	No	-0.74
LOC652276	-0.27	Yes	0.47	No	-0.74
FTSJ1	-0.26	No	0.48	No	-0.74
WDR44	-0.24	No	0.5	No	-0.74
LHFPL2	-0.13	No	0.61	No	-0.74
MYCBP	-0.13	No	0.61	No	-0.74
PSD3	-0.03	No	0.71	No	-0.74
SERF2	-0.01	Yes	0.73	No	-0.74
PDE9A	not detected	not detected	0.74	No	-0.74
CCDC74A	not detected	not detected	0.74	No	-0.74
CENPK	not detected	not detected	0.74	No	-0.74
C16orf79	not detected	not detected	0.74	No	-0.74
NEMF	0.3	Yes	1.04	No	-0.74
NTSR1	-0.74	Yes	not detected	not detected	-0.74
CD7	-0.74	No	not detected	not detected	-0.74
LOC100294362	-0.74	No	not detected	not detected	-0.74
PLD5	-0.74	Yes	not detected	not detected	-0.74
SLFN13	-0.74	No	not detected	not detected	-0.74
CCDC68	-0.74	No	not detected	not detected	-0.74
GFOD1	-0.05	Yes	0.69	No	-0.74
YTHDF2	-0.58	Yes	0.16	No	-0.74
MAP1LC3B2	-0.43	Yes	0.31	No	-0.74
CEP350	-0.33	Yes	0.41	Yes	-0.74
RFXAP	-0.3	No	0.44	No	-0.74
FAT3	-0.17	No	0.57	No	-0.74
ALDH1L2	-0.74	Yes	not detected	not detected	-0.74
TMEM107	-0.17	No	0.57	No	-0.74
LRRC37A2	0.18	No	0.91	No	-0.73
RABIF	0.15	No	0.88	Yes	-0.73
SPTBN1	-1.2	Yes	-0.47	No	-0.73
SASH1	-0.66	Yes	0.07	No	-0.73
[truncated: 11,660 more rows]
[truncated: 1 more columns]
